# Supplementary material for: The Expression Quantitative Trait Loci in Immune Response Genes Impact the Characteristics and Survival of Colorectal Cancer
Source: Diagnostics (Basel). 2022 Jan 26;12(2):315. doi: 10.3390/diagnostics12020315 (PMC8871427; doi:10.3390/diagnostics12020315)
Supplement: Supplementary file 1 [file diagnostics-12-00315-s001.zip]

Archive with 3 entries (3 files):
- Additional file 1.pdf
- Additional file 2.pdf
- Additional file 3.xlsx
