# Supplementary material for: The Expression Quantitative Trait Loci in Immune Response Genes Impact the Characteristics and Survival of Colorectal Cancer
Source: Diagnostics (Basel). 2022 Jan 26;12(2):315. doi: 10.3390/diagnostics12020315 (PMC8871427; doi:10.3390/diagnostics12020315)
Supplement: Supplementary file 1 [file diagnostics-12-00315-s001.zip › Additional file 3.xlsx]

## Sheet: Table S2
Table S2. Detail of all cis-eQTLs derived from matrix eQTL
eVariant_ID	avsnp150	eGene	eGene(Refseq)	Function of eGene	beta(slope)	t-stat	p-value	FDR	Chr	Start	End	Ref	Alt	Func.refGene	Gene.refGene	GeneDetail.refGene	ExonicFunc.refGene	AAChange.refGene	CLNALLELEID	CLNDN	CLNDISDB	CLNREVSTAT	CLNSIG	cosmic90_coding	GT_0 (reference)	GT_1 (heterozygous)	GT_2 (homozygous)	AF of 77 patients	MAF of 77 patients	HWE_exect_test	Trait of GWAs catalog	pubmed	AF gnomAD	AF_popmax	AF_male	AF_female	AF_afr	AF_sas	AF_amr	AF_eas	AF_nfe	AF_fin	AF_asj	AF_oth	TaiwanBioBank	GTEx_variant_id	GTEx_eGene	overlapped with GTEx	Tissue sharing overlapped eQTLs
Snp15167912	rs62395278	HLA-B	NM_005514	Antigen_processing	0.877442	8.67111	7.71e-13	1.44e-06	chr6	31418886	31418886	T	C	intergenic	LINC01149,HCP5	dist=4136;dist=12071	.	.	.	.	.	.	.	.	45	18	14	0.298701	0.298701	0.00013667	.	.	0.0556	0.1952	0.0547	0.0566	0.03	.	0.0083	0.1952	0.06	0.0538	0.0241	0.048	0.242743	chr6_31451109_T_C_b38	Adipose_Subcutaneous:HCG22:0.417604;Adipose_Subcutaneous:CCHCR1:-0.268293;Adipose_Subcutaneous:PSORS1C3:0.954657;Adipose_Subcutaneous:HCG27:0.553718;Adipose_Subcutaneous:HLA-C:-0.294762;Adipose_Subcutaneous:HLA-B:0.304503;Adipose_Subcutaneous:XXbac-BPG181B23.7:0.446537;Adipose_Visceral_Omentum:PSORS1C3:1.04619;Adipose_Visceral_Omentum:HCG27:0.53211;Adipose_Visceral_Omentum:HLA-B:0.274299;Artery_A…	TRUE	Adipose_Subcutaneous;Adipose_Visceral_Omentum;Artery_Tibial;Cells_Cultured_fibroblasts;Colon_Sigmoid;Colon_Transverse;Esophagus_Mucosa;Muscle_Skeletal;Nerve_Tibial;Pancreas;Skin_Not_Sun_Exposed_Suprapubic;Skin_Sun_Exposed_Lower_leg;Stomach
Snp15168069	rs200779223	HLA-B	NM_005514	Antigen_processing	0.814935	8.42725	2.22e-12	2.07e-06	chr6	31424582	31424583	AT	-	intergenic	LINC01149,HCP5	dist=9832;dist=6374	.	.	.	.	.	.	.	.	42	18	17	0.337662	0.337662	1.94e-05	Granulocyte percentage of myeloid white cells	27863252	0.0989	0.2366	0.0978	0.1003	0.1284	.	0.04	0.2366	0.0788	0.0696	0.0481	0.0705	0.311311	chr6_31456805_ATA_A_b38		FALSE
Snp15167904	rs10947210	HLA-B	NM_005514	Antigen_processing	0.873097	8.3155	3.59e-12	2.23e-06	chr6	31417742	31417742	T	C	intergenic	LINC01149,HCP5	dist=2992;dist=13215	.	.	.	.	.	.	.	.	44	20	13	0.298701	0.298701	0.0015112	.	.	0.1008	0.2163	0.1005	0.1012	0.1222	.	0.031	0.2163	0.0874	0.0852	0.0448	0.0749	0.262763	chr6_31449965_T_C_b38	Adipose_Subcutaneous:PSORS1C1:0.296385;Adipose_Subcutaneous:PSORS1C3:0.548417;Adipose_Subcutaneous:HCG27:0.410609;Adipose_Subcutaneous:NA:-0.293151;Adipose_Subcutaneous:HLA-B:0.314929;Adipose_Subcutaneous:XXbac-BPG181B23.7:0.36705;Adipose_Subcutaneous:LY6G5B:-0.113441;Adipose_Subcutaneous:LY6G5C:-0.250786;Adipose_Subcutaneous:STK19:-0.203938;Adipose_Subcutaneous1:STK19P:0.405931;Adipose_Visceral_…	TRUE	Adipose_Subcutaneous;Adipose_Visceral_Omentum;Artery_Aorta;Artery_Tibial;Brain_Caudate_basal_ganglia;Brain_Hypothalamus;Brain_Spinal_cord_cervical_c-;Breast_Mammary_Tissue;Cells_Cultured_fibroblasts;Colon_Transverse;Esophagus_Gastroesophageal_Junction;Esophagus_Mucosa1;Esophagus_Muscularis;Lung;Muscle_Skeletal;Nerve_Tibial;Pancreas;Pituitary;Skin_Not_Sun_Exposed_Suprapubic;Skin_Sun_Exposed_Lower_…
Snp15167979	rs374842482	HLA-B	NM_005514	Antigen_processing	0.988131	8.08086	9.93e-12	4.63e-06	chr6	31422323	31422323	G	A	intergenic	LINC01149,HCP5	dist=7573;dist=8634	.	.	.	.	.	.	.	.	45	25	7	0.253247	0.253247	0.179022	.	.	0.0914	0.3046	0.0879	0.0966	0.0218	.	0.0755	0.3046	0.0907	0.1286	0.05	0.0793	0.20971	chr6_31454546_G_A_b38		FALSE
Snp15167984	rs369133887	HLA-B	NM_005514	Antigen_processing	0.781288	7.88626	2.3e-11	8.59e-06	chr6	31422491	31422491	A	G	intergenic	LINC01149,HCP5	dist=7741;dist=8466	.	.	.	.	.	.	.	.	41	17	19	0.357143	0.357143	7.63e-06	.	.	0.0933	0.2515	0.0898	0.0982	0.0615	.	0.1	0.2515	0.0808	0.0947	0.2273	0.0878	0.324324	chr6_31454714_A_G_b38		FALSE
Snp15167327	rs2428492	HLA-B	NM_005514	Antigen_processing	0.831365	7.29397	2.96e-10	9.2e-05	chr6	31329302	31329302	T	G	intergenic	HLA-B,MICA-AS1	dist=4346;dist=32764	.	.	.	.	.	.	.	.	51	15	11	0.24026	0.24026	6.12e-05	.	.	0.0599	0.1748	0.0579	0.0623	0.0208	.	0.0283	0.1748	0.0716	0.0621	0.066	0.0582	0.215716	chr6_31361525_T_G_b38		FALSE
Snp15168027	rs373551315	HLA-B	NM_005514	Antigen_processing	0.948019	6.66437	4.34e-09	0.0011558	chr6	31423347	31423347	G	A	intergenic	LINC01149,HCP5	dist=8597;dist=7610	.	.	.	.	.	.	.	.	46	26	5	0.233766	0.233766	0.437898	.	.	0.1212	0.2405	0.1229	0.1189	0.2204	.	0.0614	0.2405	0.0854	0.0766	0.05	0.1031	0.223724	chr6_31455570_G_A_b38		FALSE
Snp5266762	rs2075646	PYGL	NM_002863	Neutrophil	-0.859204	-6.04272	5.85e-08	0.0083995	chr14	51381950	51381950	T	A	intronic	PYGL	.	.	.	.	.	.	.	.	.	19	45	13	0.461039	0.461039	0.13944	.	.	0.1651	0.4365	0.1629	0.168	0.0588	.	0.4161	0.4365	0.1757	0.1932	0.1632	0.1989	0.422422	chr14_50915232_T_A_b38	Adipose_Subcutaneous:PYGL:0.176472;Adipose_Visceral_Omentum:PYGL:0.152682;Artery_Tibial:PYGL:0.23698;Breast_Mammary_Tissue:PYGL:0.157645;Cells_Cultured_fibroblasts:ABHD12B:-0.287421;Colon_Transverse:RP11-248J18.3:-0.409506;Colon_Transverse:NIN:-0.254976;Colon_Transverse:ABHD12B:-0.541043;Colon_Transverse:PYGL:-0.594053;Esophagus_Gastroesophageal_Junction:PYGL:0.190332;Esophagus_Mucosa:RP11-248J18…	TRUE	Colon_Transverse;Esophagus_Mucosa
Snp5266776	rs2075643	PYGL	NM_002863	Neutrophil	-0.859204	-6.04272	5.85e-08	0.0083995	chr14	51383432	51383432	G	A	exonic	PYGL	.	synonymous SNV	PYGL:NM_001163940:exon8:c.C918T:p.D306D,PYGL:NM_002863:exon9:c.C1020T:p.D340D	254983	Glycogen_storage_disease,_type_VI|not_specified|not_provided	MedGen:C0017925,OMIM:232700,Orphanet:ORPHA369,SNOMED_CT:237971004,SNOMED_CT:29291001|MedGen:CN169374|MedGen:CN517202	criteria_provided,_multiple_submitters,_no_conflicts	Benign	ID=COSV53583915;OCCURENCE=1(large_intestine),1(urinary_tract)	19	45	13	0.461039	0.461039	0.13944	.	.	0.1676	0.4367	0.1653	0.1706	0.061	.	0.4173	0.4367	0.1784	0.1956	0.1621	0.2044	0.423423	chr14_50916714_G_A_b38	Adipose_Subcutaneous:PYGL:0.176472;Adipose_Visceral_Omentum:PYGL:0.152682;Artery_Tibial:PYGL:0.23698;Breast_Mammary_Tissue:PYGL:0.157645;Cells_Cultured_fibroblasts:ABHD12B:-0.287421;Colon_Transverse:RP11-248J18.3:-0.409506;Colon_Transverse:NIN:-0.254976;Colon_Transverse:ABHD12B:-0.541043;Colon_Transverse:PYGL:-0.594053;Esophagus_Gastroesophageal_Junction:PYGL:0.190332;Esophagus_Mucosa:RP11-248J18…	TRUE	Colon_Transverse;Esophagus_Mucosa
Snp5266829	rs10130689	PYGL	NM_002863	Neutrophil	-0.859204	-6.04272	5.85e-08	0.0083995	chr14	51391471	51391471	C	T	intronic	PYGL	.	.	.	.	.	.	.	.	.	19	45	13	0.461039	0.461039	0.13944	.	.	0.1594	0.4439	0.1579	0.1612	0.072	.	0.41	0.4439	0.1603	0.1772	0.1621	0.1869	0.426426	chr14_50924753_C_T_b38	Adipose_Subcutaneous:PYGL:0.193929;Adipose_Visceral_Omentum:PYGL:0.172211;Artery_Tibial:PYGL:0.243802;Breast_Mammary_Tissue:PYGL:0.165702;Cells_Cultured_fibroblasts:ABHD12B:-0.288592;Colon_Transverse:RP11-248J18.3:-0.404613;Colon_Transverse:NIN:-0.246978;Colon_Transverse:ABHD12B:-0.572587;Colon_Transverse:PYGL:-0.591809;Esophagus_Gastroesophageal_Junction:PYGL:0.206536;Esophagus_Mucosa:RP11-248J1…	TRUE	Colon_Transverse;Esophagus_Mucosa
Snp5266832	rs1953873	PYGL	NM_002863	Neutrophil	-0.859204	-6.04272	5.85e-08	0.0083995	chr14	51392833	51392833	T	C	intronic	PYGL	.	.	.	.	.	.	.	.	.	19	45	13	0.461039	0.461039	0.13944	.	.	0.2203	0.4457	0.2192	0.2216	0.1836	.	0.4303	0.4457	0.2048	0.2258	0.2103	0.2339	0.428428	chr14_50926115_T_C_b38	Adipose_Subcutaneous:PYGL:0.199374;Adipose_Visceral_Omentum:PYGL:0.189311;Breast_Mammary_Tissue:PYGL:0.13773;Cells_Cultured_fibroblasts:ABHD12B:-0.237927;Colon_Transverse:NIN:-0.17338;Colon_Transverse:ABHD12B:-0.448088;Colon_Transverse:PYGL:-0.554502;Esophagus_Mucosa:RP11-248J18.3:-0.326443;Esophagus_Mucosa:NIN:-0.444116;Esophagus_Mucosa:ABHD12B:-0.473433;Esophagus_Mucosa:PYGL:-0.461032;Heart_Lef…	TRUE	Colon_Transverse;Esophagus_Mucosa
Snp5266842	rs10140029	PYGL	NM_002863	Neutrophil	-0.846549	-5.90913	1.01e-07	0.0083995	chr14	51394069	51394069	A	G	intronic	PYGL	.	.	.	.	.	.	.	.	.	19	45	13	0.461039	0.461039	0.13944	.	.	0.1561	0.4506	0.1544	0.1583	0.0596	.	0.4179	0.4506	0.1599	0.1774	0.1621	0.1821	0.437938	chr14_50927351_A_G_b38	Adipose_Subcutaneous:PYGL:0.189569;Adipose_Visceral_Omentum:PYGL:0.171754;Artery_Tibial:PYGL:0.237205;Breast_Mammary_Tissue:PYGL:0.161839;Cells_Cultured_fibroblasts:ABHD12B:-0.28651;Colon_Transverse:RP11-248J18.3:-0.39433;Colon_Transverse:NIN:-0.235819;Colon_Transverse:ABHD12B:-0.558355;Colon_Transverse:PYGL:-0.580671;Esophagus_Gastroesophageal_Junction:PYGL:0.204969;Esophagus_Mucosa:RP11-248J18.…	TRUE	Colon_Transverse;Esophagus_Mucosa
Snp15165862	rs28749103	HLA-A	NM_002116	Antigen_processing	0.803268	5.90053	1.05e-07	0.0083995	chr6	29903846	29903846	A	G	intergenic	HCG4B,HLA-A	dist=8854;dist=6401	.	.	.	.	.	.	.	.	35	33	9	0.331169	0.331169	0.703173	.	.	0.0039	0.0041	0.0027	0.0056	0.0034	.	0	0	0.0041	0.0106	0	0	0.307808	chr6_29936069_A_G_b38		FALSE
Snp5266590	rs12587687	PYGL	NM_002863	Neutrophil	-0.911906	-5.86613	1.21e-07	0.0083995	chr14	51361776	51361776	T	C	intronic	ABHD12B	.	.	.	.	.	.	.	.	.	16	49	12	0.474026	0.474026	0.0170632	.	.	0.1831	0.4696	0.1808	0.1859	0.0819	.	0.4696	0.4269	0.1893	0.2109	0.18	0.1982	0.429429	chr14_50895058_T_C_b38	Adipose_Subcutaneous:PYGL:0.155515;Artery_Tibial:PYGL:0.202476;Breast_Mammary_Tissue:PYGL:0.147363;Cells_Cultured_fibroblasts:ABHD12B:-0.294114;Colon_Transverse:NIN:-0.244154;Colon_Transverse:ABHD12B:-0.612715;Colon_Transverse:PYGL:-0.619346;Esophagus_Gastroesophageal_Junction:PYGL:0.160097;Esophagus_Mucosa:RP11-248J18.3:-0.539481;Esophagus_Mucosa:NIN:-0.735032;Esophagus_Mucosa:ABHD12B:-0.710466;…	TRUE	Colon_Transverse;Esophagus_Mucosa;Vagina
Snp5266641	rs7161495	PYGL	NM_002863	Neutrophil	-0.864064	-5.85576	1.26e-07	0.0083995	chr14	51366743	51366743	G	T	intronic	ABHD12B	.	.	.	.	.	.	.	.	.	16	47	14	0.487013	0.487013	0.0547092	.	.	0.1768	0.4537	0.1739	0.1806	0.0663	.	0.4537	0.4452	0.1885	0.2024	0.1862	0.2151	0.435936	chr14_50900025_G_T_b38	Adipose_Subcutaneous:PYGL:0.165812;Artery_Tibial:PYGL:0.213135;Breast_Mammary_Tissue:PYGL:0.161875;Cells_Cultured_fibroblasts:ABHD12B:-0.294291;Colon_Transverse:RP11-248J18.3:-0.364932;Colon_Transverse:NIN:-0.257008;Colon_Transverse:ABHD12B:-0.613563;Colon_Transverse:PYGL:-0.587665;Esophagus_Gastroesophageal_Junction:PYGL:0.165065;Esophagus_Mucosa:RP11-248J18.3:-0.54574;Esophagus_Mucosa:NIN:-0.76…	TRUE	Colon_Transverse;Esophagus_Mucosa;Vagina
Snp5266642	rs8023022	PYGL	NM_002863	Neutrophil	-0.864064	-5.85576	1.26e-07	0.0083995	chr14	51366863	51366863	C	T	intronic	ABHD12B	.	.	.	.	.	.	.	.	.	16	47	14	0.487013	0.487013	0.0547092	.	.	0.2022	0.4585	0.1993	0.2058	0.1552	.	0.4585	0.4465	0.1886	0.2022	0.1901	0.2258	0.435435	chr14_50900145_C_T_b38	Adipose_Subcutaneous:PYGL:0.14424;Artery_Tibial:PYGL:0.215542;Breast_Mammary_Tissue:PYGL:0.146455;Cells_Cultured_fibroblasts:ABHD12B:-0.268022;Colon_Transverse:NIN:-0.221833;Colon_Transverse:ABHD12B:-0.586559;Colon_Transverse:PYGL:-0.556306;Esophagus_Gastroesophageal_Junction:PYGL:0.170243;Esophagus_Mucosa:RP11-248J18.3:-0.5138;Esophagus_Mucosa:NIN:-0.710163;Esophagus_Mucosa:ABHD12B:-0.68373;Esop…	TRUE	Colon_Transverse;Esophagus_Mucosa
Snp5266648	rs17123103	PYGL	NM_002863	Neutrophil	-0.864064	-5.85576	1.26e-07	0.0083995	chr14	51368495	51368495	G	A	intronic	ABHD12B	.	.	.	.	.	.	.	.	ID=COSV53584950;OCCURENCE=1(large_intestine)	16	47	14	0.487013	0.487013	0.0547092	.	.	0.2035	0.4598	0.2002	0.2075	0.1556	.	0.4598	0.4487	0.1905	0.2036	0.1862	0.2238	0.435435	chr14_50901777_G_A_b38	Adipose_Subcutaneous:PYGL:0.146026;Artery_Tibial:PYGL:0.215542;Breast_Mammary_Tissue:PYGL:0.147883;Cells_Cultured_fibroblasts:ABHD12B:-0.275587;Colon_Transverse:NIN:-0.219852;Colon_Transverse:ABHD12B:-0.587298;Colon_Transverse:PYGL:-0.547673;Esophagus_Gastroesophageal_Junction:PYGL:0.170716;Esophagus_Mucosa:RP11-248J18.3:-0.501396;Esophagus_Mucosa:NIN:-0.706287;Esophagus_Mucosa:ABHD12B:-0.681165;…	TRUE	Colon_Transverse;Esophagus_Mucosa
Snp5266649	rs28564871	PYGL	NM_002863	Neutrophil	-0.864064	-5.85576	1.26e-07	0.0083995	chr14	51368610	51368610	A	G	exonic	ABHD12B	.	nonsynonymous SNV	ABHD12B:NM_181814:exon8:c.A613G:p.I205V,ABHD12B:NM_181533:exon9:c.A523G:p.I175V,ABHD12B:NM_001206673:exon10:c.A844G:p.I282V	.	.	.	.	.	ID=COSV53584863;OCCURENCE=1(breast),1(haematopoietic_and_lymphoid_tissue),2(thyroid),1(large_intestine)	16	47	14	0.487013	0.487013	0.0547092	.	.	0.2031	0.4599	0.2001	0.2069	0.1556	.	0.4599	0.4483	0.1902	0.2025	0.1862	0.2242	0.435435	chr14_50901892_A_G_b38	Adipose_Subcutaneous:PYGL:0.146026;Artery_Tibial:PYGL:0.215542;Breast_Mammary_Tissue:PYGL:0.147883;Cells_Cultured_fibroblasts:ABHD12B:-0.275587;Colon_Transverse:NIN:-0.219852;Colon_Transverse:ABHD12B:-0.587298;Colon_Transverse:PYGL:-0.547673;Esophagus_Gastroesophageal_Junction:PYGL:0.170716;Esophagus_Mucosa:RP11-248J18.3:-0.501396;Esophagus_Mucosa:NIN:-0.706287;Esophagus_Mucosa:ABHD12B:-0.681165;…	TRUE	Colon_Transverse;Esophagus_Mucosa
Snp5266652	rs28485307	PYGL	NM_002863	Neutrophil	-0.864064	-5.85576	1.26e-07	0.0083995	chr14	51368756	51368756	T	A	intronic	ABHD12B	.	.	.	.	.	.	.	.	.	16	47	14	0.487013	0.487013	0.0547092	.	.	0.2032	0.4586	0.2006	0.2063	0.1557	.	0.4586	0.4475	0.1903	0.2032	0.1862	0.2238	0.435435	chr14_50902038_T_A_b38	Adipose_Subcutaneous:PYGL:0.146026;Artery_Tibial:PYGL:0.215542;Breast_Mammary_Tissue:PYGL:0.147883;Cells_Cultured_fibroblasts:ABHD12B:-0.275587;Colon_Transverse:NIN:-0.219852;Colon_Transverse:ABHD12B:-0.587298;Colon_Transverse:PYGL:-0.547673;Esophagus_Gastroesophageal_Junction:PYGL:0.170716;Esophagus_Mucosa:RP11-248J18.3:-0.501396;Esophagus_Mucosa:NIN:-0.706287;Esophagus_Mucosa:ABHD12B:-0.681165;…	TRUE	Colon_Transverse;Esophagus_Mucosa
Snp5266656	rs12590515	PYGL	NM_002863	Neutrophil	-0.864064	-5.85576	1.26e-07	0.0083995	chr14	51369151	51369151	G	A	intronic	ABHD12B	.	.	.	.	.	.	.	.	.	16	47	14	0.487013	0.487013	0.0547092	.	.	0.2035	0.4599	0.2005	0.2073	0.1556	.	0.4599	0.4491	0.1904	0.2033	0.1862	0.226	0.434434	chr14_50902433_G_A_b38	Adipose_Subcutaneous:PYGL:0.146026;Artery_Tibial:PYGL:0.215542;Breast_Mammary_Tissue:PYGL:0.147883;Cells_Cultured_fibroblasts:ABHD12B:-0.275587;Colon_Transverse:NIN:-0.219852;Colon_Transverse:ABHD12B:-0.587298;Colon_Transverse:PYGL:-0.547673;Esophagus_Gastroesophageal_Junction:PYGL:0.170716;Esophagus_Mucosa:RP11-248J18.3:-0.501396;Esophagus_Mucosa:NIN:-0.706287;Esophagus_Mucosa:ABHD12B:-0.681165;…	TRUE	Colon_Transverse;Esophagus_Mucosa
Snp5266662	rs36204047	PYGL	NM_002863	Neutrophil	-0.864064	-5.85576	1.26e-07	0.0083995	chr14	51369829	51369834	TTTTTT	-	intronic	ABHD12B	.	.	.	.	.	.	.	.	.	16	47	14	0.487013	0.487013	0.0547092	.	.	0.2468	0.5137	0.2425	0.2523	0.1788	.	0.5137	0.454	0.2243	0.3966	0.2149	0.3068	0.431431	chr14_50903111_TTTTTTT_T_b38		FALSE
Snp5266664	rs17123107	PYGL	NM_002863	Neutrophil	-0.864064	-5.85576	1.26e-07	0.0083995	chr14	51370539	51370539	A	G	intronic	ABHD12B	.	.	.	.	.	.	.	.	.	16	47	14	0.487013	0.487013	0.0547092	.	.	0.2036	0.4611	0.2004	0.2076	0.1557	.	0.4611	0.4483	0.1907	0.2031	0.1875	0.2252	0.435435	chr14_50903821_A_G_b38	Adipose_Subcutaneous:PYGL:0.148826;Artery_Tibial:PYGL:0.216727;Breast_Mammary_Tissue:PYGL:0.145421;Cells_Cultured_fibroblasts:ABHD12B:-0.275587;Colon_Transverse:NIN:-0.219852;Colon_Transverse:ABHD12B:-0.587298;Colon_Transverse:PYGL:-0.547673;Esophagus_Gastroesophageal_Junction:PYGL:0.170716;Esophagus_Mucosa:RP11-248J18.3:-0.501396;Esophagus_Mucosa:NIN:-0.706287;Esophagus_Mucosa:ABHD12B:-0.681165;…	TRUE	Colon_Transverse;Esophagus_Mucosa
Snp5266665	rs4901064	PYGL	NM_002863	Neutrophil	-0.864064	-5.85576	1.26e-07	0.0083995	chr14	51370784	51370784	G	C	intronic	ABHD12B	.	.	.	.	.	.	.	.	ID=COSV53584137;OCCURENCE=1(liver),2(lung)	16	47	14	0.487013	0.487013	0.0547092	.	.	0.2036	0.4599	0.2007	0.2073	0.156	.	0.4599	0.4485	0.1906	0.2032	0.184	0.2256	0.435435	chr14_50904066_G_C_b38	Adipose_Subcutaneous:PYGL:0.146026;Artery_Tibial:PYGL:0.215542;Breast_Mammary_Tissue:PYGL:0.147883;Cells_Cultured_fibroblasts:ABHD12B:-0.275587;Colon_Transverse:NIN:-0.219852;Colon_Transverse:ABHD12B:-0.587298;Colon_Transverse:PYGL:-0.547673;Esophagus_Gastroesophageal_Junction:PYGL:0.170716;Esophagus_Mucosa:RP11-248J18.3:-0.501396;Esophagus_Mucosa:NIN:-0.706287;Esophagus_Mucosa:ABHD12B:-0.681165;…	TRUE	Colon_Transverse;Esophagus_Mucosa
Snp5266669	rs4901065	PYGL	NM_002863	Neutrophil	-0.864064	-5.85576	1.26e-07	0.0083995	chr14	51371121	51371121	C	T	UTR3	ABHD12B	NM_001206673:c.*37C>T,NM_181533:c.*37C>T,NM_181814:c.*37C>T	.	.	.	.	.	.	.	ID=COSV53589988;OCCURENCE=1(lung)	16	47	14	0.487013	0.487013	0.0547092	.	.	0.2022	0.4548	0.1992	0.206	0.1559	.	0.4548	0.4417	0.1892	0.2034	0.1862	0.2227	0.435435	chr14_50904403_C_T_b38	Adipose_Subcutaneous:PYGL:0.146026;Artery_Tibial:PYGL:0.215542;Breast_Mammary_Tissue:PYGL:0.147883;Cells_Cultured_fibroblasts:ABHD12B:-0.275587;Colon_Transverse:NIN:-0.219852;Colon_Transverse:ABHD12B:-0.587298;Colon_Transverse:PYGL:-0.547673;Esophagus_Gastroesophageal_Junction:PYGL:0.170716;Esophagus_Mucosa:RP11-248J18.3:-0.501396;Esophagus_Mucosa:NIN:-0.706287;Esophagus_Mucosa:ABHD12B:-0.681165;…	TRUE	Colon_Transverse;Esophagus_Mucosa
Snp5266670	rs11157780	PYGL	NM_002863	Neutrophil	-0.864064	-5.85576	1.26e-07	0.0083995	chr14	51371130	51371130	C	T	UTR3	ABHD12B	NM_001206673:c.*46C>T,NM_181533:c.*46C>T,NM_181814:c.*46C>T	.	.	.	.	.	.	.	.	16	47	14	0.487013	0.487013	0.0547092	.	.	0.177	0.45	0.1744	0.1803	0.067	.	0.45	0.4404	0.1893	0.2034	0.1862	0.2135	0.435435	chr14_50904412_C_T_b38	Adipose_Subcutaneous:PYGL:0.164659;Artery_Tibial:PYGL:0.211941;Breast_Mammary_Tissue:PYGL:0.166236;Cells_Cultured_fibroblasts:ABHD12B:-0.302099;Colon_Transverse:RP11-248J18.3:-0.360649;Colon_Transverse:NIN:-0.254608;Colon_Transverse:ABHD12B:-0.613631;Colon_Transverse:PYGL:-0.577521;Esophagus_Gastroesophageal_Junction:PYGL:0.165551;Esophagus_Mucosa:RP11-248J18.3:-0.532332;Esophagus_Mucosa:NIN:-0.7…	TRUE	Colon_Transverse;Esophagus_Mucosa;Vagina
Snp5266671	rs11157781	PYGL	NM_002863	Neutrophil	-0.864064	-5.85576	1.26e-07	0.0083995	chr14	51371150	51371150	C	T	UTR3	ABHD12B	NM_001206673:c.*66C>T,NM_181533:c.*66C>T,NM_181814:c.*66C>T	.	.	.	.	.	.	.	.	16	47	14	0.487013	0.487013	0.0547092	.	.	0.203	0.4586	0.1999	0.207	0.1562	.	0.4586	0.4453	0.1899	0.2031	0.1862	0.2237	0.435435	chr14_50904432_C_T_b38	Adipose_Subcutaneous:PYGL:0.146026;Artery_Tibial:PYGL:0.215542;Breast_Mammary_Tissue:PYGL:0.147883;Cells_Cultured_fibroblasts:ABHD12B:-0.275587;Colon_Transverse:NIN:-0.219852;Colon_Transverse:ABHD12B:-0.587298;Colon_Transverse:PYGL:-0.547673;Esophagus_Gastroesophageal_Junction:PYGL:0.170716;Esophagus_Mucosa:RP11-248J18.3:-0.501396;Esophagus_Mucosa:NIN:-0.706287;Esophagus_Mucosa:ABHD12B:-0.681165;…	TRUE	Colon_Transverse;Esophagus_Mucosa
Snp5266674	rs11157782	PYGL	NM_002863	Neutrophil	-0.864064	-5.85576	1.26e-07	0.0083995	chr14	51371524	51371524	C	T	UTR3	ABHD12B	NM_001206673:c.*440C>T,NM_181533:c.*440C>T,NM_181814:c.*440C>T	.	.	.	.	.	.	.	.	16	47	14	0.487013	0.487013	0.0547092	.	.	0.1779	0.4539	0.1748	0.1817	0.0667	.	0.4539	0.4479	0.1897	0.2033	0.1862	0.2145	0.435435	chr14_50904806_C_T_b38	Adipose_Subcutaneous:PYGL:0.164659;Artery_Tibial:PYGL:0.211941;Breast_Mammary_Tissue:PYGL:0.166236;Cells_Cultured_fibroblasts:ABHD12B:-0.302099;Colon_Transverse:RP11-248J18.3:-0.360649;Colon_Transverse:NIN:-0.254608;Colon_Transverse:ABHD12B:-0.613631;Colon_Transverse:PYGL:-0.577521;Esophagus_Gastroesophageal_Junction:PYGL:0.165551;Esophagus_Mucosa:RP11-248J18.3:-0.532332;Esophagus_Mucosa:NIN:-0.7…	TRUE	Colon_Transverse;Esophagus_Mucosa;Vagina
Snp5266676	rs1042266	PYGL	NM_002863	Neutrophil	-0.864064	-5.85576	1.26e-07	0.0083995	chr14	51372103	51372103	C	G	UTR3	PYGL	NM_001163940:c.*7G>C,NM_002863:c.*7G>C	.	.	254970	Glycogen_storage_disease,_type_VI|not_specified|not_provided	MedGen:C0017925,OMIM:232700,Orphanet:ORPHA369,SNOMED_CT:237971004,SNOMED_CT:29291001|MedGen:CN169374|MedGen:CN517202	criteria_provided,_multiple_submitters,_no_conflicts	Benign	.	16	47	14	0.487013	0.487013	0.0547092	.	.	0.1776	0.454	0.1744	0.1816	0.0673	.	0.454	0.4403	0.1898	0.2036	0.1862	0.2145	0.435936	chr14_50905385_C_G_b38	Adipose_Subcutaneous:PYGL:0.167949;Artery_Tibial:PYGL:0.214698;Breast_Mammary_Tissue:PYGL:0.163068;Cells_Cultured_fibroblasts:ABHD12B:-0.301167;Colon_Transverse:RP11-248J18.3:-0.369687;Colon_Transverse:NIN:-0.257436;Colon_Transverse:ABHD12B:-0.608218;Colon_Transverse:PYGL:-0.576361;Esophagus_Gastroesophageal_Junction:PYGL:0.165551;Esophagus_Mucosa:RP11-248J18.3:-0.532229;Esophagus_Mucosa:NIN:-0.7…	TRUE	Colon_Transverse;Esophagus_Mucosa;Vagina
Snp5266756	rs141988011	PYGL	NM_002863	Neutrophil	-0.784192	-5.79265	1.63e-07	0.0102332	chr14	51381214	51381214	-	AAT	intronic	PYGL	.	.	.	.	.	.	.	.	.	27	38	12	0.402597	0.402597	0.907334	.	.	0.1956	0.4159	0.1948	0.1965	0.1546	.	0.3855	0.4159	0.1898	0.1839	0.1679	0.2108	0.384384	chr14_50914496_C_CAAT_b38		FALSE
Snp5266718	rs10132049	PYGL	NM_002863	Neutrophil	-0.832083	-5.7756	1.75e-07	0.0102332	chr14	51376237	51376237	A	G	intronic	PYGL	.	.	.	.	.	.	.	.	.	18	45	14	0.474026	0.474026	0.141123	.	.	0.2045	0.4693	0.2015	0.2083	0.1249	.	0.4693	0.447	0.205	0.2216	0.1862	0.2335	0.435936	chr14_50909519_A_G_b38	Adipose_Subcutaneous:PYGL:0.158311;Artery_Tibial:PYGL:0.196568;Breast_Mammary_Tissue:PYGL:0.148196;Cells_Cultured_fibroblasts:ABHD12B:-0.312347;Colon_Transverse:RP11-248J18.3:-0.394678;Colon_Transverse:NIN:-0.230799;Colon_Transverse:ABHD12B:-0.508495;Colon_Transverse:PYGL:-0.519769;Esophagus_Mucosa:RP11-248J18.3:-0.463377;Esophagus_Mucosa:NIN:-0.624361;Esophagus_Mucosa:ABHD12B:-0.579864;Esophagus…	TRUE	Colon_Transverse;Esophagus_Mucosa
Snp5266680	rs2027342	PYGL	NM_002863	Neutrophil	-0.858632	-5.77469	1.76e-07	0.0102332	chr14	51372590	51372590	T	C	intronic	PYGL	.	.	.	.	.	.	.	.	.	15	47	15	0.5	0.5	0.0549784	.	.	0.245	0.5295	0.2439	0.2464	0.2376	.	0.5295	0.509	0.212	0.2268	0.1979	0.2431	0.490991	chr14_50905872_T_C_b38	Adipose_Subcutaneous:PYGL:0.149818;Artery_Tibial:PYGL:0.18438;Breast_Mammary_Tissue:PYGL:0.127331;Cells_Cultured_fibroblasts:ABHD12B:-0.211088;Colon_Transverse:NIN:-0.170855;Colon_Transverse:ABHD12B:-0.441028;Colon_Transverse:PYGL:-0.398685;Esophagus_Mucosa:RP11-248J18.3:-0.459708;Esophagus_Mucosa:NIN:-0.618261;Esophagus_Mucosa:ABHD12B:-0.520271;Esophagus_Mucosa:PYGL:-0.599598;Lung:PYGL:0.131464;…	TRUE	Colon_Transverse;Esophagus_Mucosa
Snp5266681	rs2027341	PYGL	NM_002863	Neutrophil	-0.858632	-5.77469	1.76e-07	0.0102332	chr14	51372606	51372606	G	A	intronic	PYGL	.	.	.	.	.	.	.	.	.	15	47	15	0.5	0.5	0.0549784	.	.	0.2248	0.526	0.2232	0.2268	0.1669	.	0.526	0.509	0.2113	0.2265	0.1966	0.2408	0.490991	chr14_50905888_G_A_b38	Adipose_Subcutaneous:PYGL:0.145529;Artery_Tibial:PYGL:0.182025;Breast_Mammary_Tissue:PYGL:0.126556;Cells_Cultured_fibroblasts:ABHD12B:-0.216461;Colon_Transverse:NIN:-0.167713;Colon_Transverse:ABHD12B:-0.44123;Colon_Transverse:PYGL:-0.409049;Esophagus_Mucosa:RP11-248J18.3:-0.455463;Esophagus_Mucosa:NIN:-0.630164;Esophagus_Mucosa:ABHD12B:-0.523366;Esophagus_Mucosa:PYGL:-0.608098;Nerve_Tibial:PYGL:0…	TRUE	Colon_Transverse;Esophagus_Mucosa
Snp5266712	rs2356535	PYGL	NM_002863	Neutrophil	-0.826304	-5.69457	2.43e-07	0.0137431	chr14	51375250	51375250	G	T	intronic	PYGL	.	.	.	.	.	.	.	.	.	17	45	15	0.487013	0.487013	0.142296	.	.	0.2664	0.5283	0.2669	0.2657	0.3137	.	0.5283	0.4987	0.2084	0.2497	0.1875	0.2481	0.479479	chr14_50908532_G_T_b38	Adipose_Subcutaneous:PYGL:0.181444;Adipose_Visceral_Omentum:PYGL:0.15086;Artery_Tibial:PYGL:0.157676;Breast_Mammary_Tissue:PYGL:0.144553;Cells_Cultured_fibroblasts:ABHD12B:-0.271014;Colon_Transverse:NIN:-0.212385;Colon_Transverse:ABHD12B:-0.47582;Colon_Transverse:PYGL:-0.497316;Esophagus_Mucosa:RP11-248J18.3:-0.412473;Esophagus_Mucosa:NIN:-0.60478;Esophagus_Mucosa:ABHD12B:-0.600392;Esophagus_Muco…	TRUE	Colon_Transverse;Esophagus_Mucosa;Vagina
Snp5266780	rs144457699	PYGL	NM_002863	Neutrophil	-0.809101	-5.59877	3.58e-07	0.019089	chr14	51384934	51384934	C	-	intronic	PYGL	.	.	.	.	.	.	.	.	.	21	44	12	0.441558	0.441558	0.208638	.	.	0.1561	0.4311	0.1542	0.1585	0.0587	.	0.4076	0.4311	0.163	0.1768	0.1621	0.1858	0.404404	chr14_50918216_CT_T_b38		FALSE
Snp5266783	rs200597870	PYGL	NM_002863	Neutrophil	-0.809101	-5.59877	3.58e-07	0.019089	chr14	51384935	51384935	T	A	intronic	PYGL	.	.	.	.	.	.	.	.	.	21	44	12	0.441558	0.441558	0.208638	.	.	0.156	0.43	0.1541	0.1584	0.0586	.	0.4076	0.43	0.1629	0.1768	0.1621	0.1858	0.4004	chr14_50918217_T_A_b38	Adipose_Subcutaneous:PYGL:0.192458;Adipose_Visceral_Omentum:PYGL:0.169484;Artery_Tibial:PYGL:0.24735;Breast_Mammary_Tissue:PYGL:0.160817;Cells_Cultured_fibroblasts:ABHD12B:-0.290224;Colon_Transverse:RP11-248J18.3:-0.378652;Colon_Transverse:NIN:-0.25689;Colon_Transverse:ABHD12B:-0.569326;Colon_Transverse:PYGL:-0.592468;Esophagus_Gastroesophageal_Junction:PYGL:0.207329;Esophagus_Mucosa:RP11-248J18.…	TRUE	Colon_Transverse;Esophagus_Mucosa
Snp5266905	rs9635167	PYGL	NM_002863	Neutrophil	-0.761792	-5.54108	4.52e-07	0.022601	chr14	51400631	51400631	C	T	intronic	PYGL	.	.	.	.	.	.	.	.	.	21	41	15	0.461039	0.461039	0.570507	.	.	0.1631	0.4418	0.1613	0.1653	0.0869	.	0.4002	0.4418	0.159	0.1833	0.1621	0.1869	0.424925	chr14_50933913_C_T_b38	Adipose_Subcutaneous:PYGL:0.180932;Adipose_Visceral_Omentum:PYGL:0.154064;Artery_Tibial:PYGL:0.216649;Breast_Mammary_Tissue:PYGL:0.17017;Cells_Cultured_fibroblasts:ABHD12B:-0.326298;Colon_Transverse:RP11-248J18.3:-0.391225;Colon_Transverse:NIN:-0.227371;Colon_Transverse:ABHD12B:-0.559257;Colon_Transverse:PYGL:-0.578013;Esophagus_Gastroesophageal_Junction:PYGL:0.199063;Esophagus_Mucosa:RP11-248J18…	TRUE	Colon_Transverse;Esophagus_Mucosa;Vagina
Snp5266637	rs6572708	PYGL	NM_002863	Neutrophil	-0.867724	-5.53104	4.71e-07	0.022601	chr14	51366575	51366575	C	T	intronic	ABHD12B	.	.	.	.	.	.	.	.	.	16	49	12	0.474026	0.474026	0.0170632	.	.	0.2026	0.4579	0.1997	0.2063	0.1593	.	0.4579	0.4363	0.1883	0.2011	0.1875	0.226	0.424925	chr14_50899857_C_T_b38	Adipose_Subcutaneous:PYGL:0.14424;Artery_Tibial:PYGL:0.215542;Breast_Mammary_Tissue:PYGL:0.146455;Cells_Cultured_fibroblasts:ABHD12B:-0.268022;Colon_Transverse:NIN:-0.221833;Colon_Transverse:ABHD12B:-0.586559;Colon_Transverse:PYGL:-0.556306;Esophagus_Gastroesophageal_Junction:PYGL:0.170243;Esophagus_Mucosa:RP11-248J18.3:-0.5138;Esophagus_Mucosa:NIN:-0.710163;Esophagus_Mucosa:ABHD12B:-0.68373;Esop…	TRUE	Colon_Transverse;Esophagus_Mucosa
Snp5266588	rs12587662	PYGL	NM_002863	Neutrophil	-0.836039	-5.49248	5.49e-07	0.022601	chr14	51361718	51361718	T	C	intronic	ABHD12B	.	.	.	.	.	.	.	.	.	16	47	14	0.487013	0.487013	0.0547092	.	.	0.1964	0.4809	0.1944	0.1988	0.1026	.	0.4809	0.4446	0.1944	0.2125	0.1937	0.2147	0.431932	chr14_50895000_T_C_b38	Adipose_Subcutaneous:PYGL:0.153984;Artery_Tibial:PYGL:0.203495;Breast_Mammary_Tissue:PYGL:0.149645;Cells_Cultured_fibroblasts:ABHD12B:-0.290419;Colon_Transverse:NIN:-0.244154;Colon_Transverse:ABHD12B:-0.612715;Colon_Transverse:PYGL:-0.619346;Esophagus_Gastroesophageal_Junction:PYGL:0.160097;Esophagus_Mucosa:RP11-248J18.3:-0.523206;Esophagus_Mucosa:NIN:-0.725326;Esophagus_Mucosa:ABHD12B:-0.703142;…	TRUE	Colon_Transverse;Esophagus_Mucosa;Vagina
Snp5266604	rs28876189	PYGL	NM_002863	Neutrophil	-0.836039	-5.49248	5.49e-07	0.022601	chr14	51362410	51362410	G	T	intronic	ABHD12B	.	.	.	.	.	.	.	.	.	16	47	14	0.487013	0.487013	0.0547092	.	.	0.1802	0.4705	0.1779	0.1831	0.0722	.	0.4705	0.4377	0.1902	0.2091	0.1897	0.2118	0.433934	chr14_50895692_G_T_b38	Adipose_Subcutaneous:PYGL:0.165675;Adipose_Visceral_Omentum:PYGL:0.141328;Artery_Tibial:PYGL:0.237389;Breast_Mammary_Tissue:PYGL:0.161371;Cells_Cultured_fibroblasts:ABHD12B:-0.279554;Colon_Transverse:NIN:-0.232038;Colon_Transverse:ABHD12B:-0.608728;Colon_Transverse:PYGL:-0.603497;Esophagus_Gastroesophageal_Junction:PYGL:0.177062;Esophagus_Mucosa:RP11-248J18.3:-0.500466;Esophagus_Mucosa:NIN:-0.738…	TRUE	Colon_Transverse;Esophagus_Mucosa
Snp5266572	rs28611105	PYGL	NM_002863	Neutrophil	-0.817756	-5.47727	5.84e-07	0.022601	chr14	51359658	51359658	T	G	intronic	ABHD12B	.	.	.	.	.	.	.	.	.	17	46	14	0.480519	0.480519	0.0898496	.	.	0.1826	0.4727	0.1806	0.1852	0.0774	.	0.4727	0.4333	0.1918	0.2138	0.1897	0.2136	0.431932	chr14_50892940_T_G_b38	Adipose_Subcutaneous:PYGL:0.166507;Artery_Tibial:PYGL:0.207452;Breast_Mammary_Tissue:PYGL:0.147534;Cells_Cultured_fibroblasts:ABHD12B:-0.281346;Colon_Transverse:NIN:-0.247715;Colon_Transverse:ABHD12B:-0.633188;Colon_Transverse:PYGL:-0.636099;Esophagus_Mucosa:RP11-248J18.3:-0.559641;Esophagus_Mucosa:NIN:-0.73002;Esophagus_Mucosa:ABHD12B:-0.719513;Esophagus_Mucosa:PYGL:-0.736907;Heart_Left_Ventricl…	TRUE	Colon_Transverse;Esophagus_Mucosa;Vagina
Snp5266614	rs28848529	PYGL	NM_002863	Neutrophil	-0.846726	-5.46833	6.05e-07	0.022601	chr14	51362970	51362970	T	C	intronic	ABHD12B	.	.	.	.	.	.	.	.	.	16	48	13	0.480519	0.480519	0.0314026	.	.	0.1822	0.4679	0.1803	0.1846	0.0758	.	0.4679	0.436	0.1919	0.2123	0.1897	0.2151	0.431932	chr14_50896252_T_C_b38	Adipose_Subcutaneous:PYGL:0.160778;Artery_Tibial:PYGL:0.213718;Breast_Mammary_Tissue:PYGL:0.159941;Cells_Cultured_fibroblasts:ABHD12B:-0.27944;Colon_Transverse:NIN:-0.255488;Colon_Transverse:ABHD12B:-0.637049;Colon_Transverse:PYGL:-0.632371;Esophagus_Gastroesophageal_Junction:PYGL:0.16476;Esophagus_Mucosa:RP11-248J18.3:-0.542536;Esophagus_Mucosa:NIN:-0.756654;Esophagus_Mucosa:ABHD12B:-0.731804;Es…	TRUE	Colon_Transverse;Esophagus_Mucosa;Vagina
Snp5266625	rs12589665	PYGL	NM_002863	Neutrophil	-0.846726	-5.46833	6.05e-07	0.022601	chr14	51364371	51364371	T	C	intronic	ABHD12B	.	.	.	.	.	.	.	.	.	16	48	13	0.480519	0.480519	0.0314026	.	.	0.1839	0.474	0.1816	0.1869	0.0772	.	0.474	0.4389	0.1937	0.2121	0.191	0.216	0.42993	chr14_50897653_T_C_b38	Adipose_Subcutaneous:PYGL:0.163747;Artery_Tibial:PYGL:0.214939;Breast_Mammary_Tissue:PYGL:0.157287;Cells_Cultured_fibroblasts:ABHD12B:-0.27944;Colon_Transverse:NIN:-0.255488;Colon_Transverse:ABHD12B:-0.637049;Colon_Transverse:PYGL:-0.632371;Esophagus_Gastroesophageal_Junction:PYGL:0.16476;Esophagus_Mucosa:RP11-248J18.3:-0.542536;Esophagus_Mucosa:NIN:-0.756654;Esophagus_Mucosa:ABHD12B:-0.731804;Es…	TRUE	Colon_Transverse;Esophagus_Mucosa;Vagina
Snp5266628	rs885375	PYGL	NM_002863	Neutrophil	-0.846726	-5.46833	6.05e-07	0.022601	chr14	51365348	51365348	C	T	intronic	ABHD12B	.	.	.	.	.	.	.	.	.	16	48	13	0.480519	0.480519	0.0314026	.	.	0.2126	0.4775	0.2102	0.2156	0.1808	.	0.4775	0.4386	0.1929	0.2117	0.191	0.2261	0.429429	chr14_50898630_C_T_b38	Adipose_Subcutaneous:PYGL:0.148729;Artery_Tibial:PYGL:0.215384;Breast_Mammary_Tissue:PYGL:0.140936;Cells_Cultured_fibroblasts:ABHD12B:-0.253725;Colon_Transverse:NIN:-0.191089;Colon_Transverse:ABHD12B:-0.573047;Colon_Transverse:PYGL:-0.569984;Esophagus_Gastroesophageal_Junction:PYGL:0.174468;Esophagus_Mucosa:RP11-248J18.3:-0.496656;Esophagus_Mucosa:NIN:-0.66982;Esophagus_Mucosa:ABHD12B:-0.666939;E…	TRUE	Colon_Transverse;Esophagus_Mucosa
Snp5266631	rs58815153	PYGL	NM_002863	Neutrophil	-0.846726	-5.46833	6.05e-07	0.022601	chr14	51365731	51365731	C	T	intronic	ABHD12B	.	.	.	.	.	.	.	.	.	16	48	13	0.480519	0.480519	0.0314026	.	.	0.2107	0.4763	0.2088	0.2131	0.1776	.	0.4763	0.4342	0.1915	0.2115	0.1897	0.2237	0.429429	chr14_50899013_C_T_b38	Adipose_Subcutaneous:PYGL:0.148729;Artery_Tibial:PYGL:0.215384;Breast_Mammary_Tissue:PYGL:0.140936;Cells_Cultured_fibroblasts:ABHD12B:-0.253725;Colon_Transverse:NIN:-0.191089;Colon_Transverse:ABHD12B:-0.573047;Colon_Transverse:PYGL:-0.569984;Esophagus_Gastroesophageal_Junction:PYGL:0.174468;Esophagus_Mucosa:RP11-248J18.3:-0.496656;Esophagus_Mucosa:NIN:-0.66982;Esophagus_Mucosa:ABHD12B:-0.666939;E…	TRUE	Colon_Transverse;Esophagus_Mucosa
Snp5266632	rs12587819	PYGL	NM_002863	Neutrophil	-0.846726	-5.46833	6.05e-07	0.022601	chr14	51365749	51365749	A	G	intronic	ABHD12B	.	.	.	.	.	.	.	.	.	16	48	13	0.480519	0.480519	0.0314026	.	.	0.2105	0.4764	0.2085	0.213	0.1773	.	0.4764	0.4339	0.1912	0.2123	0.1897	0.2237	0.429429	chr14_50899031_A_G_b38	Adipose_Subcutaneous:PYGL:0.148729;Artery_Tibial:PYGL:0.215384;Breast_Mammary_Tissue:PYGL:0.140936;Cells_Cultured_fibroblasts:ABHD12B:-0.253725;Colon_Transverse:NIN:-0.191089;Colon_Transverse:ABHD12B:-0.573047;Colon_Transverse:PYGL:-0.569984;Esophagus_Gastroesophageal_Junction:PYGL:0.174468;Esophagus_Mucosa:RP11-248J18.3:-0.496656;Esophagus_Mucosa:NIN:-0.66982;Esophagus_Mucosa:ABHD12B:-0.666939;E…	TRUE	Colon_Transverse;Esophagus_Mucosa
Snp5266633	rs12587893	PYGL	NM_002863	Neutrophil	-0.846726	-5.46833	6.05e-07	0.022601	chr14	51365836	51365836	G	A	intronic	ABHD12B	.	.	.	.	.	.	.	.	.	16	48	13	0.480519	0.480519	0.0314026	.	.	0.1812	0.4656	0.1793	0.1835	0.0738	.	0.4656	0.4327	0.1916	0.212	0.1897	0.214	0.429429	chr14_50899118_G_A_b38	Adipose_Subcutaneous:PYGL:0.160778;Artery_Tibial:PYGL:0.213718;Breast_Mammary_Tissue:PYGL:0.159941;Cells_Cultured_fibroblasts:ABHD12B:-0.27944;Colon_Transverse:NIN:-0.255488;Colon_Transverse:ABHD12B:-0.637049;Colon_Transverse:PYGL:-0.632371;Esophagus_Gastroesophageal_Junction:PYGL:0.16476;Esophagus_Mucosa:RP11-248J18.3:-0.542536;Esophagus_Mucosa:NIN:-0.756654;Esophagus_Mucosa:ABHD12B:-0.731804;Es…	TRUE	Colon_Transverse;Esophagus_Mucosa;Vagina
Snp5266634	rs12587863	PYGL	NM_002863	Neutrophil	-0.846726	-5.46833	6.05e-07	0.022601	chr14	51365858	51365858	C	T	intronic	ABHD12B	.	.	.	.	.	.	.	.	.	16	48	13	0.480519	0.480519	0.0314026	.	.	0.2108	0.4727	0.2085	0.2137	0.1779	.	0.4727	0.4355	0.1916	0.2117	0.1897	0.2251	0.42993	chr14_50899140_C_T_b38	Adipose_Subcutaneous:PYGL:0.148729;Artery_Tibial:PYGL:0.215384;Breast_Mammary_Tissue:PYGL:0.140936;Cells_Cultured_fibroblasts:ABHD12B:-0.253725;Colon_Transverse:NIN:-0.191089;Colon_Transverse:ABHD12B:-0.573047;Colon_Transverse:PYGL:-0.569984;Esophagus_Gastroesophageal_Junction:PYGL:0.174468;Esophagus_Mucosa:RP11-248J18.3:-0.496656;Esophagus_Mucosa:NIN:-0.66982;Esophagus_Mucosa:ABHD12B:-0.666939;E…	TRUE	Colon_Transverse;Esophagus_Mucosa
Snp5266647	rs397943120	PYGL	NM_002863	Neutrophil	-0.795914	-5.44001	6.77e-07	0.022601	chr14	51368229	51368229	-	T	intronic	ABHD12B	.	.	.	.	.	.	.	.	.	18	45	14	0.474026	0.474026	0.141123	.	.	0.2032	0.4586	0.2001	0.207	0.1556	.	0.4586	0.4473	0.1901	0.2036	0.1862	0.2247	0.431431	chr14_50901511_A_AT_b38	Adipose_Subcutaneous:PYGL:0.146026;Artery_Tibial:PYGL:0.215542;Breast_Mammary_Tissue:PYGL:0.147883;Cells_Cultured_fibroblasts:ABHD12B:-0.275587;Colon_Transverse:NIN:-0.219852;Colon_Transverse:ABHD12B:-0.587298;Colon_Transverse:PYGL:-0.547673;Esophagus_Gastroesophageal_Junction:PYGL:0.170716;Esophagus_Mucosa:RP11-248J18.3:-0.501396;Esophagus_Mucosa:NIN:-0.706287;Esophagus_Mucosa:ABHD12B:-0.681165;…	TRUE	Colon_Transverse;Esophagus_Mucosa
Snp5266849	rs3783275	PYGL	NM_002863	Neutrophil	-0.761043	-5.43952	6.79e-07	0.022601	chr14	51394918	51394918	T	C	intronic	PYGL	.	.	.	.	.	.	.	.	.	20	42	15	0.467533	0.467533	0.427824	.	.	0.2407	0.4414	0.2402	0.2414	0.2582	.	0.4397	0.4414	0.204	0.2267	0.2103	0.232	0.432432	chr14_50928200_T_C_b38	Adipose_Subcutaneous:PYGL:0.19793;Adipose_Visceral_Omentum:PYGL:0.18425;Breast_Mammary_Tissue:PYGL:0.13913;Cells_Cultured_fibroblasts:ABHD12B:-0.250923;Colon_Transverse:NIN:-0.176223;Colon_Transverse:ABHD12B:-0.437203;Colon_Transverse:PYGL:-0.552268;Esophagus_Mucosa:RP11-248J18.3:-0.309044;Esophagus_Mucosa:NIN:-0.43524;Esophagus_Mucosa:ABHD12B:-0.480962;Esophagus_Mucosa:PYGL:-0.45285;Heart_Left_V…	TRUE	Colon_Transverse;Esophagus_Mucosa;Vagina
Snp5266850	rs3783274	PYGL	NM_002863	Neutrophil	-0.761043	-5.43952	6.79e-07	0.022601	chr14	51394991	51394991	T	C	intronic	PYGL	.	.	.	.	.	.	.	.	.	20	42	15	0.467533	0.467533	0.427824	.	.	0.2406	0.4421	0.2405	0.2407	0.2579	.	0.4421	0.4412	0.2038	0.2267	0.2118	0.2335	0.431431	chr14_50928273_T_C_b38	Adipose_Subcutaneous:PYGL:0.197585;Adipose_Visceral_Omentum:PYGL:0.188533;Breast_Mammary_Tissue:PYGL:0.13913;Cells_Cultured_fibroblasts:ABHD12B:-0.245142;Colon_Transverse:NIN:-0.176223;Colon_Transverse:ABHD12B:-0.437203;Colon_Transverse:PYGL:-0.552268;Esophagus_Mucosa:RP11-248J18.3:-0.300377;Esophagus_Mucosa:NIN:-0.432382;Esophagus_Mucosa:ABHD12B:-0.472023;Esophagus_Mucosa:PYGL:-0.446512;Heart_Le…	TRUE	Colon_Transverse;Esophagus_Mucosa;Vagina
Snp5266852	rs3783273	PYGL	NM_002863	Neutrophil	-0.761043	-5.43952	6.79e-07	0.022601	chr14	51395083	51395083	C	T	intronic	PYGL	.	.	.	.	.	.	.	.	.	20	42	15	0.467533	0.467533	0.427824	.	.	0.2249	0.4416	0.2242	0.2257	0.2035	.	0.4362	0.4416	0.203	0.2268	0.2118	0.2311	0.431932	chr14_50928365_C_T_b38	Adipose_Subcutaneous:PYGL:0.19632;Adipose_Visceral_Omentum:PYGL:0.193109;Breast_Mammary_Tissue:PYGL:0.141572;Cells_Cultured_fibroblasts:ABHD12B:-0.246068;Colon_Transverse:NIN:-0.165416;Colon_Transverse:ABHD12B:-0.44005;Colon_Transverse:PYGL:-0.565879;Esophagus_Mucosa:RP11-248J18.3:-0.295504;Esophagus_Mucosa:NIN:-0.446485;Esophagus_Mucosa:ABHD12B:-0.479025;Esophagus_Mucosa:PYGL:-0.459946;Heart_Lef…	TRUE	Colon_Transverse;Esophagus_Mucosa;Vagina
Snp5266853	rs3825541	PYGL	NM_002863	Neutrophil	-0.761043	-5.43952	6.79e-07	0.022601	chr14	51395205	51395205	T	C	intronic	PYGL	.	.	.	.	.	.	.	.	.	20	42	15	0.467533	0.467533	0.427824	.	.	0.2253	0.4394	0.2248	0.2259	0.2045	.	0.4375	0.4394	0.2031	0.2267	0.2103	0.2334	0.431932	chr14_50928487_T_C_b38	Adipose_Subcutaneous:PYGL:0.19632;Adipose_Visceral_Omentum:PYGL:0.193109;Breast_Mammary_Tissue:PYGL:0.141572;Cells_Cultured_fibroblasts:ABHD12B:-0.246068;Colon_Transverse:NIN:-0.165416;Colon_Transverse:ABHD12B:-0.44005;Colon_Transverse:PYGL:-0.565879;Esophagus_Mucosa:RP11-248J18.3:-0.295504;Esophagus_Mucosa:NIN:-0.446485;Esophagus_Mucosa:ABHD12B:-0.479025;Esophagus_Mucosa:PYGL:-0.459946;Heart_Lef…	TRUE	Colon_Transverse;Esophagus_Mucosa;Vagina
Snp5266856	rs11845307	PYGL	NM_002863	Neutrophil	-0.761043	-5.43952	6.79e-07	0.022601	chr14	51395384	51395384	T	G	intronic	PYGL	.	.	.	.	.	.	.	.	.	20	42	15	0.467533	0.467533	0.427824	.	.	0.2228	0.4406	0.2221	0.2237	0.197	.	0.4397	0.4406	0.2022	0.2267	0.2103	0.233	0.431932	chr14_50928666_T_G_b38	Adipose_Subcutaneous:PYGL:0.194735;Adipose_Visceral_Omentum:PYGL:0.181987;Breast_Mammary_Tissue:PYGL:0.139462;Cells_Cultured_fibroblasts:ABHD12B:-0.246147;Colon_Transverse:ABHD12B:-0.432661;Colon_Transverse:PYGL:-0.557673;Esophagus_Mucosa:RP11-248J18.3:-0.284702;Esophagus_Mucosa:NIN:-0.438829;Esophagus_Mucosa:ABHD12B:-0.473965;Esophagus_Mucosa:PYGL:-0.458725;Heart_Left_Ventricle:PYGL:0.210098;Liv…	TRUE	Colon_Transverse;Esophagus_Mucosa
Snp5266862	rs55780972	PYGL	NM_002863	Neutrophil	-0.761043	-5.43952	6.79e-07	0.022601	chr14	51395610	51395610	A	G	intronic	PYGL	.	.	.	.	.	.	.	.	.	20	42	15	0.467533	0.467533	0.427824	.	.	0.2233	0.4422	0.2227	0.224	0.1971	.	0.4396	0.4422	0.2027	0.2267	0.2103	0.2343	0.431932	chr14_50928892_A_G_b38	Adipose_Subcutaneous:PYGL:0.196089;Adipose_Visceral_Omentum:PYGL:0.182481;Breast_Mammary_Tissue:PYGL:0.141698;Cells_Cultured_fibroblasts:ABHD12B:-0.247522;Colon_Transverse:ABHD12B:-0.432661;Colon_Transverse:PYGL:-0.557673;Esophagus_Mucosa:RP11-248J18.3:-0.284702;Esophagus_Mucosa:NIN:-0.438829;Esophagus_Mucosa:ABHD12B:-0.473965;Esophagus_Mucosa:PYGL:-0.458725;Heart_Left_Ventricle:PYGL:0.212085;Liv…	TRUE	Colon_Transverse;Esophagus_Mucosa
Snp5266870	rs10146475	PYGL	NM_002863	Neutrophil	-0.761043	-5.43952	6.79e-07	0.022601	chr14	51396016	51396016	C	A	intronic	PYGL	.	.	.	.	.	.	.	.	.	20	42	15	0.467533	0.467533	0.427824	.	.	0.16	0.4402	0.1584	0.1619	0.0772	.	0.4175	0.4402	0.1584	0.178	0.1621	0.1848	0.43043	chr14_50929298_C_A_b38	Adipose_Subcutaneous:PYGL:0.1878;Adipose_Visceral_Omentum:PYGL:0.160979;Artery_Tibial:PYGL:0.2264;Breast_Mammary_Tissue:PYGL:0.17189;Cells_Cultured_fibroblasts:ABHD12B:-0.30342;Colon_Transverse:RP11-248J18.3:-0.388278;Colon_Transverse:NIN:-0.230269;Colon_Transverse:ABHD12B:-0.540737;Colon_Transverse:PYGL:-0.580655;Esophagus_Gastroesophageal_Junction:PYGL:0.205113;Esophagus_Mucosa:RP11-248J18.3:-0…	TRUE	Colon_Transverse;Esophagus_Mucosa
Snp5266880	rs12436081	PYGL	NM_002863	Neutrophil	-0.761043	-5.43952	6.79e-07	0.022601	chr14	51396627	51396627	A	G	intronic	PYGL	.	.	.	.	.	.	.	.	.	20	42	15	0.467533	0.467533	0.427824	.	.	0.1589	0.4413	0.1569	0.1613	0.0726	.	0.4175	0.4413	0.1586	0.1776	0.1621	0.1878	0.43043	chr14_50929909_A_G_b38	Adipose_Subcutaneous:PYGL:0.185271;Adipose_Visceral_Omentum:PYGL:0.162515;Artery_Tibial:PYGL:0.2249;Breast_Mammary_Tissue:PYGL:0.176598;Cells_Cultured_fibroblasts:ABHD12B:-0.303775;Colon_Transverse:RP11-248J18.3:-0.386776;Colon_Transverse:NIN:-0.231079;Colon_Transverse:ABHD12B:-0.538068;Colon_Transverse:PYGL:-0.57572;Esophagus_Gastroesophageal_Junction:PYGL:0.203769;Esophagus_Mucosa:RP11-248J18.3…	TRUE	Colon_Transverse;Esophagus_Mucosa
Snp5266603	rs12436911	PYGL	NM_002863	Neutrophil	-0.845631	-5.41084	7.61e-07	0.0248939	chr14	51362380	51362380	G	A	intronic	ABHD12B	.	.	.	.	.	.	.	.	.	15	48	14	0.493507	0.493507	0.0317831	.	.	0.2629	0.5428	0.2616	0.2645	0.2051	.	0.5428	0.4961	0.2515	0.2842	0.2254	0.2751	0.485986	chr14_50895662_G_A_b38	Adipose_Subcutaneous:PYGL:0.158792;Adipose_Visceral_Omentum:PYGL:0.158724;Breast_Mammary_Tissue:PYGL:0.116142;Colon_Transverse:NIN:-0.187943;Colon_Transverse:ABHD12B:-0.493278;Colon_Transverse:PYGL:-0.607992;Esophagus_Mucosa:RP11-248J18.3:-0.366179;Esophagus_Mucosa:NIN:-0.567089;Esophagus_Mucosa:ABHD12B:-0.560555;Esophagus_Mucosa:PYGL:-0.56902;Heart_Left_Ventricle:PYGL:0.161851;Lung:ABHD12B:-0.21…	TRUE	Colon_Transverse;Esophagus_Mucosa
Snp5266855	rs60921942	PYGL	NM_002863	Neutrophil	-0.745147	-5.37044	8.94e-07	0.0287293	chr14	51395361	51395361	-	ATTTTCC	intronic	PYGL	.	.	.	.	.	.	.	.	.	21	41	15	0.461039	0.461039	0.570507	.	.	0.2206	0.4381	0.2198	0.2217	0.1941	.	0.4381	0.4341	0.2004	0.226	0.2103	0.2343	0.427427	chr14_50928643_T_TATTTTCC_b38	Adipose_Subcutaneous:PYGL:0.196089;Adipose_Visceral_Omentum:PYGL:0.182481;Breast_Mammary_Tissue:PYGL:0.141698;Cells_Cultured_fibroblasts:ABHD12B:-0.247522;Colon_Transverse:ABHD12B:-0.432661;Colon_Transverse:PYGL:-0.557673;Esophagus_Mucosa:RP11-248J18.3:-0.284702;Esophagus_Mucosa:NIN:-0.438829;Esophagus_Mucosa:ABHD12B:-0.473965;Esophagus_Mucosa:PYGL:-0.458725;Heart_Left_Ventricle:PYGL:0.212085;Liv…	TRUE	Colon_Transverse;Esophagus_Mucosa
Snp5266892	rs5808583	PYGL	NM_002863	Neutrophil	-0.739575	-5.30434	1.16e-06	0.0367008	chr14	51397993	51397993	C	-	intronic	PYGL	.	.	.	.	.	.	.	.	.	21	41	15	0.461039	0.461039	0.570507	.	.	0.1586	0.4371	0.1574	0.16	0.0756	.	0.4159	0.4371	0.157	0.1781	0.1621	0.1866	0.428428	chr14_50931275_CA_A_b38		FALSE
Snp5266925	rs34660650	PYGL	NM_002863	Neutrophil	-0.704691	-5.27538	1.3e-06	0.0404613	chr14	51404134	51404136	AGC	-	intronic	PYGL	.	.	.	.	.	.	.	.	.	22	38	17	0.467533	0.467533	0.910099	.	.	0.2037	0.4553	0.2019	0.2059	0.0904	.	0.4452	0.4553	0.2249	0.217	0.1862	0.2293	0.437938	chr14_50937416_AGCA_A_b38		FALSE
Snp5266895	rs12432519	PYGL	NM_002863	Neutrophil	-0.715822	-5.2647	1.36e-06	0.0415107	chr14	51398966	51398966	G	T	intronic	PYGL	.	.	.	.	.	.	.	.	.	24	38	15	0.441558	0.441558	0.908561	.	.	0.1595	0.4324	0.1581	0.1613	0.0769	.	0.3986	0.4324	0.1594	0.1783	0.1621	0.1847	0.42042	chr14_50932248_G_T_b38	Adipose_Subcutaneous:PYGL:0.166067;Adipose_Visceral_Omentum:PYGL:0.152126;Artery_Tibial:PYGL:0.216994;Breast_Mammary_Tissue:PYGL:0.168505;Cells_Cultured_fibroblasts:ABHD12B:-0.292804;Cells_Cultured_fibroblasts:PYGL:-0.150811;Colon_Transverse:RP11-248J18.3:-0.376699;Colon_Transverse:NIN:-0.22901;Colon_Transverse:ABHD12B:-0.53321;Colon_Transverse:PYGL:-0.56824;Esophagus_Gastroesophageal_Junction:PY…	TRUE	Cells_Cultured_fibroblasts;Colon_Transverse;Esophagus_Mucosa
Snp5266950	rs7149936	PYGL	NM_002863	Neutrophil	-0.709726	-5.2413	1.49e-06	0.0447836	chr14	51408758	51408758	A	G	intronic	PYGL	.	.	.	.	.	.	.	.	.	21	39	17	0.474026	0.474026	0.909705	.	.	0.2084	0.4574	0.2067	0.2105	0.1042	.	0.4492	0.4574	0.226	0.2173	0.1862	0.2292	0.440941	chr14_50942040_A_G_b38	Artery_Tibial:PYGL:0.154649;Breast_Mammary_Tissue:PYGL:0.145928;Cells_Cultured_fibroblasts:ABHD12B:-0.277402;Cells_Cultured_fibroblasts:PYGL:-0.226299;Colon_Transverse:RP11-248J18.3:-0.358122;Colon_Transverse:ABHD12B:-0.400382;Colon_Transverse:PYGL:-0.44098;Esophagus_Gastroesophageal_Junction:PYGL:0.183608;Esophagus_Mucosa:RP11-248J18.3:-0.32214;Esophagus_Mucosa:NIN:-0.390257;Esophagus_Mucosa:ABH…	TRUE	Cells_Cultured_fibroblasts;Colon_Transverse;Esophagus_Mucosa;Liver;Vagina
Snp5266639	rs6572709	PYGL	NM_002863	Neutrophil	-0.811406	-5.23676	1.52e-06	0.0448665	chr14	51366619	51366619	A	G	intronic	ABHD12B	.	.	.	.	.	.	.	.	.	18	47	12	0.461039	0.461039	0.0528705	.	.	0.2131	0.4625	0.2119	0.2146	0.2015	.	0.4625	0.4357	0.1869	0.1971	0.1929	0.2216	0.41992	chr14_50899901_A_G_b38	Adipose_Subcutaneous:PYGL:0.144229;Artery_Tibial:PYGL:0.213517;Breast_Mammary_Tissue:PYGL:0.136136;Cells_Cultured_fibroblasts:ABHD12B:-0.277228;Colon_Transverse:NIN:-0.193975;Colon_Transverse:ABHD12B:-0.543409;Colon_Transverse:PYGL:-0.524311;Esophagus_Gastroesophageal_Junction:PYGL:0.184911;Esophagus_Mucosa:RP11-248J18.3:-0.472677;Esophagus_Mucosa:NIN:-0.660953;Esophagus_Mucosa:ABHD12B:-0.639652;…	TRUE	Colon_Transverse;Esophagus_Mucosa
Snp15167927	rs2516455	HLA-B	NM_005514	Antigen_processing	-0.594359	-5.20064	1.75e-06	0.0508997	chr6	31420572	31420572	G	T	intergenic	LINC01149,HCP5	dist=5822;dist=10385	.	.	.	.	.	.	.	.	28	25	24	0.474026	0.474026	0.00202657	.	.	0.7022	0.8207	0.6983	0.7071	0.7233	.	0.8207	0.5555	0.6952	0.7043	0.7897	0.7194	0.467968	chr6_31452795_G_T_b38	Adipose_Subcutaneous:HCG22:-0.231364;Adipose_Subcutaneous:XXbac-BPG181B23.7:-0.775373;Adipose_Subcutaneous:MICA:-0.204853;Adipose_Subcutaneous:C4A:-0.199276;Adipose_Subcutaneous:NOTCH4:-0.109517;Adipose_Visceral_Omentum:HLA-E:0.104965;Adipose_Visceral_Omentum:HCG22:-0.246206;Adipose_Visceral_Omentum:CCHCR1:0.12537;Adipose_Visceral_Omentum:XXbac-BPG181B23.7:-0.688732;Adrenal_Gland:XXbac-BPG181B23.…	TRUE	Testis
Snp18564208	rs944752	SIT1	NM_014450	Lymphocyte_infiltrate	0.738289	5.17043	1.97e-06	0.0564138	chr9	35317581	35317581	A	G	intronic	UNC13B	.	.	.	.	.	.	.	.	.	29	35	13	0.396104	0.396104	0.55697	.	.	0.3658	0.471	0.3691	0.3617	0.471	.	0.3076	0.4556	0.3205	0.2942	0.3085	0.3257	0.446947	chr9_35317584_A_G_b38	Artery_Aorta:ATP8B5P:-0.289174;Brain_Hippocampus:ATP8B5P:-0.505704;Cells_Cultured_fibroblasts:FAM214B:0.121635;Cells_Cultured_fibroblasts:UNC13B:0.093918;Esophagus_Mucosa:UNC13B:0.116278;Esophagus_Muscularis:ATP8B5P:-0.303695;Heart_Left_Ventricle:ATP8B5P:-0.264326;Lung:ATP8B5P:-0.163587;Muscle_Skeletal:ATP8B5P:-0.172828;Skin_Not_Sun_Exposed_Suprapubic:UNC13B:0.123032;Thyroid:UNC13B:-0.185031	FALSE
Snp5266945	rs145887184	PYGL	NM_002863	Neutrophil	-0.722914	-5.14966	2.13e-06	0.0598009	chr14	51408055	51408058	AAGT	-	intronic	PYGL	.	.	.	.	.	.	.	.	.	21	41	15	0.461039	0.461039	0.570507	.	.	0.1818	0.4468	0.1799	0.1841	0.0847	.	0.4316	0.4468	0.191	0.1972	0.1759	0.209	0.434434	chr14_50941337_AAGTA_A_b38		FALSE
Snp5266818	rs8005400	PYGL	NM_002863	Neutrophil	-0.775339	-5.14024	2.21e-06	0.0598009	chr14	51389918	51389918	G	A	intronic	PYGL	.	.	.	.	.	.	.	.	.	14	46	17	0.519481	0.480519	0.0898496	.	.	0.2781	0.5271	0.2775	0.2788	0.2821	.	0.4751	0.5271	0.2471	0.2512	0.2414	0.2735	0.524525	chr14_50923200_G_A_b38	Adipose_Subcutaneous:PYGL:0.161436;Adipose_Visceral_Omentum:PYGL:0.143958;Colon_Transverse:ABHD12B:-0.368351;Colon_Transverse:PYGL:-0.463652;Esophagus_Mucosa:RP11-248J18.3:-0.26581;Esophagus_Mucosa:NIN:-0.348907;Esophagus_Mucosa:ABHD12B:-0.369959;Esophagus_Mucosa:PYGL:-0.335914;Heart_Left_Ventricle:PYGL:0.210566;Lung:PYGL:0.154437;Spleen:PYGL:0.143795;Whole_Blood:PYGL:0.0709687	TRUE	Colon_Transverse;Esophagus_Mucosa
Snp5266821	rs8020787	PYGL	NM_002863	Neutrophil	-0.775339	-5.14024	2.21e-06	0.0598009	chr14	51390132	51390132	T	A	intronic	PYGL	.	.	.	.	.	.	.	.	.	14	46	17	0.519481	0.480519	0.0898496	.	.	0.2883	0.5266	0.2875	0.2894	0.3172	.	0.4835	0.5266	0.2475	0.2503	0.2448	0.2738	0.524525	chr14_50923414_T_A_b38	Adipose_Subcutaneous:PYGL:0.160599;Adipose_Visceral_Omentum:PYGL:0.136002;Breast_Mammary_Tissue:PYGL:0.11101;Colon_Transverse:ABHD12B:-0.364539;Colon_Transverse:PYGL:-0.44993;Esophagus_Mucosa:RP11-248J18.3:-0.275508;Esophagus_Mucosa:NIN:-0.348869;Esophagus_Mucosa:ABHD12B:-0.357964;Esophagus_Mucosa:PYGL:-0.338865;Heart_Left_Ventricle:PYGL:0.218815;Lung:PYGL:0.151529;Spleen:PYGL:0.146132;Testis:L2H…	TRUE	Colon_Transverse;Esophagus_Mucosa
Snp5266833	rs1953872	PYGL	NM_002863	Neutrophil	-0.775339	-5.14024	2.21e-06	0.0598009	chr14	51392849	51392849	A	G	intronic	PYGL	.	.	.	.	.	.	.	.	.	14	46	17	0.519481	0.480519	0.0898496	.	.	0.2924	0.5283	0.2923	0.2926	0.3304	.	0.4847	0.5283	0.2479	0.2512	0.2448	0.2773	0.526026	chr14_50926131_A_G_b38	Adipose_Subcutaneous:PYGL:0.160599;Adipose_Visceral_Omentum:PYGL:0.136002;Breast_Mammary_Tissue:PYGL:0.11101;Colon_Transverse:ABHD12B:-0.364539;Colon_Transverse:PYGL:-0.44993;Esophagus_Mucosa:RP11-248J18.3:-0.275508;Esophagus_Mucosa:NIN:-0.348869;Esophagus_Mucosa:ABHD12B:-0.357964;Esophagus_Mucosa:PYGL:-0.338865;Heart_Left_Ventricle:PYGL:0.218815;Lung:PYGL:0.151529;Spleen:PYGL:0.146132;Testis:L2H…	TRUE	Colon_Transverse;Esophagus_Mucosa
Snp5266846	rs8022952	PYGL	NM_002863	Neutrophil	-0.790114	-5.13092	2.29e-06	0.0611303	chr14	51394480	51394480	C	T	intronic	PYGL	.	.	.	.	.	.	.	.	.	13	47	17	0.525974	0.474026	0.0539542	.	.	0.2894	0.5463	0.2897	0.2889	0.3157	.	0.5071	0.5463	0.2467	0.2513	0.2448	0.2795	0.545045	chr14_50927762_C_T_b38	Adipose_Subcutaneous:PYGL:0.1614;Adipose_Visceral_Omentum:PYGL:0.143035;Adrenal_Gland:PYGL:0.271011;Colon_Transverse:ABHD12B:-0.354544;Colon_Transverse:PYGL:-0.468135;Esophagus_Mucosa:RP11-248J18.3:-0.260434;Esophagus_Mucosa:NIN:-0.350993;Esophagus_Mucosa:ABHD12B:-0.36228;Esophagus_Mucosa:PYGL:-0.332946;Heart_Left_Ventricle:PYGL:0.20817;Lung:PYGL:0.147972;Spleen:PYGL:0.144038;Whole_Blood:PYGL:0.0…	TRUE	Colon_Transverse;Esophagus_Mucosa
Snp5266812	rs10140858	PYGL	NM_002863	Neutrophil	-0.750273	-5.11999	2.39e-06	0.0628955	chr14	51388969	51388969	A	G	intronic	PYGL	.	.	.	.	.	.	.	.	.	14	44	19	0.532467	0.467533	0.212403	.	.	0.3163	0.5335	0.3153	0.3175	0.373	.	0.4941	0.5335	0.2669	0.2582	0.2931	0.3063	0.525526	chr14_50922251_A_G_b38	Adipose_Subcutaneous:PYGL:0.0950652;Colon_Transverse:ABHD12B:-0.350229;Colon_Transverse:PYGL:-0.381955;Esophagus_Mucosa:RP11-248J18.3:-0.291613;Esophagus_Mucosa:NIN:-0.3653;Esophagus_Mucosa:ABHD12B:-0.431642;Esophagus_Mucosa:PYGL:-0.345806;Muscle_Skeletal:PYGL:0.170899;Skin_Sun_Exposed_Lower_leg:PYGL:0.151387	TRUE	Colon_Transverse;Esophagus_Mucosa
Snp7152167	rs1634525	CCL3	NM_002983	Lymphocyte_infiltrate	0.81202	5.10161	2.57e-06	0.0657111	chr17	34438693	34438693	G	A	intergenic	CCL4,CCL3L1	dist=5686;dist=83576	.	.	.	.	.	.	.	.	21	47	9	0.422078	0.422078	0.0278834	.	.	0.3155	0.3953	0.3145	0.3168	0.3451	.	0.2642	0.3953	0.3117	0.2474	0.2483	0.2991	0.382883	chr17_36111300_G_A_b38		FALSE
Snp7152176	rs1634528	CCL3	NM_002983	Lymphocyte_infiltrate	0.81202	5.10161	2.57e-06	0.0657111	chr17	34439412	34439412	G	A	intergenic	CCL4,CCL3L1	dist=6405;dist=82857	.	.	.	.	.	.	.	.	21	47	9	0.422078	0.422078	0.0278834	.	.	0.3181	0.3974	0.3172	0.3193	0.3531	.	0.2642	0.3974	0.3123	0.2471	0.2483	0.2996	0.382382	chr17_36112019_G_A_b38		FALSE
Snp5266942	rs10143053	PYGL	NM_002863	Neutrophil	-0.705068	-5.08691	2.72e-06	0.068639	chr14	51407850	51407850	G	T	intronic	PYGL	.	.	.	.	.	.	.	.	.	21	40	16	0.467533	0.467533	0.733984	.	.	0.1829	0.4538	0.1811	0.1852	0.0854	.	0.4328	0.4538	0.1917	0.1972	0.1759	0.2105	0.436436	chr14_50941132_G_T_b38	Artery_Tibial:PYGL:0.198549;Breast_Mammary_Tissue:PYGL:0.164532;Cells_Cultured_fibroblasts:ABHD12B:-0.272483;Cells_Cultured_fibroblasts:PYGL:-0.195615;Colon_Transverse:RP11-248J18.3:-0.387986;Colon_Transverse:NIN:-0.195498;Colon_Transverse:ABHD12B:-0.465089;Colon_Transverse:PYGL:-0.46298;Esophagus_Gastroesophageal_Junction:PYGL:0.217036;Esophagus_Mucosa:RP11-248J18.3:-0.347769;Esophagus_Mucosa:NI…	TRUE	Cells_Cultured_fibroblasts;Colon_Transverse;Esophagus_Mucosa;Vagina
Snp5266811	rs10138493	PYGL	NM_002863	Neutrophil	-0.744937	-5.07216	2.88e-06	0.0707752	chr14	51388832	51388832	C	T	intronic	PYGL	.	.	.	.	.	.	.	.	.	16	44	17	0.506494	0.493507	0.214942	.	.	0.1889	0.5154	0.1867	0.1917	0.1115	.	0.4446	0.5154	0.1832	0.1916	0.1862	0.2142	0.511011	chr14_50922114_C_T_b38	Adipose_Subcutaneous:PYGL:0.146175;Artery_Tibial:PYGL:0.187705;Breast_Mammary_Tissue:PYGL:0.141982;Cells_Cultured_fibroblasts:ABHD12B:-0.249609;Colon_Transverse:NIN:-0.213961;Colon_Transverse:ABHD12B:-0.522755;Colon_Transverse:PYGL:-0.558689;Esophagus_Mucosa:RP11-248J18.3:-0.416993;Esophagus_Mucosa:NIN:-0.533516;Esophagus_Mucosa:ABHD12B:-0.525782;Esophagus_Mucosa:PYGL:-0.540791;Heart_Left_Ventric…	TRUE	Colon_Transverse;Esophagus_Mucosa
Snp5266822	rs55943056	PYGL	NM_002863	Neutrophil	-0.744937	-5.07216	2.88e-06	0.0707752	chr14	51390173	51390173	T	C	intronic	PYGL	.	.	.	.	.	.	.	.	.	16	44	17	0.506494	0.493507	0.214942	.	.	0.239	0.5143	0.2375	0.2409	0.189	.	0.4609	0.5143	0.2268	0.2387	0.2292	0.25	0.513013	chr14_50923455_T_C_b38	Adipose_Subcutaneous:PYGL:0.176795;Adipose_Visceral_Omentum:PYGL:0.157213;Breast_Mammary_Tissue:PYGL:0.132711;Cells_Cultured_fibroblasts:ABHD12B:-0.210816;Colon_Transverse:NIN:-0.167499;Colon_Transverse:ABHD12B:-0.42249;Colon_Transverse:PYGL:-0.550665;Esophagus_Mucosa:RP11-248J18.3:-0.285356;Esophagus_Mucosa:NIN:-0.389614;Esophagus_Mucosa:ABHD12B:-0.427576;Esophagus_Mucosa:PYGL:-0.404488;Heart_Le…	TRUE	Colon_Transverse;Esophagus_Mucosa
Snp7191562	rs762298993	IFI35	NM_005533	Interferon_signaling	-1.50805	-5.02616	3.45e-06	0.0834903	chr17	40597764	40597764	G	A	intergenic	CAVIN1,ATP6V0A1	dist=22490;dist=13132	.	.	.	.	.	.	.	.	68	9	0	0.0584416	0.0584416	0.609648	.	.	0.2092	0.2692	0.2088	0.2097	0.2692	.	0.1374	0.1906	0.1865	0.1941	0.1048	0.2227	0.114114	chr17_42445746_G_A_b38		FALSE
Snp7192029	rs148675290	STAT5A	NM_003152	Cytokine_signaling	-1.14569	-5.01325	3.62e-06	0.0866403	chr17	40696592	40696595	TTTG	-	downstream	NAGLU	.	.	.	.	.	.	.	.	.	59	18	0	0.116883	0.116883	0.423138	.	.	0.0138	0.1596	0.0144	0.013	0.0047	.	0.033	0.1596	0.0032	0.0135	0	0.0184	0.151151	chr17_42544574_TTTGT_T_b38		FALSE
Snp7191892	rs2239970	STAT5A	NM_003152	Cytokine_signaling	-1.09362	-4.98499	4.04e-06	0.0919138	chr17	40659743	40659743	T	G	intronic	ATP6V0A1	.	.	.	.	.	.	.	.	ID=COSV52875232;OCCURENCE=1(large_intestine),1(haematopoietic_and_lymphoid_tissue),1(lung)	57	20	0	0.12987	0.12987	0.224708	.	.	0.0561	0.1604	0.0585	0.0531	0.1546	.	0.0343	0.1604	0.0038	0.0135	0	0.0303	0.15966	chr17_42507725_T_G_b38	Esophagus_Mucosa:TUBG2:-0.287397	FALSE
Snp7192122	rs57380921	STAT5A	NM_003152	Cytokine_signaling	-1.09362	-4.98499	4.04e-06	0.0919138	chr17	40710591	40710591	C	T	intergenic	HSD17B1,COASY	dist=3359;dist=3575	.	.	.	.	.	.	.	.	57	20	0	0.12987	0.12987	0.224708	.	.	0.044	0.1591	0.0457	0.0418	0.1122	.	0.0355	0.1591	0.0033	0.0135	0	0.0259	0.163163	chr17_42558573_C_T_b38	Artery_Tibial:TUBG2:-0.378155;Esophagus_Mucosa:TUBG2:-0.397355;Skin_Sun_Exposed_Lower_leg:NA:0.781163	FALSE
Snp7192126	rs74528432	STAT5A	NM_003152	Cytokine_signaling	-1.09362	-4.98499	4.04e-06	0.0919138	chr17	40711377	40711377	G	C	intergenic	HSD17B1,COASY	dist=4145;dist=2789	.	.	.	.	.	.	.	.	57	20	0	0.12987	0.12987	0.224708	.	.	0.0445	0.1609	0.0464	0.0422	0.1135	.	0.0354	0.1609	0.0034	0.0133	0	0.0259	0.163163	chr17_42559359_G_C_b38	Artery_Tibial:TUBG2:-0.378155;Esophagus_Mucosa:TUBG2:-0.397355;Skin_Sun_Exposed_Lower_leg:NA:0.781163	FALSE
Snp7192181	rs2292754	STAT5A	NM_003152	Cytokine_signaling	-1.09362	-4.98499	4.04e-06	0.0919138	chr17	40725379	40725379	A	T	exonic	PSMC3IP	.	nonsynonymous SNV	PSMC3IP:NM_001256014:exon5:c.T298A:p.Y100N,PSMC3IP:NM_001256015:exon6:c.T250A:p.Y84N,PSMC3IP:NM_013290:exon6:c.T451A:p.Y151N,PSMC3IP:NM_016556:exon6:c.T487A:p.Y163N,PSMC3IP:NM_001256016:exon7:c.T250A:p.Y84N	505933	not_specified	MedGen:CN169374	criteria_provided,_single_submitter	Benign	.	57	20	0	0.12987	0.12987	0.224708	.	.	0.0444	0.1594	0.0465	0.0419	0.1142	.	0.0295	0.1594	0.0034	0.0135	0	0.0267	0.163163	chr17_42573361_A_T_b38	Artery_Tibial:TUBG2:-0.378155;Esophagus_Mucosa:TUBG2:-0.397355;Skin_Sun_Exposed_Lower_leg:NA:0.781163	FALSE
Snp18564243	rs1927954	SIT1	NM_014450	Lymphocyte_infiltrate	0.744912	4.96053	4.44e-06	0.0997743	chr9	35326494	35326494	T	C	intronic	UNC13B	.	.	.	.	.	.	.	.	.	25	39	13	0.422078	0.422078	0.729041	.	.	0.3673	0.4714	0.3722	0.3612	0.4714	.	0.3113	0.4544	0.3235	0.2953	0.3069	0.3214	0.456456	chr9_35326497_T_C_b38	Artery_Aorta:ATP8B5P:-0.288267;Brain_Hippocampus:ATP8B5P:-0.509333;Cells_Cultured_fibroblasts:FAM214B:0.123131;Cells_Cultured_fibroblasts:UNC13B:0.0970923;Esophagus_Mucosa:UNC13B:0.11428;Esophagus_Muscularis:ATP8B5P:-0.306074;Heart_Atrial_Appendage:ATP8B5P:-0.271554;Heart_Left_Ventricle:ATP8B5P:-0.264707;Lung:ATP8B5P:-0.163908;Muscle_Skeletal:ATP8B5P:-0.16436;Nerve_Tibial:HRCT1:0.191856;Skin_Not_…	FALSE
Snp7191779	rs150555636	STAT5A	NM_003152	Cytokine_signaling	-1.10819	-4.9567	4.51e-06	0.100049	chr17	40637549	40637549	T	-	intronic	ATP6V0A1	.	.	.	.	.	.	.	.	.	58	19	0	0.123377	0.123377	0.45038	.	.	0.0562	0.1568	0.0585	0.0532	0.1568	.	0.0354	0.1538	0.0037	0.0136	0	0.0298	0.151652	chr17_42485531_TT_T_b38		FALSE
Snp5266828	rs6572711	PYGL	NM_002863	Neutrophil	-0.734663	-4.94862	4.65e-06	0.100807	chr14	51391256	51391256	A	G	intronic	PYGL	.	.	.	.	.	.	.	.	.	12	43	22	0.564935	0.435065	0.303514	.	.	0.4321	0.6561	0.4342	0.4294	0.6561	.	0.5983	0.592	0.3125	0.3172	0.3448	0.3727	0.583083	chr14_50924538_A_G_b38	Adipose_Subcutaneous:PYGL:0.119902;Adipose_Visceral_Omentum:PYGL:0.118483;Colon_Transverse:ABHD12B:-0.310172;Colon_Transverse:PYGL:-0.412458;Esophagus_Mucosa:RP11-248J18.3:-0.238761;Esophagus_Mucosa:NIN:-0.278156;Esophagus_Mucosa:ABHD12B:-0.335297;Esophagus_Mucosa:PYGL:-0.269473;Heart_Left_Ventricle:PYGL:0.15146;Muscle_Skeletal:PYGL:0.138404;Pancreas:PYGL:-0.249889;Spleen:PYGL:0.144022;Stomach:PY…	TRUE	Colon_Transverse;Esophagus_Mucosa;Pancreas;Stomach
Snp5266834	rs11851115	PYGL	NM_002863	Neutrophil	-0.734663	-4.94862	4.65e-06	0.100807	chr14	51393033	51393033	T	C	intronic	PYGL	.	.	.	.	.	.	.	.	.	12	43	22	0.564935	0.435065	0.303514	.	.	0.4326	0.6562	0.4347	0.43	0.6562	.	0.6009	0.5957	0.3126	0.3172	0.3472	0.3725	0.583083	chr14_50926315_T_C_b38	Adipose_Subcutaneous:PYGL:0.123477;Adipose_Visceral_Omentum:PYGL:0.116395;Colon_Transverse:ABHD12B:-0.308104;Colon_Transverse:PYGL:-0.411526;Esophagus_Mucosa:RP11-248J18.3:-0.245533;Esophagus_Mucosa:NIN:-0.28496;Esophagus_Mucosa:ABHD12B:-0.33974;Esophagus_Mucosa:PYGL:-0.271816;Heart_Left_Ventricle:PYGL:0.156477;Muscle_Skeletal:PYGL:0.136317;Pancreas:PYGL:-0.241072;Spleen:PYGL:0.148633;Stomach:PYG…	TRUE	Colon_Transverse;Esophagus_Mucosa;Pancreas;Stomach
Snp15192661	rs9470238	MAPK14	NM_139012	Innate_immune_response	0.87223	4.9382	4.84e-06	0.103719	chr6	36228600	36228600	T	G	intronic	PNPLA1	.	.	.	.	.	.	.	.	.	3	19	55	0.837662	0.162338	0.299883	.	.	0.7369	0.862	0.7322	0.7429	0.862	.	0.76	0.8582	0.6658	0.6947	0.6724	0.7035	0.86036	chr6_36260823_T_G_b38	Adipose_Subcutaneous:SLC26A8:0.23867;Brain_Anterior_cingulate_cortex_BA2:MAPK13:0.199044;Brain_Caudate_basal_ganglia:RP1-179N16.6:0.353148;Cells_Cultured_fibroblasts:TEAD3:-0.154239;Skin_Not_Sun_Exposed_Suprapubic:SLC26A8:0.222271;Thyroid:SLC26A8:0.209946	FALSE
Snp18564624	rs1927949	SIT1	NM_014450	Lymphocyte_infiltrate	0.717903	4.87701	6.12e-06	0.128157	chr9	35425575	35425575	A	G	ncRNA_intronic	ATP8B5P	.	.	.	.	.	.	.	.	.	18	43	16	0.487013	0.487013	0.310055	.	.	0.5404	0.6439	0.5407	0.5401	0.6056	.	0.6439	0.5412	0.5049	0.5179	0.4793	0.5295	0.535035	chr9_35425578_A_G_b38	Muscle_Skeletal:UNC13B:0.107376;Muscle_Skeletal:TESK1:-0.0776921;Skin_Sun_Exposed_Lower_leg:RPP25L:0.0980068;Testis:CNTFR-AS1:-0.125427	FALSE
Snp18564629	rs10972462	SIT1	NM_014450	Lymphocyte_infiltrate	0.717903	4.87701	6.12e-06	0.128157	chr9	35427324	35427324	A	G	ncRNA_intronic	ATP8B5P	.	.	.	.	.	.	.	.	.	18	43	16	0.487013	0.487013	0.310055	.	.	0.3978	0.5394	0.4049	0.3889	0.5394	.	0.3144	0.5392	0.331	0.3202	0.3172	0.3465	0.534034	chr9_35427327_A_G_b38	Artery_Aorta:ATP8B5P:-0.296382;Brain_Hippocampus:ATP8B5P:-0.496383;Cells_Cultured_fibroblasts:FAM214B:0.122198;Cells_Cultured_fibroblasts:UNC13B:0.099549;Esophagus_Mucosa:UNC13B:0.137486;Esophagus_Muscularis:ATP8B5P:-0.270347;Heart_Left_Ventricle:ATP8B5P:-0.30188;Lung:ATP8B5P:-0.160449;Muscle_Skeletal:ATP8B5P:-0.186741;Skin_Not_Sun_Exposed_Suprapubic:UNC13B:0.11964;Skin_Sun_Exposed_Lower_leg:UNC1…	FALSE
Snp5266837	rs11846857	PYGL	NM_002863	Neutrophil	-0.755776	-4.87221	6.23e-06	0.129078	chr14	51393317	51393317	A	G	intronic	PYGL	.	.	.	.	.	.	.	.	.	14	47	16	0.512987	0.487013	0.0547092	.	.	0.2918	0.5293	0.2929	0.2903	0.3376	.	0.4813	0.5293	0.2444	0.237	0.243	0.2701	0.522022	chr14_50926599_A_G_b38	Adipose_Subcutaneous:PYGL:0.161629;Adipose_Visceral_Omentum:PYGL:0.14075;Breast_Mammary_Tissue:PYGL:0.105568;Colon_Transverse:ABHD12B:-0.360444;Colon_Transverse:PYGL:-0.441761;Esophagus_Mucosa:RP11-248J18.3:-0.272763;Esophagus_Mucosa:NIN:-0.347669;Esophagus_Mucosa:ABHD12B:-0.356189;Esophagus_Mucosa:PYGL:-0.33607;Heart_Left_Ventricle:PYGL:0.215624;Lung:PYGL:0.149113;Spleen:PYGL:0.14069;Whole_Blood…	TRUE	Colon_Transverse;Esophagus_Mucosa
Snp18564087	rs10758303	SIT1	NM_014450	Lymphocyte_infiltrate	-0.707638	-4.82331	7.51e-06	0.138567	chr9	35289544	35289544	G	A	intronic	UNC13B	.	.	.	.	.	.	.	.	ID=COSV65937997;OCCURENCE=1(liver)	13	37	27	0.590909	0.409091	0.907256	.	.	0.4891	0.5484	0.4909	0.4867	0.4472	.	0.38	0.5484	0.5068	0.5089	0.5448	0.4945	0.548549	chr9_35289547_G_A_b38	Muscle_Skeletal:UNC13B:-0.11131;Muscle_Skeletal:TESK1:0.0899952;Skin_Sun_Exposed_Lower_leg:RPP25L:-0.100144;Thyroid:UNC13B:0.11912	FALSE
Snp18564090	rs7032544	SIT1	NM_014450	Lymphocyte_infiltrate	-0.707638	-4.82331	7.51e-06	0.138567	chr9	35290288	35290288	T	G	intronic	UNC13B	.	.	.	.	.	.	.	.	.	13	37	27	0.590909	0.409091	0.907256	.	.	0.6327	0.6933	0.6283	0.6382	0.529	.	0.6933	0.55	0.6755	0.7046	0.691	0.6788	0.551051	chr9_35290291_T_G_b38	Artery_Aorta:ATP8B5P:0.289174;Brain_Hippocampus:ATP8B5P:0.505704;Cells_Cultured_fibroblasts:FAM214B:-0.120275;Cells_Cultured_fibroblasts:UNC13B:-0.0947608;Esophagus_Mucosa:UNC13B:-0.114613;Esophagus_Muscularis:ATP8B5P:0.304907;Heart_Left_Ventricle:ATP8B5P:0.264326;Lung:ATP8B5P:0.163587;Muscle_Skeletal:ATP8B5P:0.168882;Skin_Not_Sun_Exposed_Suprapubic:UNC13B:-0.123032;Thyroid:UNC13B:0.185031	FALSE
Snp18564102	rs661712	SIT1	NM_014450	Lymphocyte_infiltrate	-0.707638	-4.82331	7.51e-06	0.138567	chr9	35295984	35295984	T	C	intronic	UNC13B	.	.	.	.	.	.	.	.	ID=COSV65932897;OCCURENCE=1(liver),1(haematopoietic_and_lymphoid_tissue)	13	37	27	0.590909	0.409091	0.907256	.	.	0.6343	0.6887	0.6302	0.6394	0.5337	.	0.6887	0.5517	0.6764	0.7038	0.6944	0.6786	0.550551	chr9_35295987_T_C_b38	Artery_Aorta:ATP8B5P:0.289174;Brain_Hippocampus:ATP8B5P:0.505704;Cells_Cultured_fibroblasts:FAM214B:-0.119339;Cells_Cultured_fibroblasts:UNC13B:-0.0960966;Esophagus_Mucosa:UNC13B:-0.108371;Esophagus_Muscularis:ATP8B5P:0.305269;Heart_Left_Ventricle:ATP8B5P:0.264326;Lung:ATP8B5P:0.159005;Muscle_Skeletal:ATP8B5P:0.171947;Skin_Not_Sun_Exposed_Suprapubic:UNC13B:-0.123032;Thyroid:UNC13B:0.183924	FALSE
Snp18564155	rs572527	SIT1	NM_014450	Lymphocyte_infiltrate	0.707638	4.82331	7.51e-06	0.138567	chr9	35307408	35307408	C	A	exonic	UNC13B	.	synonymous SNV	UNC13B:NM_001371189:exon9:c.C8007A:p.P2669P	.	.	.	.	.	ID=COSV65937799;OCCURENCE=1(lung)	27	37	13	0.409091	0.409091	0.907256	.	.	0.364	0.4614	0.3682	0.3588	0.4614	.	0.3116	0.4494	0.3228	0.2964	0.3069	0.3217	0.448949	chr9_35307411_C_A_b38	Artery_Aorta:ATP8B5P:-0.288438;Brain_Hippocampus:ATP8B5P:-0.505704;Cells_Cultured_fibroblasts:FAM214B:0.120275;Cells_Cultured_fibroblasts:UNC13B:0.0947608;Esophagus_Mucosa:UNC13B:0.11052;Esophagus_Muscularis:ATP8B5P:-0.309937;Heart_Left_Ventricle:ATP8B5P:-0.264326;Lung:ATP8B5P:-0.165418;Muscle_Skeletal:ATP8B5P:-0.178242;Skin_Not_Sun_Exposed_Suprapubic:UNC13B:0.118433;Thyroid:UNC13B:-0.189309	FALSE
Snp18564180	rs630255	SIT1	NM_014450	Lymphocyte_infiltrate	0.707638	4.82331	7.51e-06	0.138567	chr9	35312885	35312885	C	A	intronic	UNC13B	.	.	.	.	.	.	.	.	.	27	37	13	0.409091	0.409091	0.907256	.	.	0.3635	0.4604	0.3679	0.3579	0.4604	.	0.3109	0.4479	0.3224	0.2962	0.3069	0.3213	0.445946	chr9_35312888_C_A_b38	Artery_Aorta:ATP8B5P:-0.288438;Brain_Hippocampus:ATP8B5P:-0.505704;Cells_Cultured_fibroblasts:FAM214B:0.120275;Cells_Cultured_fibroblasts:UNC13B:0.0947608;Esophagus_Mucosa:UNC13B:0.11052;Esophagus_Muscularis:ATP8B5P:-0.309937;Heart_Left_Ventricle:ATP8B5P:-0.264326;Lung:ATP8B5P:-0.165418;Muscle_Skeletal:ATP8B5P:-0.178242;Skin_Not_Sun_Exposed_Suprapubic:UNC13B:0.118433;Thyroid:UNC13B:-0.189309	FALSE
Snp18564184	rs580376	SIT1	NM_014450	Lymphocyte_infiltrate	0.707638	4.82331	7.51e-06	0.138567	chr9	35313141	35313141	C	T	intronic	UNC13B	.	.	.	.	.	.	.	.	.	27	37	13	0.409091	0.409091	0.907256	.	.	0.3633	0.4597	0.3682	0.3571	0.4597	.	0.3113	0.4477	0.3225	0.296	0.3069	0.3229	0.446446	chr9_35313144_C_T_b38	Artery_Aorta:ATP8B5P:-0.288438;Brain_Hippocampus:ATP8B5P:-0.505704;Cells_Cultured_fibroblasts:FAM214B:0.120275;Cells_Cultured_fibroblasts:UNC13B:0.0947608;Esophagus_Mucosa:UNC13B:0.11052;Esophagus_Muscularis:ATP8B5P:-0.309937;Heart_Left_Ventricle:ATP8B5P:-0.264326;Lung:ATP8B5P:-0.165418;Muscle_Skeletal:ATP8B5P:-0.178242;Skin_Not_Sun_Exposed_Suprapubic:UNC13B:0.118433;Thyroid:UNC13B:-0.189309	FALSE
Snp18564227	rs513002	SIT1	NM_014450	Lymphocyte_infiltrate	0.707638	4.82331	7.51e-06	0.138567	chr9	35321690	35321690	G	T	intronic	UNC13B	.	.	.	.	.	.	.	.	.	27	37	13	0.409091	0.409091	0.907256	.	.	0.3639	0.4587	0.3685	0.358	0.4587	.	0.3146	0.4493	0.3232	0.2955	0.309	0.321	0.448949	chr9_35321693_G_T_b38	Artery_Aorta:ATP8B5P:-0.288438;Brain_Hippocampus:ATP8B5P:-0.505704;Cells_Cultured_fibroblasts:FAM214B:0.119339;Cells_Cultured_fibroblasts:UNC13B:0.0960966;Esophagus_Muscularis:ATP8B5P:-0.310472;Heart_Left_Ventricle:ATP8B5P:-0.264326;Lung:ATP8B5P:-0.160917;Muscle_Skeletal:ATP8B5P:-0.181377;Skin_Not_Sun_Exposed_Suprapubic:UNC13B:0.118433;Thyroid:UNC13B:-0.188228	FALSE
Snp18564229	rs671875	SIT1	NM_014450	Lymphocyte_infiltrate	0.707638	4.82331	7.51e-06	0.138567	chr9	35321865	35321865	G	A	intronic	UNC13B	.	.	.	.	.	.	.	.	.	27	37	13	0.409091	0.409091	0.907256	.	.	0.3649	0.4617	0.3697	0.3588	0.4617	.	0.3121	0.4516	0.324	0.2956	0.3069	0.3216	0.448949	chr9_35321868_G_A_b38	Artery_Aorta:ATP8B5P:-0.288438;Brain_Hippocampus:ATP8B5P:-0.505704;Cells_Cultured_fibroblasts:FAM214B:0.120275;Cells_Cultured_fibroblasts:UNC13B:0.0947608;Esophagus_Mucosa:UNC13B:0.11052;Esophagus_Muscularis:ATP8B5P:-0.309937;Heart_Left_Ventricle:ATP8B5P:-0.264326;Lung:ATP8B5P:-0.165418;Muscle_Skeletal:ATP8B5P:-0.178242;Skin_Not_Sun_Exposed_Suprapubic:UNC13B:0.118433;Thyroid:UNC13B:-0.189309	FALSE
Snp18564284	rs10814227	SIT1	NM_014450	Lymphocyte_infiltrate	0.707638	4.82331	7.51e-06	0.138567	chr9	35330608	35330608	G	A	intronic	UNC13B	.	.	.	.	.	.	.	.	.	27	37	13	0.409091	0.409091	0.907256	.	.	0.3639	0.4614	0.3683	0.3584	0.4614	.	0.3125	0.4471	0.3229	0.2958	0.3069	0.3195	0.449449	chr9_35330611_G_A_b38	Artery_Aorta:ATP8B5P:-0.285312;Brain_Hippocampus:ATP8B5P:-0.509333;Cells_Cultured_fibroblasts:FAM214B:0.121959;Cells_Cultured_fibroblasts:UNC13B:0.0958046;Esophagus_Mucosa:UNC13B:0.110194;Esophagus_Muscularis:ATP8B5P:-0.309252;Heart_Atrial_Appendage:ATP8B5P:-0.271554;Heart_Left_Ventricle:ATP8B5P:-0.264707;Lung:ATP8B5P:-0.162828;Muscle_Skeletal:ATP8B5P:-0.1737;Skin_Not_Sun_Exposed_Suprapubic:UNC13…	FALSE
Snp18564285	rs10972437	SIT1	NM_014450	Lymphocyte_infiltrate	0.707638	4.82331	7.51e-06	0.138567	chr9	35330824	35330824	A	G	intronic	UNC13B	.	.	.	.	.	.	.	.	.	27	37	13	0.409091	0.409091	0.907256	.	.	0.3661	0.4698	0.3707	0.3602	0.4698	.	0.3125	0.447	0.3223	0.2955	0.3069	0.3253	0.447948	chr9_35330827_A_G_b38	Artery_Aorta:ATP8B5P:-0.285862;Brain_Hippocampus:ATP8B5P:-0.509333;Cells_Cultured_fibroblasts:FAM214B:0.121959;Cells_Cultured_fibroblasts:UNC13B:0.0958046;Esophagus_Mucosa:UNC13B:0.11428;Esophagus_Muscularis:ATP8B5P:-0.304321;Heart_Atrial_Appendage:ATP8B5P:-0.271554;Heart_Left_Ventricle:ATP8B5P:-0.264707;Lung:ATP8B5P:-0.161014;Muscle_Skeletal:ATP8B5P:-0.16436;Skin_Not_Sun_Exposed_Suprapubic:UNC13…	FALSE
Snp18564298	rs7855761	SIT1	NM_014450	Lymphocyte_infiltrate	0.707638	4.82331	7.51e-06	0.138567	chr9	35333127	35333127	C	A	intronic	UNC13B	.	.	.	.	.	.	.	.	.	27	37	13	0.409091	0.409091	0.907256	.	.	0.3638	0.4611	0.3681	0.3584	0.4611	.	0.3048	0.448	0.3233	0.2939	0.3069	0.322	0.45045	chr9_35333130_C_A_b38	Artery_Aorta:ATP8B5P:-0.287623;Brain_Hippocampus:ATP8B5P:-0.509333;Cells_Cultured_fibroblasts:FAM214B:0.123131;Cells_Cultured_fibroblasts:UNC13B:0.0970923;Esophagus_Mucosa:UNC13B:0.110194;Esophagus_Muscularis:ATP8B5P:-0.311083;Heart_Atrial_Appendage:ATP8B5P:-0.271554;Heart_Left_Ventricle:ATP8B5P:-0.264707;Lung:ATP8B5P:-0.16575;Muscle_Skeletal:ATP8B5P:-0.1737;Skin_Not_Sun_Exposed_Suprapubic:UNC13B…	FALSE
Snp5266902	rs9635221	PYGL	NM_002863	Neutrophil	-0.690494	-4.7867	8.62e-06	0.157656	chr14	51400542	51400542	T	A	intronic	PYGL	.	.	.	.	.	.	.	.	.	17	42	18	0.506494	0.493507	0.430172	.	.	0.1862	0.5019	0.1844	0.1886	0.1025	.	0.4655	0.5019	0.1815	0.1973	0.1897	0.2178	0.494494	chr14_50933824_T_A_b38	Adipose_Subcutaneous:PYGL:0.153278;Breast_Mammary_Tissue:PYGL:0.155827;Cells_Cultured_fibroblasts:ABHD12B:-0.292041;Colon_Transverse:RP11-248J18.3:-0.370511;Colon_Transverse:NIN:-0.216889;Colon_Transverse:ABHD12B:-0.497027;Colon_Transverse:PYGL:-0.544882;Esophagus_Mucosa:RP11-248J18.3:-0.389195;Esophagus_Mucosa:NIN:-0.52821;Esophagus_Mucosa:ABHD12B:-0.510299;Esophagus_Mucosa:PYGL:-0.543821;Heart_…	TRUE	Colon_Transverse;Esophagus_Mucosa
Snp8413909	rs61481677	CD33	NM_001772	Myeloid_marker	-0.756299	-4.78215	8.77e-06	0.158834	chr19	52487438	52487438	A	-	intronic	ZNF350	.	.	.	.	.	.	.	.	.	47	25	5	0.227273	0.227273	0.424057	.	.	0.4078	0.6446	0.4128	0.4015	0.6446	.	0.3495	0.3398	0.2761	0.3614	0.322	0.3619	0.23974	chr19_51984185_AA_A_b38		FALSE
Snp15165573	rs28498914	HLA-A	NM_002116	Antigen_processing	0.695176	4.75858	9.59e-06	0.171971	chr6	29870335	29870335	A	G	intergenic	HLA-H,HCG4B	dist=11479;dist=22034	.	.	.	.	.	.	.	.	45	24	8	0.25974	0.25974	0.10587	.	.	0.0795	0.3267	0.0812	0.077	0.0201	.	0.0542	0.3267	0.0836	0.0531	0.086	0.0874	0.253253	chr6_29902558_A_G_b38		FALSE
Snp18564133	rs555244	SIT1	NM_014450	Lymphocyte_infiltrate	0.710827	4.70984	1.15e-05	0.182127	chr9	35301140	35301140	T	C	exonic	UNC13B	.	nonsynonymous SNV	UNC13B:NM_001371189:exon9:c.T1739C:p.L580S	.	.	.	.	.	.	26	38	13	0.415584	0.415584	0.90731	.	.	0.514	0.6179	0.5128	0.5154	0.5666	.	0.6179	0.451	0.4928	0.4856	0.4552	0.5083	0.454454	chr9_35301143_T_C_b38	Muscle_Skeletal:UNC13B:0.117335;Muscle_Skeletal:TESK1:-0.0867538;Thyroid:UNC13B:-0.109661	FALSE
Snp18564137	rs642223	SIT1	NM_014450	Lymphocyte_infiltrate	0.710827	4.70984	1.15e-05	0.182127	chr9	35301959	35301959	A	G	exonic	UNC13B	.	nonsynonymous SNV	UNC13B:NM_001371189:exon9:c.A2558G:p.H853R	.	.	.	.	.	.	26	38	13	0.415584	0.415584	0.90731	.	.	0.3673	0.4698	0.3719	0.3616	0.4698	.	0.3113	0.4504	0.3246	0.2959	0.3069	0.3214	0.451952	chr9_35301962_A_G_b38	Artery_Aorta:ATP8B5P:-0.288918;Brain_Hippocampus:ATP8B5P:-0.505704;Cells_Cultured_fibroblasts:FAM214B:0.120275;Cells_Cultured_fibroblasts:UNC13B:0.0947608;Esophagus_Mucosa:UNC13B:0.113124;Esophagus_Muscularis:ATP8B5P:-0.304907;Heart_Left_Ventricle:ATP8B5P:-0.25885;Lung:ATP8B5P:-0.164684;Muscle_Skeletal:ATP8B5P:-0.167315;Skin_Not_Sun_Exposed_Suprapubic:UNC13B:0.122712;Thyroid:UNC13B:-0.184704	FALSE
Snp18564204	rs575102	SIT1	NM_014450	Lymphocyte_infiltrate	0.710827	4.70984	1.15e-05	0.182127	chr9	35315735	35315735	T	C	intronic	UNC13B	.	.	.	.	.	.	.	.	.	26	38	13	0.415584	0.415584	0.90731	.	.	0.367	0.4708	0.3718	0.3611	0.4708	.	0.3109	0.4524	0.3234	0.2963	0.3069	0.3201	0.453453	chr9_35315738_T_C_b38	Artery_Aorta:ATP8B5P:-0.289174;Brain_Hippocampus:ATP8B5P:-0.513721;Cells_Cultured_fibroblasts:FAM214B:0.120275;Cells_Cultured_fibroblasts:UNC13B:0.0947608;Esophagus_Mucosa:UNC13B:0.114613;Esophagus_Muscularis:ATP8B5P:-0.304907;Heart_Left_Ventricle:ATP8B5P:-0.264326;Lung:ATP8B5P:-0.163587;Muscle_Skeletal:ATP8B5P:-0.168882;Skin_Not_Sun_Exposed_Suprapubic:UNC13B:0.123032;Thyroid:UNC13B:-0.182444	FALSE
Snp18564215	rs34226383	SIT1	NM_014450	Lymphocyte_infiltrate	0.710827	4.70984	1.15e-05	0.182127	chr9	35318062	35318062	-	AG	intronic	UNC13B	.	.	.	.	.	.	.	.	.	26	38	13	0.415584	0.415584	0.90731	.	.	0.3658	0.4698	0.3703	0.3601	0.4698	.	0.3119	0.4457	0.3218	0.2966	0.3069	0.3216	0.451451	chr9_35318065_C_CAG_b38	Artery_Aorta:ATP8B5P:-0.289174;Brain_Hippocampus:ATP8B5P:-0.505704;Cells_Cultured_fibroblasts:FAM214B:0.120275;Cells_Cultured_fibroblasts:UNC13B:0.0947608;Esophagus_Mucosa:UNC13B:0.114613;Esophagus_Muscularis:ATP8B5P:-0.304907;Heart_Left_Ventricle:ATP8B5P:-0.264326;Lung:ATP8B5P:-0.163587;Muscle_Skeletal:ATP8B5P:-0.168882;Skin_Not_Sun_Exposed_Suprapubic:UNC13B:0.123032;Thyroid:UNC13B:-0.185031	FALSE
Snp18564220	rs10814225	SIT1	NM_014450	Lymphocyte_infiltrate	0.710827	4.70984	1.15e-05	0.182127	chr9	35319587	35319587	T	C	intronic	UNC13B	.	.	.	.	.	.	.	.	.	26	38	13	0.415584	0.415584	0.90731	.	.	0.366	0.4663	0.3706	0.3602	0.4663	.	0.3113	0.4527	0.3236	0.2969	0.3069	0.3214	0.454454	chr9_35319590_T_C_b38	Artery_Aorta:ATP8B5P:-0.289174;Brain_Hippocampus:ATP8B5P:-0.505704;Cells_Cultured_fibroblasts:FAM214B:0.119339;Cells_Cultured_fibroblasts:UNC13B:0.0960966;Esophagus_Mucosa:UNC13B:0.108371;Esophagus_Muscularis:ATP8B5P:-0.305269;Heart_Left_Ventricle:ATP8B5P:-0.264326;Lung:ATP8B5P:-0.159005;Muscle_Skeletal:ATP8B5P:-0.171947;Skin_Not_Sun_Exposed_Suprapubic:UNC13B:0.123032;Thyroid:UNC13B:-0.183924	FALSE
Snp18564223	rs654977	SIT1	NM_014450	Lymphocyte_infiltrate	0.710827	4.70984	1.15e-05	0.182127	chr9	35320346	35320346	A	G	intronic	UNC13B	.	.	.	.	.	.	.	.	.	26	38	13	0.415584	0.415584	0.90731	.	.	0.3669	0.4706	0.3717	0.3609	0.4706	.	0.3113	0.4534	0.3228	0.2965	0.3069	0.3238	0.454454	chr9_35320349_A_G_b38	Artery_Aorta:ATP8B5P:-0.289174;Brain_Hippocampus:ATP8B5P:-0.505704;Cells_Cultured_fibroblasts:FAM214B:0.120275;Cells_Cultured_fibroblasts:UNC13B:0.0947608;Esophagus_Mucosa:UNC13B:0.114613;Esophagus_Muscularis:ATP8B5P:-0.304907;Heart_Left_Ventricle:ATP8B5P:-0.264326;Lung:ATP8B5P:-0.163587;Muscle_Skeletal:ATP8B5P:-0.168882;Skin_Not_Sun_Exposed_Suprapubic:UNC13B:0.123032;Thyroid:UNC13B:-0.185031	FALSE
Snp18564235	rs10972430	SIT1	NM_014450	Lymphocyte_infiltrate	0.710827	4.70984	1.15e-05	0.182127	chr9	35323238	35323238	A	G	intronic	UNC13B	.	.	.	.	.	.	.	.	.	26	38	13	0.415584	0.415584	0.90731	.	.	0.285	0.4377	0.2846	0.2854	0.1847	.	0.2981	0.4377	0.322	0.2939	0.2951	0.303	0.434935	chr9_35323241_A_G_b38	Artery_Aorta:ATP8B5P:-0.255342;Brain_Cortex:CD72:0.330222;Cells_Cultured_fibroblasts:FAM214B:0.133975;Cells_Cultured_fibroblasts:UNC13B:0.102749;Esophagus_Muscularis:ATP8B5P:-0.302522;Lung:ATP8B5P:-0.15034;Muscle_Skeletal:ATP8B5P:-0.196221;Thyroid:UNC13B:-0.179512	FALSE
Snp18564248	rs10758305	SIT1	NM_014450	Lymphocyte_infiltrate	0.710827	4.70984	1.15e-05	0.182127	chr9	35327588	35327588	A	G	intronic	UNC13B	.	.	.	.	.	.	.	.	.	26	38	13	0.415584	0.415584	0.90731	.	.	0.3709	0.4843	0.376	0.3645	0.4843	.	0.3152	0.4497	0.3235	0.2955	0.3069	0.3256	0.452953	chr9_35327591_A_G_b38	Artery_Aorta:ATP8B5P:-0.282649;Brain_Hippocampus:ATP8B5P:-0.509333;Cells_Cultured_fibroblasts:FAM214B:0.12227;Cells_Cultured_fibroblasts:UNC13B:0.0980301;Esophagus_Mucosa:UNC13B:0.112747;Esophagus_Muscularis:ATP8B5P:-0.311293;Heart_Atrial_Appendage:ATP8B5P:-0.28;Heart_Left_Ventricle:ATP8B5P:-0.270951;Lung:ATP8B5P:-0.157517;Muscle_Skeletal:ATP8B5P:-0.173042;Skin_Not_Sun_Exposed_Suprapubic:UNC13B:0…	FALSE
Snp18564289	rs7019496	SIT1	NM_014450	Lymphocyte_infiltrate	0.710827	4.70984	1.15e-05	0.182127	chr9	35331425	35331425	A	G	intronic	UNC13B	.	.	.	.	.	.	.	.	.	26	38	13	0.415584	0.415584	0.90731	.	.	0.367	0.4703	0.3719	0.3608	0.4703	.	0.3147	0.4476	0.3234	0.2968	0.3069	0.3226	0.452452	chr9_35331428_A_G_b38	Artery_Aorta:ATP8B5P:-0.286632;Brain_Hippocampus:ATP8B5P:-0.505704;Cells_Cultured_fibroblasts:FAM214B:0.119082;Cells_Cultured_fibroblasts:UNC13B:0.0934558;Esophagus_Mucosa:UNC13B:0.114613;Esophagus_Muscularis:ATP8B5P:-0.303153;Heart_Left_Ventricle:ATP8B5P:-0.264326;Lung:ATP8B5P:-0.160662;Muscle_Skeletal:ATP8B5P:-0.168882;Skin_Not_Sun_Exposed_Suprapubic:UNC13B:0.120212;Thyroid:UNC13B:-0.185679	FALSE
Snp18564294	rs10814228	SIT1	NM_014450	Lymphocyte_infiltrate	0.710827	4.70984	1.15e-05	0.182127	chr9	35332215	35332215	A	G	intronic	UNC13B	.	.	.	.	.	.	.	.	.	26	38	13	0.415584	0.415584	0.90731	.	.	0.3668	0.4703	0.3716	0.3607	0.4703	.	0.3144	0.4504	0.323	0.2956	0.3069	0.3226	0.452452	chr9_35332218_A_G_b38	Artery_Aorta:ATP8B5P:-0.285862;Brain_Hippocampus:ATP8B5P:-0.509333;Cells_Cultured_fibroblasts:FAM214B:0.121959;Cells_Cultured_fibroblasts:UNC13B:0.0958046;Esophagus_Mucosa:UNC13B:0.11428;Esophagus_Muscularis:ATP8B5P:-0.304321;Heart_Atrial_Appendage:ATP8B5P:-0.271554;Heart_Left_Ventricle:ATP8B5P:-0.264707;Lung:ATP8B5P:-0.161014;Muscle_Skeletal:ATP8B5P:-0.16436;Skin_Not_Sun_Exposed_Suprapubic:UNC13…	FALSE
Snp18564297	rs7852335	SIT1	NM_014450	Lymphocyte_infiltrate	0.710827	4.70984	1.15e-05	0.182127	chr9	35332788	35332788	C	T	intronic	UNC13B	.	.	.	.	.	.	.	.	.	26	38	13	0.415584	0.415584	0.90731	.	.	0.3667	0.4708	0.3713	0.3611	0.4708	.	0.3116	0.4485	0.3229	0.2956	0.3069	0.3222	0.452452	chr9_35332791_C_T_b38	Artery_Aorta:ATP8B5P:-0.289036;Brain_Hippocampus:ATP8B5P:-0.489822;Cells_Cultured_fibroblasts:FAM214B:0.122579;Cells_Cultured_fibroblasts:UNC13B:0.0950244;Esophagus_Mucosa:UNC13B:0.114613;Esophagus_Muscularis:ATP8B5P:-0.304907;Heart_Left_Ventricle:ATP8B5P:-0.267076;Lung:ATP8B5P:-0.158875;Muscle_Skeletal:ATP8B5P:-0.171587;Skin_Not_Sun_Exposed_Suprapubic:UNC13B:0.121421;Thyroid:UNC13B:-0.184138	FALSE
Snp5266860	rs35098001	PYGL	NM_002863	Neutrophil	-0.693341	-4.71135	1.15e-05	0.182127	chr14	51395513	51395513	T	-	intronic	PYGL	.	.	.	.	.	.	.	.	.	16	43	18	0.512987	0.487013	0.310055	.	.	0.2487	0.5149	0.2482	0.2494	0.222	.	0.487	0.5149	0.2249	0.2411	0.2379	0.2638	0.511512	chr14_50928795_TT_T_b38		FALSE
Snp5266866	rs56192413	PYGL	NM_002863	Neutrophil	-0.693341	-4.71135	1.15e-05	0.182127	chr14	51395856	51395856	T	C	intronic	PYGL	.	.	.	.	.	.	.	.	.	16	43	18	0.512987	0.487013	0.310055	.	.	0.2492	0.5154	0.2487	0.2499	0.222	.	0.4882	0.5154	0.2253	0.2416	0.2379	0.2647	0.512513	chr14_50929138_T_C_b38	Adipose_Subcutaneous:PYGL:0.175729;Adipose_Visceral_Omentum:PYGL:0.147262;Breast_Mammary_Tissue:PYGL:0.137011;Cells_Cultured_fibroblasts:ABHD12B:-0.226769;Colon_Transverse:NIN:-0.160998;Colon_Transverse:ABHD12B:-0.400372;Colon_Transverse:PYGL:-0.544556;Esophagus_Mucosa:RP11-248J18.3:-0.267709;Esophagus_Mucosa:NIN:-0.386267;Esophagus_Mucosa:ABHD12B:-0.414176;Esophagus_Mucosa:PYGL:-0.404286;Heart_L…	TRUE	Colon_Transverse;Esophagus_Mucosa
Snp5266868	rs10133328	PYGL	NM_002863	Neutrophil	-0.693341	-4.71135	1.15e-05	0.182127	chr14	51395958	51395958	T	G	intronic	PYGL	.	.	.	.	.	.	.	.	.	16	43	18	0.512987	0.487013	0.310055	.	.	0.2493	0.5142	0.2485	0.2502	0.2228	.	0.4917	0.5142	0.2252	0.2412	0.2379	0.2635	0.512513	chr14_50929240_T_G_b38	Adipose_Subcutaneous:PYGL:0.176922;Adipose_Visceral_Omentum:PYGL:0.147701;Breast_Mammary_Tissue:PYGL:0.138927;Cells_Cultured_fibroblasts:ABHD12B:-0.228337;Colon_Transverse:NIN:-0.160998;Colon_Transverse:ABHD12B:-0.400372;Colon_Transverse:PYGL:-0.544556;Esophagus_Mucosa:RP11-248J18.3:-0.267709;Esophagus_Mucosa:NIN:-0.386267;Esophagus_Mucosa:ABHD12B:-0.414176;Esophagus_Mucosa:PYGL:-0.404286;Heart_L…	TRUE	Colon_Transverse;Esophagus_Mucosa
Snp5266841	rs10149867	PYGL	NM_002863	Neutrophil	-0.701636	-4.67479	1.31e-05	0.205986	chr14	51393929	51393929	T	C	intronic	PYGL	.	.	.	.	.	.	.	.	.	15	44	18	0.519481	0.480519	0.214035	.	.	0.2592	0.5431	0.2592	0.2593	0.2539	.	0.4597	0.5431	0.2275	0.2398	0.2345	0.2569	0.543043	chr14_50927211_T_C_b38	Adipose_Subcutaneous:PYGL:0.177234;Adipose_Visceral_Omentum:PYGL:0.153143;Breast_Mammary_Tissue:PYGL:0.123153;Cells_Cultured_fibroblasts:ABHD12B:-0.207001;Colon_Transverse:NIN:-0.17057;Colon_Transverse:ABHD12B:-0.409653;Colon_Transverse:PYGL:-0.528236;Esophagus_Mucosa:RP11-248J18.3:-0.293961;Esophagus_Mucosa:NIN:-0.379618;Esophagus_Mucosa:ABHD12B:-0.419749;Esophagus_Mucosa:PYGL:-0.393637;Heart_Le…	TRUE	Colon_Transverse;Esophagus_Mucosa;Vagina
Snp18564904	rs7846774	SIT1	NM_014450	Lymphocyte_infiltrate	0.669038	4.66837	1.35e-05	0.209245	chr9	35491883	35491883	C	T	intronic	RUSC2	.	.	.	.	.	.	.	.	.	17	40	20	0.519481	0.480519	0.734652	.	.	0.6523	0.7241	0.6482	0.6574	0.547	.	0.7241	0.5524	0.703	0.7058	0.731	0.6694	0.547548	chr9_35491886_C_T_b38	Artery_Tibial:VCP:0.087849;Brain_Hippocampus:ATP8B5P:-0.47763;Muscle_Skeletal:FAM166B:-0.124759;Testis:RUSC2:0.108013	FALSE
Snp7191843	rs548693526	STAT5A	NM_003152	Cytokine_signaling	-1.15778	-4.66588	1.36e-05	0.209461	chr17	40649694	40649694	-	A	intronic	ATP6V0A1	.	.	.	.	.	.	.	.	.	62	15	0	0.0974026	0.0974026	0.764768	.	.	0.0277	0.1867	0.0285	0.0267	0.0101	.	0.0868	0.1867	0.0086	0.0652	0	0.0558	0.113113	chr17_42497676_G_GA_b38		FALSE
Snp7152157	rs3062265	CCL3	NM_002983	Lymphocyte_infiltrate	0.738497	4.65933	1.39e-05	0.212893	chr17	34437064	34437065	AT	-	intergenic	CCL4,CCL3L1	dist=4057;dist=85204	.	.	.	.	.	.	.	.	23	45	9	0.409091	0.409091	0.0792712	.	.	0.3135	0.396	0.3112	0.3163	0.3378	.	0.2642	0.396	0.3118	0.2465	0.2483	0.2952	0.372873	chr17_36109671_ATA_A_b38		FALSE
Snp5266911	rs3818871	PYGL	NM_002863	Neutrophil	-0.674045	-4.61892	1.62e-05	0.245546	chr14	51402055	51402055	G	A	intronic	PYGL	.	.	.	.	.	.	.	.	.	15	42	20	0.532467	0.467533	0.427824	.	.	0.2561	0.5342	0.2546	0.258	0.1608	.	0.5342	0.5336	0.2688	0.2421	0.2222	0.2804	0.521021	chr14_50935337_G_A_b38	Breast_Mammary_Tissue:PYGL:0.111585;Cells_Cultured_fibroblasts:ABHD12B:-0.201996;Cells_Cultured_fibroblasts:PYGL:-0.203728;Colon_Transverse:ABHD12B:-0.295644;Colon_Transverse:PYGL:-0.332706;Esophagus_Mucosa:RP11-248J18.3:-0.269872;Esophagus_Mucosa:NIN:-0.292816;Esophagus_Mucosa:ABHD12B:-0.308377;Esophagus_Mucosa:PYGL:-0.353277;Heart_Left_Ventricle:PYGL:0.138415;Liver:PYGL:-0.215891;Skin_Not_Sun_E…	TRUE	Cells_Cultured_fibroblasts;Colon_Transverse;Esophagus_Mucosa;Liver
Snp20037261	rs181767995	MAGEA3	NM_005362	Tumor_antigen	0.737876	4.56749	1.96e-05	0.294853	chrX	151454471	151454471	A	G	intronic	GABRA3	.	.	.	.	.	.	.	.	.	71	2	4	0.0649351	0.0649351	0.206039	.	.	0.0015	0.0278	0.0015	0.0015	0.0004	.	0	0.0278	0	0	0	0	.	chrX_152285999_A_G_b38		FALSE
Snp1005654	rs147225153	CD247	NM_198053	TCR_coexpression	0.683757	4.5451	2.13e-05	0.313944	chr1	167854362	167854362	-	C	intronic	ADCY10	.	.	.	.	.	.	.	.	.	49	21	7	0.227273	0.227273	0.0360646	.	.	0.2852	0.3061	0.2918	0.277	0.3061	.	0.2405	0.249	0.2895	0.2399	0.3611	0.2796	0.236737	chr1_167885124_T_TC_b38	Brain_Cortex:ADCY10:0.342084;Skin_Sun_Exposed_Lower_leg:DCAF6:0.144161	FALSE
Snp1005662	rs10918794	CD247	NM_198053	TCR_coexpression	0.683757	4.5451	2.13e-05	0.313944	chr1	167855935	167855935	A	C	intronic	ADCY10	.	.	.	.	.	.	.	.	.	49	21	7	0.227273	0.227273	0.0360646	.	.	0.2752	0.2903	0.2808	0.2682	0.2678	.	0.2382	0.2519	0.2903	0.2395	0.3586	0.2767	0.238238	chr1_167886697_A_C_b38	Brain_Cortex:ADCY10:0.338936;Skin_Sun_Exposed_Lower_leg:DCAF6:0.140933;Testis:MPC2:-0.0727275	FALSE
Snp14637628	rs111433596	IRF1	NM_002198	Type_II_interferon_signaling	0.548987	4.54408	2.14e-05	0.313944	chr5	131155146	131155146	A	-	intronic	MEIKIN	.	.	.	.	.	.	.	.	.	44	16	17	0.324675	0.324675	2.82e-06	.	.	0.7921	0.8306	0.7964	0.7864	0.8306	.	0.7531	0.5791	0.8083	0.741	0.7215	0.771	0.384885	chr5_131819453_AG_G_b38		FALSE
Snp3529669	rs35214620	KLRG1	NM_005810	NK_activation	-0.537336	-4.54029	2.17e-05	0.315884	chr12	9756195	9756195	T	-	intronic	KLRB1	.	.	.	.	.	.	.	.	.	16	19	42	0.668831	0.331169	0.000130362	.	.	0.8823	0.9915	0.8845	0.8795	0.746	.	0.8504	0.9915	0.9693	0.7041	0.9612	0.8754	0.711211	chr12_9603599_TT_T_b38		FALSE
Snp14751609	rs1946236	CD74	NM_001025159	Antigen_processing	-0.859637	-4.5372	2.19e-05	0.316967	chr5	150399291	150399291	A	T	upstream	GPX3	.	.	.	.	.	.	.	.	.	54	21	2	0.162338	0.162338	0.838827	.	.	0.1573	0.2137	0.1562	0.1587	0.2137	.	0.0745	0.1823	0.1416	0.1086	0.1146	0.1243	0.17017	chr5_151019730_A_T_b38		FALSE
Snp5266919	rs882860	PYGL	NM_002863	Neutrophil	-0.632391	-4.53517	2.21e-05	0.316967	chr14	51403503	51403503	C	T	intronic	PYGL	.	.	.	.	.	.	.	.	.	23	38	16	0.454545	0.454545	0.909374	.	.	0.209	0.4575	0.2068	0.2118	0.0931	.	0.4484	0.4575	0.2306	0.2269	0.1831	0.2327	0.430931	chr14_50936785_C_T_b38	Artery_Tibial:PYGL:0.151333;Breast_Mammary_Tissue:PYGL:0.143632;Cells_Cultured_fibroblasts:ABHD12B:-0.288798;Cells_Cultured_fibroblasts:PYGL:-0.228075;Colon_Transverse:RP11-248J18.3:-0.373416;Colon_Transverse:NIN:-0.168167;Colon_Transverse:ABHD12B:-0.413758;Colon_Transverse:PYGL:-0.439503;Esophagus_Gastroesophageal_Junction:PYGL:0.177039;Esophagus_Mucosa:RP11-248J18.3:-0.324128;Esophagus_Mucosa:N…	TRUE	Cells_Cultured_fibroblasts;Colon_Transverse;Esophagus_Mucosa;Liver;Vagina
Snp18566643	rs142453480	SIT1	NM_014450	Lymphocyte_infiltrate	-1.31225	-4.532	2.24e-05	0.318249	chr9	35833512	35833514	CTT	-	intronic	TMEM8B	.	.	.	.	.	.	.	.	.	67	10	0	0.0649351	0.0649351	0.633877	.	.	0.0048	0.0874	0.005	0.0047	0.0001	.	0.0142	0.0874	0.0001	0	0	0.0009	0.092092	chr9_35833515_CTTC_C_b38		FALSE
Snp18564200	rs58978538	SIT1	NM_014450	Lymphocyte_infiltrate	0.648032	4.52607	2.29e-05	0.322076	chr9	35314799	35314800	TA	-	intronic	UNC13B	.	.	.	.	.	.	.	.	.	31	33	13	0.383117	0.383117	0.404368	.	.	0.3749	0.4593	0.3793	0.3695	0.4593	.	0.3594	0.4494	0.3276	0.349	0.3244	0.3372	0.443443	chr9_35314802_TAT_T_b38		FALSE
Snp5266965	rs8014291	PYGL	NM_002863	Neutrophil	-0.675424	-4.52466	2.3e-05	0.322076	chr14	51410178	51410178	T	G	intronic	PYGL	.	.	.	.	.	.	.	.	.	14	43	20	0.538961	0.461039	0.306835	.	.	0.3449	0.5696	0.3447	0.3452	0.3247	.	0.5696	0.5359	0.3351	0.3018	0.2882	0.3493	0.526527	chr14_50943460_T_G_b38	Breast_Mammary_Tissue:PYGL:0.10182;Cells_Cultured_fibroblasts:PYGL:-0.144059;Colon_Transverse:ABHD12B:-0.251689;Colon_Transverse:PYGL:-0.40048;Esophagus_Mucosa:NIN:-0.218914;Esophagus_Mucosa:ABHD12B:-0.266076;Esophagus_Mucosa:PYGL:-0.286039;Heart_Left_Ventricle:PYGL:0.154215;Liver:ABHD12B:-0.382239	TRUE	Cells_Cultured_fibroblasts;Colon_Transverse;Esophagus_Mucosa
Snp5266803	rs11157783	PYGL	NM_002863	Neutrophil	-0.703763	-4.50196	2.5e-05	0.347551	chr14	51387975	51387975	G	C	intronic	PYGL	.	.	.	.	.	.	.	.	.	13	46	18	0.532467	0.467533	0.0886281	.	.	0.2228	0.5427	0.2205	0.2257	0.1451	.	0.4657	0.5427	0.219	0.2256	0.1931	0.2528	0.533534	chr14_50921257_G_C_b38	Adipose_Subcutaneous:PYGL:0.107098;Artery_Tibial:PYGL:0.157924;Colon_Transverse:ABHD12B:-0.415364;Colon_Transverse:PYGL:-0.459636;Esophagus_Mucosa:RP11-248J18.3:-0.360034;Esophagus_Mucosa:NIN:-0.429199;Esophagus_Mucosa:ABHD12B:-0.409194;Esophagus_Mucosa:PYGL:-0.431981;Heart_Left_Ventricle:PYGL:0.18377;Skin_Not_Sun_Exposed_Suprapubic:PYGL:0.239538;Skin_Sun_Exposed_Lower_leg:PYGL:0.281184	TRUE	Colon_Transverse;Esophagus_Mucosa
Snp15168684	.	HLA-DQA1	NM_002122	Antigen_processing	-0.800923	-4.49499	2.56e-05	0.353942	chr6	32489608	32489608	A	T	intronic	HLA-DRB5	.	.	.	.	.	.	.	.	.	65	7	5	0.11039	0.11039	0.000113255	.	.	0.0099	0.0701	0.0107	0.0087	0.0009	.	0.0028	0.0701	0.0054	0.0254	0	0.0218	0.065566	chr6_32521831_A_T_b38		FALSE
Snp10817954	rs7275892	ITGB2	NM_000211	Lymphocyte_infiltrate	-0.848253	-4.47289	2.78e-05	0.381039	chr21	46428137	46428137	C	T	intergenic	PICSAR,SSR4P1	dist=3495;dist=62733	.	.	.	.	.	.	.	.	53	21	3	0.175325	0.175325	0.566604	.	.	0.2381	0.538	0.2435	0.2313	0.538	.	0.1098	0.1758	0.123	0.1106	0.1049	0.1304	0.173674	chr21_45008222_C_T_b38	Adipose_Subcutaneous:NA:0.237827;Adipose_Visceral_Omentum:NA:0.315048;Adipose_Visceral_Omentum:AP001505.9:-0.31235;Adipose_Visceral_Omentum:NA:-0.357493;Artery_Aorta:NA:0.374809;Artery_Tibial:NA:0.294993;Brain_Cortex:NA:0.432308;Breast_Mammary_Tissue:NA:0.343671;Cells_Cultured_fibroblasts:NA:0.348736;Colon_Transverse:NA:0.261295;Esophagus_Mucosa:NA:0.264203;Lung:NA:0.326373;Lung:AP001505.9:-0.297…	FALSE
Snp7181741	rs75033421	CCR7	NM_001838	TCR_coexpression	1.02912	4.43819	3.16e-05	0.429288	chr17	39190954	39190954	G	A	exonic	KRTAP1-3	.	synonymous SNV	KRTAP1-3:NM_030966:exon1:c.C120T:p.C40C	.	.	.	.	.	ID=COSV60335806;OCCURENCE=4(liver),1(large_intestine),1(haematopoietic_and_lymphoid_tissue),2(kidney),2(prostate),1(thyroid),1(upper_aerodigestive_tract)	59	18	0	0.116883	0.116883	0.423138	.	.	0	.	.	.	.	.	.	.	.	.	.	.	0.132633	chr17_41034702_G_A_b38		FALSE
Snp7152012	.	CCL3	NM_002983	Lymphocyte_infiltrate	0.716108	4.43634	3.18e-05	0.429288	chr17	34423041	34423041	T	C	intergenic	CCL3,CCL4	dist=5552;dist=8179	.	.	.	.	.	.	.	.	47	25	5	0.227273	0.227273	0.424057	.	.	0.0003	0.0009	0.0002	0.0003	0.0009	.	0	0	0	0	0	0	0.23023	chr17_36095647_T_C_b38		FALSE
Snp3833710	rs1029738811	KRT7	NM_005556	Tumor_marker	0.845968	4.43315	3.21e-05	0.430878	chr12	52963050	52963050	A	C	intronic	KRT74	.	.	.	.	.	.	.	.	.	35	42	0	0.272727	0.272727	0.000255177	.	.	0.3817	0.4316	0.3833	0.3796	0.3829	.	0.4316	0.3862	0.3741	0.3853	0.3625	0.3851	0.332833	chr12_52569266_A_C_b38		FALSE
Snp10416339	rs568345563	SNAI1	NM_005985	Tumor_marker,stemness	-0.919107	-4.43057	3.24e-05	0.430878	chr20	49480976	49480977	AT	-	intronic	BCAS4	.	.	.	.	.	.	.	.	.	63	11	3	0.11039	0.11039	0.0221702	.	.	0.0394	0.1535	0.0422	0.036	0.0867	.	0.0211	0.1535	0.0112	0.0064	0.0336	0.0211	0.078579	chr20_50864439_ATT_T_b38		FALSE
Snp11816961	rs73187442	CBLB	NM_170662	T_cell_receptor_signaling	0.692239	4.42782	3.28e-05	0.430878	chr3	104948464	104948464	T	C	intergenic	MIR548AB,ALCAM	dist=1705504;dist=137093	.	.	.	.	.	.	.	.	39	32	6	0.285714	0.285714	0.889758	.	.	0.2451	0.2961	0.2426	0.2482	0.1314	.	0.1988	0.269	0.2961	0.2948	0.2897	0.2638	0.28979	chr3_105229620_T_C_b38		FALSE
Snp2108194	rs370167312	C10orf54	NM_022153	Checkpoint_pathway	-1.01341	-4.4275	3.28e-05	0.430878	chr10	72949731	72949735	AAAAG	-	intergenic	LINC02622,UNC5B	dist=234333;dist=22592	.	.	.	.	.	.	.	.	67	8	2	0.0779221	0.0779221	0.0301264	.	.	0.2522	0.2777	0.2537	0.2503	0.2777	.	0.1766	0.2164	0.2573	0.1896	0.275	0.2346	0.108108	chr10_71189974_AAAAGA_A_b38		FALSE
Snp5266921	rs71121613	PYGL	NM_002863	Neutrophil	-0.619272	-4.42437	3.32e-05	0.431281	chr14	51403509	51403509	A	-	intronic	PYGL	.	.	.	.	.	.	.	.	.	23	38	16	0.454545	0.454545	0.909374	.	.	0.289	0.5181	0.2877	0.2907	0.1677	.	0.5181	0.4804	0.305	0.3938	0.2826	0.3305	0.412913	chr14_50936791_AA_A_b38		FALSE
Snp15167648	rs7747161	ABCF1	NM_001025091	Housekeeping	-0.896869	-4.42341	3.33e-05	0.431281	chr6	31376798	31376798	A	G	intronic	MICA	.	.	.	.	.	.	.	.	.	67	6	4	0.0909091	0.0909091	0.000292448	.	.	0.1245	0.173	0.1248	0.1241	0.0797	.	0.173	0.1318	0.1448	0.1237	0.1667	0.1423	0.059059	chr6_31409021_A_G_b38	Adipose_Subcutaneous:HCG22:-0.260249;Adipose_Subcutaneous:POU5F1:-0.272726;Adipose_Subcutaneous:NA:0.522892;Adipose_Subcutaneous:XXbac-BPG181B23.7:0.448929;Adipose_Visceral_Omentum:PSORS1C1:0.306406;Adipose_Visceral_Omentum:PSORS1C2:0.347947;Adipose_Visceral_Omentum:POU5F1:-0.341085;Adipose_Visceral_Omentum:NA:0.510297;Adipose_Visceral_Omentum:HLA-S:0.341263;Adipose_Visceral_Omentum:XXbac-BPG181B…	FALSE
Snp5266564	rs10131598	PYGL	NM_002863	Neutrophil	0.638924	4.4178	3.4e-05	0.437172	chr14	51358794	51358794	C	T	intronic	ABHD12B	.	.	.	.	.	.	.	.	.	18	41	18	0.5	0.5	0.573103	.	.	0.6867	0.7413	0.6898	0.6829	0.6736	.	0.4396	0.5141	0.7413	0.6089	0.7655	0.6854	0.507508	chr14_50892076_C_T_b38	Artery_Tibial:PYGL:-0.156622;Colon_Transverse:ABHD12B:0.328176;Colon_Transverse:PYGL:0.301243;Esophagus_Mucosa:RP11-248J18.3:0.338905;Esophagus_Mucosa:NIN:0.486577;Esophagus_Mucosa:ABHD12B:0.39362;Esophagus_Mucosa:PYGL:0.460224;Whole_Blood:ABHD12B:0.12093	TRUE	Colon_Transverse;Esophagus_Mucosa
Snp18564646	rs10972468	SIT1	NM_014450	Lymphocyte_infiltrate	0.652253	4.40771	3.53e-05	0.444352	chr9	35431471	35431471	T	C	ncRNA_intronic	ATP8B5P	.	.	.	.	.	.	.	.	.	19	42	16	0.480519	0.480519	0.42933	.	.	0.3969	0.5394	0.4037	0.3883	0.5394	.	0.3147	0.5284	0.3304	0.3195	0.3172	0.3444	0.527528	chr9_35431474_T_C_b38	Artery_Aorta:ATP8B5P:-0.296382;Brain_Hippocampus:ATP8B5P:-0.496383;Cells_Cultured_fibroblasts:FAM214B:0.122198;Cells_Cultured_fibroblasts:UNC13B:0.099549;Esophagus_Mucosa:UNC13B:0.137486;Esophagus_Muscularis:ATP8B5P:-0.270347;Heart_Left_Ventricle:ATP8B5P:-0.298535;Lung:ATP8B5P:-0.166277;Muscle_Skeletal:ATP8B5P:-0.187193;Skin_Not_Sun_Exposed_Suprapubic:UNC13B:0.11964;Skin_Sun_Exposed_Lower_leg:UNC…	FALSE
Snp18564658	rs1927951	SIT1	NM_014450	Lymphocyte_infiltrate	0.652253	4.40771	3.53e-05	0.444352	chr9	35435378	35435378	T	C	ncRNA_intronic	ATP8B5P	.	.	.	.	.	.	.	.	.	19	42	16	0.480519	0.480519	0.42933	.	.	0.5412	0.6407	0.5406	0.5419	0.6058	.	0.6407	0.5252	0.5079	0.517	0.4793	0.5333	0.524525	chr9_35435381_T_C_b38	Muscle_Skeletal:UNC13B:0.107527;Muscle_Skeletal:TESK1:-0.0763533;Skin_Sun_Exposed_Lower_leg:RPP25L:0.0980447	FALSE
Snp18564664	rs4498642	SIT1	NM_014450	Lymphocyte_infiltrate	0.652253	4.40771	3.53e-05	0.444352	chr9	35436662	35436662	C	G	ncRNA_intronic	ATP8B5P	.	.	.	.	.	.	.	.	.	19	42	16	0.480519	0.480519	0.42933	.	.	0.3978	0.5412	0.4046	0.3893	0.5412	.	0.3152	0.5296	0.3307	0.3199	0.3172	0.3469	0.526026	chr9_35436665_C_G_b38	Artery_Aorta:ATP8B5P:-0.296382;Brain_Hippocampus:ATP8B5P:-0.496383;Cells_Cultured_fibroblasts:FAM214B:0.122198;Cells_Cultured_fibroblasts:UNC13B:0.099549;Esophagus_Mucosa:UNC13B:0.137486;Esophagus_Muscularis:ATP8B5P:-0.270347;Heart_Left_Ventricle:ATP8B5P:-0.298535;Lung:ATP8B5P:-0.166277;Muscle_Skeletal:ATP8B5P:-0.187193;Skin_Not_Sun_Exposed_Suprapubic:UNC13B:0.11964;Skin_Sun_Exposed_Lower_leg:UNC…	FALSE
Snp12344211	rs200070889	BCL6	NM_001706	Type_II_interferon_signaling	-1.07902	-4.4037	3.58e-05	0.447856	chr3	187630112	187630112	G	A	intergenic	BCL6,LINC01991	dist=166856;dist=46451	.	.	.	.	.	.	.	.	56	21	0	0.136364	0.136364	0.237347	.	.	0.0512	0.053	0.0516	0.0507	0.0392	.	0.0212	0.0043	0.053	0.1711	0.0381	0.0675	0.090591	chr3_187912324_G_A_b38		FALSE
Snp8438220	rs3815936	KIR2DL3	NM_015868	NK_cell_marker	0.763015	4.39398	3.71e-05	0.457822	chr19	54801910	54801910	A	G	intronic	LILRA3	.	.	.	.	.	.	.	.	.	69	3	5	0.0844156	0.0844156	1.82e-06	.	.	0.1642	0.4126	0.1678	0.1598	0.4126	.	0.092	0.0962	0.0605	0.0435	0.0764	0.0835	0.091592	chr19_273024_A_G_b38		FALSE
Snp8438221	rs3815937	KIR2DL3	NM_015868	NK_cell_marker	0.763015	4.39398	3.71e-05	0.457822	chr19	54801916	54801916	A	G	intronic	LILRA3	.	.	.	.	.	.	.	.	.	69	3	5	0.0844156	0.0844156	1.82e-06	.	.	0.1635	0.4102	0.1674	0.1586	0.4102	.	0.0915	0.0974	0.0605	0.0431	0.0769	0.0774	0.091592	chr19_273030_A_G_b38		FALSE
Snp8284003	rs199508468	CD22	NM_001771	B_cell_marker	0.898187	4.38091	3.89e-05	0.476941	chr19	35182682	35182682	-	A	intergenic	ZNF302,ZNF181	dist=5380;dist=42466	.	.	.	.	.	.	.	.	59	17	1	0.123377	0.123377	0.795685	.	.	0.0041	0.0594	0.0047	0.0034	0.0003	.	0.012	0.0594	0.0009	0	0	0	0.077578	chr19_34691777_G_GA_b38		FALSE
Snp5266739	rs11356035	PYGL	NM_002863	Neutrophil	-0.674657	-4.37525	3.97e-05	0.477423	chr14	51378591	51378591	T	-	splicing	PYGL	NM_001163940:exon15:c.1726-2A>-,NM_002863:exon16:c.1828-2A>-	.	.	191790	Glycogen_storage_disease,_type_VI|not_specified|not_provided	MedGen:C0017925,OMIM:232700,Orphanet:ORPHA369,SNOMED_CT:237971004,SNOMED_CT:29291001|MedGen:CN169374|MedGen:CN517202	criteria_provided,_multiple_submitters,_no_conflicts	Benign	.	11	43	23	0.577922	0.422078	0.204539	.	.	0.4553	0.6611	0.4561	0.4544	0.6611	.	0.6265	0.604	0.3435	0.3513	0.369	0.4035	0.590591	chr14_50911873_TT_T_b38		FALSE
Snp5266759	rs4901066	PYGL	NM_002863	Neutrophil	-0.674657	-4.37525	3.97e-05	0.477423	chr14	51381286	51381286	T	C	intronic	PYGL	.	.	.	.	.	.	.	.	.	11	43	23	0.577922	0.422078	0.204539	.	.	0.445	0.6518	0.4468	0.4428	0.6518	.	0.6069	0.6065	0.3322	0.3405	0.3448	0.3909	0.591592	chr14_50914568_T_C_b38	Adipose_Subcutaneous:PYGL:0.112096;Colon_Transverse:ABHD12B:-0.300315;Colon_Transverse:PYGL:-0.430886;Esophagus_Mucosa:RP11-248J18.3:-0.253095;Esophagus_Mucosa:NIN:-0.282631;Esophagus_Mucosa:ABHD12B:-0.342446;Esophagus_Mucosa:PYGL:-0.284664;Heart_Left_Ventricle:PYGL:0.147212;Pancreas:PYGL:-0.261636;Skin_Sun_Exposed_Lower_leg:ABHD12B:-0.0841207;Spleen:PYGL:0.141468;Stomach:PYGL:-0.150747	TRUE	Colon_Transverse;Esophagus_Mucosa;Pancreas;Stomach
Snp5266765	rs1890700	PYGL	NM_002863	Neutrophil	-0.674657	-4.37525	3.97e-05	0.477423	chr14	51382405	51382405	T	C	intronic	PYGL	.	.	.	.	.	.	.	.	ID=COSV53585620;OCCURENCE=1(lung)	11	43	23	0.577922	0.422078	0.204539	.	.	0.4445	0.6516	0.4463	0.4423	0.6516	.	0.6076	0.6036	0.3317	0.3407	0.3448	0.3935	0.591091	chr14_50915687_T_C_b38	Adipose_Subcutaneous:PYGL:0.112096;Colon_Transverse:ABHD12B:-0.300315;Colon_Transverse:PYGL:-0.430886;Esophagus_Mucosa:RP11-248J18.3:-0.253095;Esophagus_Mucosa:NIN:-0.282631;Esophagus_Mucosa:ABHD12B:-0.342446;Esophagus_Mucosa:PYGL:-0.284664;Heart_Left_Ventricle:PYGL:0.147212;Pancreas:PYGL:-0.261636;Skin_Sun_Exposed_Lower_leg:ABHD12B:-0.0841207;Spleen:PYGL:0.141468;Stomach:PYGL:-0.150747	TRUE	Colon_Transverse;Esophagus_Mucosa;Pancreas;Stomach
Snp5266567	rs72685323	PYGL	NM_002863	Neutrophil	-0.696662	-4.37317	4e-05	0.477854	chr14	51359100	51359100	C	G	intronic	ABHD12B	.	.	.	.	.	.	.	.	.	19	46	12	0.454545	0.454545	0.0871335	.	.	0.132	0.4285	0.1341	0.1294	0.0667	.	0.2889	0.4285	0.1328	0.1141	0.2069	0.1347	0.422923	chr14_50892382_C_G_b38	Colon_Transverse:PYGL:-0.386683;Esophagus_Mucosa:RP11-248J18.3:-0.449145;Esophagus_Mucosa:NIN:-0.609969;Esophagus_Mucosa:ABHD12B:-0.489824;Esophagus_Mucosa:PYGL:-0.597297	TRUE	Colon_Transverse;Esophagus_Mucosa
Snp14636948	.	IRF1	NM_002198	Type_II_interferon_signaling	0.677911	4.37146	4.02e-05	0.477854	chr5	130996911	130996911	-	TG	intronic	FNIP1	.	.	.	.	.	.	.	.	.	54	16	7	0.194805	0.194805	0.00328207	.	.	0	.	.	.	.	.	.	.	.	.	.	.	0.223223	chr5_131661218_T_TTG_b38		FALSE
Snp5266899	rs8005931	PYGL	NM_002863	Neutrophil	-0.664333	-4.35846	4.22e-05	0.494613	chr14	51400081	51400081	A	G	intronic	PYGL	.	.	.	.	.	.	.	.	.	12	43	22	0.564935	0.435065	0.303514	.	.	0.4257	0.6401	0.4274	0.4236	0.6401	.	0.6005	0.5706	0.3089	0.3219	0.3655	0.369	0.566066	chr14_50933363_A_G_b38	Adipose_Subcutaneous:PYGL:0.116906;Colon_Transverse:ABHD12B:-0.316054;Colon_Transverse:PYGL:-0.428796;Esophagus_Mucosa:NIN:-0.276567;Esophagus_Mucosa:ABHD12B:-0.329405;Esophagus_Mucosa:PYGL:-0.270263;Heart_Left_Ventricle:PYGL:0.162799;Pancreas:PYGL:-0.271726;Skin_Sun_Exposed_Lower_leg:ABHD12B:-0.0903992;Spleen:PYGL:0.154575;Stomach:PYGL:-0.154795;Whole_Blood:PYGL:0.049165	TRUE	Colon_Transverse;Esophagus_Mucosa;Pancreas;Stomach
Snp5266900	rs8006455	PYGL	NM_002863	Neutrophil	-0.664333	-4.35846	4.22e-05	0.494613	chr14	51400160	51400160	G	A	intronic	PYGL	.	.	.	.	.	.	.	.	.	12	43	22	0.564935	0.435065	0.303514	.	.	0.4251	0.6394	0.4272	0.4225	0.6394	.	0.6002	0.5714	0.3078	0.3223	0.3655	0.3699	0.566066	chr14_50933442_G_A_b38	Adipose_Subcutaneous:PYGL:0.11482;Adipose_Visceral_Omentum:PYGL:0.116194;Colon_Transverse:ABHD12B:-0.321462;Colon_Transverse:PYGL:-0.426665;Esophagus_Mucosa:NIN:-0.273664;Esophagus_Mucosa:ABHD12B:-0.325482;Esophagus_Mucosa:PYGL:-0.2714;Heart_Left_Ventricle:PYGL:0.169965;Pancreas:PYGL:-0.271792;Skin_Sun_Exposed_Lower_leg:ABHD12B:-0.0916902;Spleen:PYGL:0.154575;Stomach:PYGL:-0.155725;Whole_Blood:PY…	TRUE	Colon_Transverse;Esophagus_Mucosa;Pancreas;Stomach
Snp15164588	rs55934758	HLA-A	NM_002116	Antigen_processing	0.60283	4.34963	4.35e-05	0.495042	chr6	29763515	29763515	T	C	ncRNA_intronic	HLA-V	.	.	.	.	.	.	.	.	.	46	21	10	0.266234	0.266234	0.0127987	.	.	0	.	.	.	.	.	.	.	.	.	.	.	0.239239	chr6_29795738_T_C_b38		FALSE
Snp5266570	rs72685325	PYGL	NM_002863	Neutrophil	-0.675387	-4.34948	4.36e-05	0.495042	chr14	51359223	51359223	C	T	intronic	ABHD12B	.	.	.	.	.	.	.	.	.	21	44	12	0.441558	0.441558	0.208638	.	.	0.1688	0.4148	0.1702	0.167	0.2509	.	0.3007	0.4148	0.1106	0.0941	0.1552	0.1255	0.413914	chr14_50892505_C_T_b38	Colon_Transverse:ABHD12B:-0.394381;Colon_Transverse:PYGL:-0.38183;Esophagus_Mucosa:RP11-248J18.3:-0.433683;Esophagus_Mucosa:NIN:-0.528107;Esophagus_Mucosa:ABHD12B:-0.487292;Esophagus_Mucosa:PYGL:-0.517006;Skin_Sun_Exposed_Lower_leg:PYGL:0.212577	TRUE	Colon_Transverse;Esophagus_Mucosa
Snp18564122	rs579461	SIT1	NM_014450	Lymphocyte_infiltrate	0.675892	4.34625	4.41e-05	0.495042	chr9	35298717	35298717	C	A	intronic	UNC13B	.	.	.	.	.	.	.	.	ID=COSV65933839;OCCURENCE=2(liver)	27	38	12	0.402597	0.402597	0.907334	.	.	0.3618	0.4613	0.3659	0.3566	0.4613	.	0.3092	0.4112	0.3226	0.2962	0.309	0.3155	0.427427	chr9_35298720_C_A_b38	Artery_Aorta:ATP8B5P:-0.288438;Brain_Hippocampus:ATP8B5P:-0.505704;Cells_Cultured_fibroblasts:FAM214B:0.120275;Cells_Cultured_fibroblasts:UNC13B:0.0947608;Esophagus_Mucosa:UNC13B:0.11052;Esophagus_Muscularis:ATP8B5P:-0.309937;Heart_Left_Ventricle:ATP8B5P:-0.264326;Lung:ATP8B5P:-0.165418;Muscle_Skeletal:ATP8B5P:-0.176879;Skin_Not_Sun_Exposed_Suprapubic:UNC13B:0.115107;Thyroid:UNC13B:-0.188961	FALSE
Snp18564124	rs494831	SIT1	NM_014450	Lymphocyte_infiltrate	0.675892	4.34625	4.41e-05	0.495042	chr9	35299165	35299165	A	G	intronic	UNC13B	.	.	.	.	.	.	.	.	.	27	38	12	0.402597	0.402597	0.907334	.	.	0.3646	0.4704	0.3692	0.3587	0.4704	.	0.3113	0.4147	0.3227	0.2963	0.3069	0.3146	0.428428	chr9_35299168_A_G_b38	Artery_Aorta:ATP8B5P:-0.28985;Brain_Hippocampus:ATP8B5P:-0.505704;Cells_Cultured_fibroblasts:FAM214B:0.120275;Cells_Cultured_fibroblasts:UNC13B:0.0947608;Esophagus_Mucosa:UNC13B:0.1125;Esophagus_Muscularis:ATP8B5P:-0.304907;Heart_Left_Ventricle:ATP8B5P:-0.259317;Lung:ATP8B5P:-0.163409;Muscle_Skeletal:ATP8B5P:-0.164655;Skin_Not_Sun_Exposed_Suprapubic:UNC13B:0.120866;Thyroid:UNC13B:-0.185994	FALSE
Snp5266713	rs11414268	PYGL	NM_002863	Neutrophil	-0.690173	-4.34436	4.44e-05	0.495042	chr14	51375699	51375699	-	A	intronic	PYGL	.	.	.	254975	not_specified|not_provided	MedGen:CN169374|MedGen:CN517202	criteria_provided,_single_submitter	Likely_benign	.	12	46	19	0.545454	0.454545	0.0871335	.	.	0.3511	0.5432	0.3503	0.3522	0.4581	.	0.539	0.5432	0.2798	0.2847	0.2708	0.3198	0.544545	chr14_50908981_T_TA_b38	Adipose_Subcutaneous:PYGL:0.148674;Breast_Mammary_Tissue:PYGL:0.113793;Colon_Transverse:ABHD12B:-0.389597;Colon_Transverse:PYGL:-0.460706;Esophagus_Mucosa:RP11-248J18.3:-0.322898;Esophagus_Mucosa:NIN:-0.442972;Esophagus_Mucosa:ABHD12B:-0.412674;Esophagus_Mucosa:PYGL:-0.428256;Heart_Left_Ventricle:PYGL:0.172663;Lung:PYGL:0.158995;Spleen:PYGL:0.147123;Whole_Blood:ABHD12B:-0.126624;Whole_Blood:PYGL:…	TRUE	Colon_Transverse;Esophagus_Mucosa
Snp5266715	rs8004788	PYGL	NM_002863	Neutrophil	-0.690173	-4.34436	4.44e-05	0.495042	chr14	51375826	51375826	T	C	intronic	PYGL	.	.	.	.	.	.	.	.	.	12	46	19	0.545454	0.454545	0.0871335	.	.	0.3355	0.5446	0.334	0.3373	0.4035	.	0.5366	0.5446	0.2793	0.2827	0.269	0.3192	0.546547	chr14_50909108_T_C_b38	Adipose_Subcutaneous:PYGL:0.132976;Breast_Mammary_Tissue:PYGL:0.104901;Colon_Transverse:ABHD12B:-0.407222;Colon_Transverse:PYGL:-0.477709;Esophagus_Mucosa:RP11-248J18.3:-0.319404;Esophagus_Mucosa:NIN:-0.453998;Esophagus_Mucosa:ABHD12B:-0.432204;Esophagus_Mucosa:PYGL:-0.437572;Heart_Left_Ventricle:PYGL:0.187975;Lung:PYGL:0.159039;Spleen:PYGL:0.138835;Whole_Blood:ABHD12B:-0.121816;Whole_Blood:PYGL:…	TRUE	Colon_Transverse;Esophagus_Mucosa
Snp9905153	rs199553239	CXCR2	NM_001557	Chemokine_signaling	-0.854987	-4.34263	4.47e-05	0.495042	chr2	218234741	218234741	T	-	ncRNA_intronic	DIRC3	.	.	.	.	.	.	.	.	.	59	16	2	0.12987	0.12987	0.474498	.	.	0.117	0.1899	0.119	0.1145	0.0752	.	0.159	0.1899	0.1312	0.116	0.1548	0.117	0.154154	chr2_217370018_TT_T_b38		FALSE
Snp14959599	rs6904679	IRF4	NM_002460	Interferon_signaling	0.904324	4.33973	4.51e-05	0.495042	chr6	213042	213042	G	C	intergenic	LOC285766,DUSP22	dist=7558;dist=79015	.	.	.	.	.	.	.	.	53	24	0	0.155844	0.155844	0.134652	.	.	0.0995	0.1604	0.1012	0.0974	0.0487	.	0.092	0.1604	0.1173	0.1092	0.1771	0.1225	0.157157	chr6_213042_G_C_b38		FALSE
Snp14959601	rs6596837	IRF4	NM_002460	Interferon_signaling	0.904324	4.33973	4.51e-05	0.495042	chr6	213470	213470	G	A	intergenic	LOC285766,DUSP22	dist=7986;dist=78587	.	.	.	.	.	.	.	.	53	24	0	0.155844	0.155844	0.134652	.	.	0.1248	0.1589	0.1279	0.1208	0.1367	.	0.091	0.1589	0.1183	0.1091	0.2049	0.1271	0.157658	chr6_213470_G_A_b38		FALSE
Snp14959608	rs7775775	IRF4	NM_002460	Interferon_signaling	0.904324	4.33973	4.51e-05	0.495042	chr6	214028	214028	T	G	intergenic	LOC285766,DUSP22	dist=8544;dist=78029	.	.	.	.	.	.	.	.	53	24	0	0.155844	0.155844	0.134652	.	.	0.3408	0.5667	0.345	0.3355	0.5667	.	0.1686	0.1617	0.2678	0.2473	0.3517	0.2574	0.157157	chr6_214028_T_G_b38		FALSE
Snp14959609	rs61026336	IRF4	NM_002460	Interferon_signaling	0.904324	4.33973	4.51e-05	0.495042	chr6	214342	214342	C	T	intergenic	LOC285766,DUSP22	dist=8858;dist=77715	.	.	.	.	.	.	.	.	53	24	0	0.155844	0.155844	0.134652	.	.	0.1085	0.1564	0.1109	0.1054	0.0806	.	0.092	0.1564	0.1175	0.1094	0.1828	0.1252	0.152653	chr6_214342_C_T_b38		FALSE
Snp5266571	rs72685326	PYGL	NM_002863	Neutrophil	-0.682053	-4.33165	4.65e-05	0.498344	chr14	51359343	51359343	T	C	intronic	ABHD12B	.	.	.	.	.	.	.	.	.	20	45	12	0.448052	0.448052	0.137658	.	.	0.1159	0.4172	0.1164	0.1152	0.0638	.	0.2877	0.4172	0.1099	0.0938	0.1552	0.116	0.416416	chr14_50892625_T_C_b38	Adipose_Subcutaneous:PYGL:0.136532;Colon_Transverse:ABHD12B:-0.506202;Colon_Transverse:PYGL:-0.48366;Esophagus_Mucosa:RP11-248J18.3:-0.516613;Esophagus_Mucosa:NIN:-0.697292;Esophagus_Mucosa:ABHD12B:-0.637854;Esophagus_Mucosa:PYGL:-0.683861;Whole_Blood:ABHD12B:-0.1375	TRUE	Colon_Transverse;Esophagus_Mucosa
Snp5266654	rs35653629	PYGL	NM_002863	Neutrophil	-0.697494	-4.32986	4.68e-05	0.498344	chr14	51368921	51368921	T	-	intronic	ABHD12B	.	.	.	.	.	.	.	.	.	11	46	20	0.558442	0.441558	0.0857737	.	.	0.3591	0.5985	0.3591	0.3591	0.4675	.	0.5861	0.5985	0.2799	0.2957	0.2655	0.3247	0.587588	chr14_50902203_TT_T_b38		FALSE
Snp5266675	rs3216001	PYGL	NM_002863	Neutrophil	-0.697494	-4.32986	4.68e-05	0.498344	chr14	51372099	51372099	A	-	UTR3	PYGL	NM_001163940:c.*11delT,NM_002863:c.*11delT	.	.	254969	Glycogen_storage_disease,_type_VI|not_specified|not_provided	MedGen:C0017925,OMIM:232700,Orphanet:ORPHA369,SNOMED_CT:237971004,SNOMED_CT:29291001|MedGen:CN169374|MedGen:CN517202	criteria_provided,_multiple_submitters,_no_conflicts	Benign	.	11	46	20	0.558442	0.441558	0.0857737	.	.	0.3569	0.5922	0.3572	0.3566	0.4621	.	0.5837	0.5922	0.2794	0.2958	0.269	0.3238	0.587588	chr14_50905381_AA_A_b38		FALSE
Snp5266694	rs6572710	PYGL	NM_002863	Neutrophil	-0.697494	-4.32986	4.68e-05	0.498344	chr14	51374425	51374425	A	T	intronic	PYGL	.	.	.	.	.	.	.	.	.	11	46	20	0.558442	0.441558	0.0857737	.	.	0.3601	0.5972	0.3602	0.3599	0.4692	.	0.5884	0.5972	0.2804	0.296	0.269	0.326	0.590591	chr14_50907707_A_T_b38	Adipose_Subcutaneous:PYGL:0.142441;Breast_Mammary_Tissue:PYGL:0.108331;Colon_Transverse:ABHD12B:-0.385574;Colon_Transverse:PYGL:-0.456754;Esophagus_Mucosa:RP11-248J18.3:-0.320791;Esophagus_Mucosa:NIN:-0.450826;Esophagus_Mucosa:ABHD12B:-0.419817;Esophagus_Mucosa:PYGL:-0.436699;Heart_Left_Ventricle:PYGL:0.170619;Lung:PYGL:0.156428;Spleen:PYGL:0.145723;Whole_Blood:ABHD12B:-0.128003;Whole_Blood:PYGL:…	TRUE	Colon_Transverse;Esophagus_Mucosa
Snp5266714	rs8004768	PYGL	NM_002863	Neutrophil	-0.697494	-4.32986	4.68e-05	0.498344	chr14	51375797	51375797	T	G	intronic	PYGL	.	.	.	.	.	.	.	.	.	11	46	20	0.558442	0.441558	0.0857737	.	.	0.3625	0.5983	0.3627	0.3623	0.4783	.	0.5887	0.5983	0.2805	0.2957	0.269	0.3263	0.591091	chr14_50909079_T_G_b38	Adipose_Subcutaneous:PYGL:0.143425;Breast_Mammary_Tissue:PYGL:0.106486;Colon_Transverse:ABHD12B:-0.377863;Colon_Transverse:PYGL:-0.453937;Esophagus_Mucosa:RP11-248J18.3:-0.316347;Esophagus_Mucosa:NIN:-0.446681;Esophagus_Mucosa:ABHD12B:-0.413832;Esophagus_Mucosa:PYGL:-0.431238;Heart_Left_Ventricle:PYGL:0.173675;Lung:PYGL:0.156428;Spleen:PYGL:0.145723;Whole_Blood:ABHD12B:-0.126562;Whole_Blood:PYGL:…	TRUE	Colon_Transverse;Esophagus_Mucosa
Snp8331606	.	CD79A	NM_001783	B_cell_receptor_signaling	-1.21132	-4.32811	4.71e-05	0.498645	chr19	41566286	41566286	-	AGAAAGATAGATAGATAGATAGAT	intergenic	CYP2B6,CYP2A13	dist=41983;dist=28070	.	.	.	.	.	.	.	.	67	10	0	0.0649351	0.0649351	0.633877	.	.	0	.	.	.	.	.	.	.	.	.	.	.	0.063063	chr19_41060381_A_AAGAAAGATAGATAGATAGATAGAT_b38		FALSE
Snp963371	rs12097030	SH2D1B	NM_053282	Lymphocyte_activation	0.624128	4.31726	4.89e-05	0.515622	chr1	161637631	161637631	A	C	intronic	FCGR2B	.	.	.	.	.	.	.	.	.	48	22	7	0.233766	0.233766	0.0807873	.	.	0.133	0.4091	0.1392	0.1237	0.1562	.	0.4091	0.3913	0.0979	0.1193	0.1667	0.0833	0.265766	chr1_161667841_A_C_b38		FALSE
Snp18565675	rs10814261	SIT1	NM_014450	Lymphocyte_infiltrate	0.633249	4.30302	5.15e-05	0.539709	chr9	35638778	35638778	C	A	intergenic	CD72,LOC101926948	dist=20368;dist=7489	.	.	.	.	.	.	.	.	13	40	24	0.571429	0.428571	0.566688	.	.	0.526	0.5865	0.5245	0.528	0.3848	.	0.4916	0.568	0.5865	0.5893	0.5745	0.5572	0.541542	chr9_35638781_C_A_b38	Adrenal_Gland:CCDC107:-0.206385;Artery_Aorta:ARHGEF39:0.195365;Artery_Tibial:CA9:-0.154453;Brain_Cerebellum:ARHGEF39:0.301253;Brain_Cerebellum:TPM2:-0.350904;Lung:ARHGEF39:0.177628;Muscle_Skeletal:ARHGEF39:0.177817;Thyroid:ARHGEF39:0.257941;Thyroid:TPM2:-0.110695;Thyroid:NPR2:0.100456;Whole_Blood:CD72:-0.0887557	FALSE
Snp8402235	rs6509481	CD33	NM_001772	Myeloid_marker	0.765462	4.30086	5.19e-05	0.540873	chr19	51068215	51068215	C	T	intronic	LRRC4B	.	.	.	.	.	.	.	.	.	51	23	3	0.188312	0.188312	0.585478	.	.	0.3329	0.4218	0.3235	0.3446	0.1817	.	0.2417	0.147	0.4218	0.4055	0.331	0.3866	0.152152	chr19_50564958_C_T_b38		FALSE
Snp5266679	rs1959527	PYGL	NM_002863	Neutrophil	-0.661698	-4.29357	5.33e-05	0.54445	chr14	51372333	51372333	A	G	intronic	PYGL	.	.	.	.	.	.	.	.	ID=COSV53588826;OCCURENCE=1(liver)	14	44	19	0.532467	0.467533	0.212403	.	.	0.2522	0.5368	0.2504	0.2545	0.2582	.	0.4965	0.5368	0.2146	0.2225	0.2103	0.2477	0.532533	chr14_50905615_A_G_b38	Adipose_Subcutaneous:PYGL:0.140663;Artery_Tibial:PYGL:0.145025;Breast_Mammary_Tissue:PYGL:0.138552;Cells_Cultured_fibroblasts:ABHD12B:-0.250747;Colon_Transverse:RP11-248J18.3:-0.340394;Colon_Transverse:NIN:-0.232627;Colon_Transverse:ABHD12B:-0.524919;Colon_Transverse:PYGL:-0.534019;Esophagus_Mucosa:RP11-248J18.3:-0.426216;Esophagus_Mucosa:NIN:-0.620934;Esophagus_Mucosa:ABHD12B:-0.629659;Esophagus…	TRUE	Colon_Transverse;Esophagus_Mucosa
Snp3499916	rs4764483	PTPN6	NM_080548	T_cell_receptor_signaling	0.923951	4.29136	5.37e-05	0.54445	chr12	6178285	6178285	A	G	intronic	VWF	.	.	.	.	.	.	.	.	.	58	18	1	0.12987	0.12987	0.80157	.	.	0.2921	0.6816	0.2972	0.2857	0.6816	.	0.1095	0.1988	0.1376	0.1312	0.1138	0.1804	0.204204	chr12_6069119_A_G_b38	Esophagus_Mucosa:CD9:-0.207207;Esophagus_Mucosa:Y_RNA:-0.270931	FALSE
Snp3499919	rs2239157	PTPN6	NM_080548	T_cell_receptor_signaling	0.923951	4.29136	5.37e-05	0.54445	chr12	6179467	6179467	C	T	intronic	VWF	.	.	.	.	.	.	.	.	.	58	18	1	0.12987	0.12987	0.80157	.	.	0.2271	0.4505	0.2304	0.223	0.4505	.	0.0932	0.1992	0.14	0.131	0.1034	0.1627	0.203704	chr12_6070301_C_T_b38	Esophagus_Mucosa:VWF:0.164135;Esophagus_Mucosa:CD9:-0.220089;Esophagus_Mucosa:PLEKHG6:-0.0952786;Heart_Left_Ventricle:C12orf57:0.170494	FALSE
Snp3499931	rs2238105	PTPN6	NM_080548	T_cell_receptor_signaling	0.923951	4.29136	5.37e-05	0.54445	chr12	6182234	6182234	G	T	intronic	VWF	.	.	.	.	.	.	.	.	.	58	18	1	0.12987	0.12987	0.80157	.	.	0.2966	0.705	0.3023	0.2895	0.705	.	0.1132	0.1994	0.136	0.1302	0.1111	0.1811	0.204204	chr12_6073068_G_T_b38	Esophagus_Mucosa:CD9:-0.201823;Esophagus_Mucosa:Y_RNA:-0.266823	FALSE
Snp3499934	rs3782711	PTPN6	NM_080548	T_cell_receptor_signaling	0.923951	4.29136	5.37e-05	0.54445	chr12	6183181	6183181	T	C	intronic	VWF	.	.	.	.	.	.	.	.	.	58	18	1	0.12987	0.12987	0.80157	.	.	0.3027	0.714	0.3082	0.2958	0.714	.	0.1123	0.2014	0.1422	0.131	0.1138	0.1869	0.205706	chr12_6074015_T_C_b38	Esophagus_Mucosa:CD9:-0.192316;Esophagus_Mucosa:Y_RNA:-0.250899;Esophagus_Mucosa:PLEKHG6:-0.102443	FALSE
Snp14959612	rs11970426	IRF4	NM_002460	Interferon_signaling	0.906048	4.27855	5.63e-05	0.567004	chr6	215423	215423	G	A	intergenic	LOC285766,DUSP22	dist=9939;dist=76634	.	.	.	.	.	.	.	.	54	23	0	0.149351	0.149351	0.127112	.	.	0.1341	0.154	0.1366	0.1309	0.1401	.	0.0908	0.154	0.1328	0.1185	0.2153	0.1363	0.151652	chr6_215423_G_A_b38		FALSE
Snp15166279	rs80255391	HLA-A	NM_002116	Antigen_processing	-0.580386	-4.27603	5.68e-05	0.569075	chr6	29923161	29923161	A	G	intergenic	HLA-A,HCG9	dist=9500;dist=19731	.	.	.	.	.	.	.	.	55	11	11	0.214286	0.214286	1.81e-06	.	.	0.1173	0.1663	0.1156	0.1195	0.1349	.	0.1663	0.1617	0.1052	0.0939	0.1111	0.1238	0.218719	chr6_29955384_A_G_b38	Adipose_Subcutaneous:ZFP57:0.365358;Adipose_Subcutaneous:HLA-F:-0.153594;Adipose_Subcutaneous:MICE:-0.293799;Adipose_Subcutaneous:HLA-G:0.46322;Adipose_Subcutaneous:HCG4P7:-1.18964;Adipose_Subcutaneous:HLA-H:0.842399;Adipose_Subcutaneous:HCG4B:-0.418451;Adipose_Subcutaneous:HLA-K:-0.744946;Adipose_Subcutaneous:HLA-U:0.504074;Adipose_Subcutaneous1:HCG4P5:-0.436935;Adipose_Subcutaneous1:HLA-W:0.841…	TRUE	Cells_EBV-transformed_lymphocytes;Whole_Blood
Snp15167887	rs2266161	HLA-B	NM_005514	Antigen_processing	-0.602086	-4.26232	5.96e-05	0.594539	chr6	31416025	31416025	G	A	intergenic	LINC01149,HCP5	dist=1275;dist=14932	.	.	.	.	.	.	.	.	51	17	9	0.227273	0.227273	0.00113991	.	.	0.0791	0.2124	0.0791	0.0792	0.0214	.	0.119	0.2124	0.0866	0.1124	0.1076	0.1	0.243744	chr6_31448248_G_A_b38	Adipose_Subcutaneous:PSORS1C3:0.368728;Adipose_Subcutaneous:HCG27:0.275764;Adipose_Subcutaneous:NA:0.343675;Adipose_Subcutaneous:HLA-B:-0.201097;Adipose_Subcutaneous:MICA:0.501956;Adipose_Subcutaneous:Y_RNA:0.458924;Adipose_Visceral_Omentum:MICA:0.473627;Adipose_Visceral_Omentum:Y_RNA:0.516103;Adrenal_Gland:MICA:0.520842;Adrenal_Gland:Y_RNA:0.728494;Artery_Aorta:PSORS1C1:-0.41111;Artery_Aorta:PSO…	TRUE	Adipose_Subcutaneous;Artery_Aorta;Artery_Tibial;Cells_EBV-transformed_lymphocytes;Colon_Transverse;Esophagus_Mucosa;Esophagus_Muscularis;Lung;Muscle_Skeletal;Nerve_Tibial;Spleen;Thyroid;Whole_Blood
Snp8139050	rs371277395	NOTCH3	NM_000435	Tumor_marker	-0.926079	-4.25087	6.21e-05	0.602728	chr19	15761516	15761516	T	C	intronic	CYP4F3	.	.	.	.	.	.	.	.	.	52	25	0	0.162338	0.162338	0.148699	.	.	0	.	.	.	.	.	.	.	.	.	.	.	0.10961	chr19_15650706_T_C_b38		FALSE
Snp8138987	rs368080555	NOTCH3	NM_000435	Tumor_marker	-1.06176	-4.24894	6.25e-05	0.602728	chr19	15754223	15754223	G	T	intronic	CYP4F3	.	.	.	.	.	.	.	.	.	62	15	0	0.0974026	0.0974026	0.764768	.	.	0.0175	0.149	0.0175	0.0176	0.0102	.	0.0684	0.149	0.006	0.0187	0	0.0101	0.118118	chr19_15643413_G_T_b38		FALSE
Snp14785686	rs771476776	ITK	NM_005546	TCR_coexpression	0.872278	4.24636	6.31e-05	0.602728	chr5	155612223	155612225	TTT	-	intergenic	KIF4B,SGCD	dist=1214529;dist=141542	.	.	.	.	.	.	.	.	59	16	2	0.12987	0.12987	0.474498	.	.	0.4186	0.5711	0.4181	0.4192	0.3304	.	0.3834	0.5711	0.4611	0.1808	0.5116	0.4028	0.216717	chr5_156185213_TTTT_T_b38		FALSE
Snp8077806	rs372487002	CD209	NM_021155	Dendridic_cell,macrophage	-0.904938	-4.24645	6.31e-05	0.602728	chr19	8195553	8195553	A	G	intronic	FBN3	.	.	.	.	.	.	.	.	.	51	26	0	0.168831	0.168831	0.0712971	.	.	0.1249	0.1611	0.1319	0.1164	0.0685	.	0.1026	0.0308	0.1611	0.1049	0.3125	0.152	0.150651	chr19_8130669_A_G_b38		FALSE
Snp1005667	rs61806998	CD247	NM_198053	TCR_coexpression	0.711384	4.24535	6.34e-05	0.602728	chr1	167856571	167856571	T	C	intronic	ADCY10	.	.	.	.	.	.	.	.	.	54	18	5	0.181818	0.181818	0.0879216	.	.	0.1738	0.2183	0.1781	0.1685	0.09	.	0.1604	0.2036	0.2183	0.1637	0.2379	0.1985	0.185686	chr1_167887333_T_C_b38	Colon_Transverse:MPC2:0.102646;Skin_Not_Sun_Exposed_Suprapubic:MPC2:0.11142	FALSE
Snp1005681	rs1829684	CD247	NM_198053	TCR_coexpression	0.711384	4.24535	6.34e-05	0.602728	chr1	167858881	167858881	C	T	intronic	ADCY10	.	.	.	.	.	.	.	.	.	54	18	5	0.181818	0.181818	0.0879216	.	.	0.1734	0.2184	0.1778	0.1679	0.0885	.	0.16	0.2016	0.2184	0.1633	0.2379	0.2002	0.187187	chr1_167889643_C_T_b38	Colon_Transverse:MPC2:0.102646;Skin_Not_Sun_Exposed_Suprapubic:MPC2:0.111605	FALSE
Snp1005688	rs61806999	CD247	NM_198053	TCR_coexpression	0.711384	4.24535	6.34e-05	0.602728	chr1	167859843	167859843	A	G	intronic	ADCY10	.	.	.	.	.	.	.	.	.	54	18	5	0.181818	0.181818	0.0879216	.	.	0.5457	0.5539	0.551	0.5388	0.5157	.	0.544	0.5391	0.5539	0.543	0.5565	0.5513	0.186687	chr1_167890605_A_G_b38		FALSE
Snp1005691	rs61807000	CD247	NM_198053	TCR_coexpression	0.711384	4.24535	6.34e-05	0.602728	chr1	167860196	167860196	T	G	intronic	ADCY10	.	.	.	.	.	.	.	.	.	54	18	5	0.181818	0.181818	0.0879216	.	.	0.2346	0.2886	0.2371	0.2314	0.1353	.	0.2133	0.2019	0.2886	0.2451	0.3507	0.2639	0.187187	chr1_167890958_T_G_b38	Brain_Cortex:ADCY10:0.329122;Skin_Not_Sun_Exposed_Suprapubic:MPC2:0.107721;Skin_Sun_Exposed_Lower_leg:DCAF6:0.132637;Skin_Sun_Exposed_Lower_leg:GPR161:0.129339	FALSE
Snp1005700	rs61807002	CD247	NM_198053	TCR_coexpression	0.711384	4.24535	6.34e-05	0.602728	chr1	167860921	167860921	G	C	intronic	ADCY10	.	.	.	.	.	.	.	.	.	54	18	5	0.181818	0.181818	0.0879216	.	.	0.2595	0.2894	0.2654	0.2519	0.2292	.	0.2208	0.2035	0.2894	0.2221	0.3507	0.2744	0.184685	chr1_167891683_G_C_b38	Brain_Cortex:ADCY10:0.35214;Skin_Sun_Exposed_Lower_leg:DCAF6:0.137468;Skin_Sun_Exposed_Lower_leg:GPR161:0.113589	FALSE
Snp10817950	rs7275623	ITGB2	NM_000211	Lymphocyte_infiltrate	-0.665906	-4.23644	6.54e-05	0.619062	chr21	46427961	46427961	C	T	intergenic	PICSAR,SSR4P1	dist=3319;dist=62909	.	.	.	.	.	.	.	.	35	35	7	0.318182	0.318182	0.697467	.	.	0.302	0.5819	0.3054	0.2977	0.5819	.	0.1244	0.2748	0.1913	0.1878	0.1586	0.2105	0.278779	chr21_45008046_C_T_b38	Adipose_Subcutaneous:FAM207A:-0.138531;Adipose_Visceral_Omentum:NA:0.305771;Adipose_Visceral_Omentum:AP001505.9:-0.363113;Adipose_Visceral_Omentum:NA:-0.439801;Artery_Aorta:NA:-0.392273;Artery_Coronary:AP001505.9:-0.388717;Artery_Coronary:NA:-0.382327;Artery_Tibial:NA:0.17347;Artery_Tibial:AP001505.9:-0.240321;Artery_Tibial:NA:-0.288867;Colon_Transverse:FAM207A:-0.170224;Esophagus_Mucosa:NA:0.203…	FALSE
Snp6641844	rs1875223	CCL17	NM_002987	Chemokine_signaling	0.783635	4.22638	6.78e-05	0.638425	chr16	56643137	56643137	G	C	intronic	MT2A	.	.	.	.	.	.	.	.	ID=COSV55330096;OCCURENCE=1(liver),1(oesophagus)	52	23	2	0.175325	0.175325	0.844972	.	.	0.0266	0.1647	0.0289	0.0237	0.0137	.	0.0142	0.1647	0.0244	0.0063	0.0621	0.0276	0.146146	chr16_56609225_G_C_b38		FALSE
Snp7192945	rs12947178	STAT5A	NM_003152	Cytokine_signaling	1.03783	4.22123	6.9e-05	0.639161	chr17	40880498	40880498	A	G	intronic	EZH1	.	.	.	.	.	.	.	.	.	0	16	61	0.896104	0.103896	0.790153	.	.	0.9866	0.998	0.9855	0.988	0.997	.	0.9821	0.8219	0.998	0.9865	1	0.9844	0.835335	chr17_42728480_A_G_b38		FALSE
Snp8040102	rs62131485	LRG1	NM_052972	Neutrophil	1.44047	4.22161	6.9e-05	0.639161	chr19	4012147	4012147	A	G	intronic	PIAS4	.	.	.	.	.	.	.	.	.	69	8	0	0.0519481	0.0519481	0.587019	.	.	0.2944	0.3901	0.2954	0.293	0.3901	.	0.1826	0.0225	0.2868	0.2965	0.3206	0.3006	0.04955	chr19_4012149_A_G_b38	Artery_Aorta:PIAS4:0.139337;Esophagus_Mucosa:ZBTB7A:0.0863285;Skin_Not_Sun_Exposed_Suprapubic:PIAS4:0.0757499;Skin_Sun_Exposed_Lower_leg:PIAS4:0.0987474	FALSE
Snp9905132	rs10490761	CXCR2	NM_001557	Chemokine_signaling	-0.823901	-4.21565	7.04e-05	0.639161	chr2	218230613	218230613	A	T	ncRNA_intronic	DIRC3	.	.	.	.	.	.	.	.	.	58	17	2	0.136364	0.136364	0.480349	.	.	0.0981	0.1854	0.1017	0.0936	0.1293	.	0.1026	0.1854	0.0843	0.0461	0.1069	0.08	0.17968	chr2_217365890_A_T_b38	Heart_Left_Ventricle:TNP1:0.372022	FALSE
Snp9905141	rs11685333	CXCR2	NM_001557	Chemokine_signaling	-0.823901	-4.21565	7.04e-05	0.639161	chr2	218232518	218232518	T	C	ncRNA_intronic	DIRC3	.	.	.	.	.	.	.	.	.	58	17	2	0.136364	0.136364	0.480349	.	.	0.0813	0.1909	0.0839	0.078	0.0662	.	0.0979	0.1909	0.0856	0.0466	0.1	0.0763	0.181682	chr2_217367795_T_C_b38	Heart_Left_Ventricle:TNP1:0.428711	FALSE
Snp9905142	rs11680648	CXCR2	NM_001557	Chemokine_signaling	-0.823901	-4.21565	7.04e-05	0.639161	chr2	218232676	218232676	C	T	ncRNA_intronic	DIRC3	.	.	.	.	.	.	.	.	.	58	17	2	0.136364	0.136364	0.480349	.	.	0.1107	0.1912	0.1152	0.1049	0.1795	.	0.1031	0.1912	0.0819	0.0423	0.1103	0.0764	0.181682	chr2_217367953_C_T_b38		FALSE
Snp14642642	rs256866	IL4	NM_000589	Cytokine_signaling	0.589073	4.21223	7.13e-05	0.639161	chr5	132124826	132124826	T	C	intergenic	SEPTIN8,SOWAHA	dist=11265;dist=24168	.	.	.	.	.	.	.	.	6	30	41	0.727273	0.272727	0.890459	.	.	0.3734	0.768	0.3803	0.3647	0.768	.	0.3066	0.7667	0.1462	0.2903	0.1586	0.2601	0.751752	chr5_132789134_T_C_b38	Adipose_Subcutaneous:KIF3A:-0.294359;Adipose_Visceral_Omentum:KIF3A:-0.260793;Artery_Aorta:KIF3A:-0.352635;Artery_Coronary:KIF3A:-0.364622;Artery_Tibial:KIF3A:-0.33489;Breast_Mammary_Tissue:KIF3A:-0.202564;Cells_Cultured_fibroblasts:KIF3A:-0.414666;Cells_Cultured_fibroblasts:SEPT8:-0.462698;Colon_Sigmoid:KIF3A:-0.293619;Colon_Transverse:SEPT8:0.169671;Esophagus_Gastroesophageal_Junction:KIF3A:-0.…	FALSE
Snp14642648	rs397831028	IL4	NM_000589	Cytokine_signaling	0.589073	4.21223	7.13e-05	0.639161	chr5	132126089	132126089	-	C	intergenic	SEPTIN8,SOWAHA	dist=12528;dist=22905	.	.	.	.	.	.	.	.	6	30	41	0.727273	0.272727	0.890459	.	.	0.3738	0.7678	0.3807	0.365	0.7678	.	0.3054	0.7667	0.1462	0.2903	0.1586	0.2597	0.750751	chr5_132790397_T_TC_b38	Adipose_Subcutaneous:KIF3A:-0.295645;Adipose_Visceral_Omentum:KIF3A:-0.258708;Artery_Aorta:KIF3A:-0.34158;Artery_Coronary:KIF3A:-0.363932;Artery_Tibial:KIF3A:-0.335746;Breast_Mammary_Tissue:KIF3A:-0.19547;Cells_Cultured_fibroblasts:KIF3A:-0.401245;Cells_Cultured_fibroblasts:SEPT8:-0.460106;Colon_Sigmoid:KIF3A:-0.278221;Colon_Transverse:KIF3A:-0.123665;Esophagus_Gastroesophageal_Junction:KIF3A:-0.…	FALSE
Snp14642666	rs171770	IL4	NM_000589	Cytokine_signaling	0.589073	4.21223	7.13e-05	0.639161	chr5	132127821	132127821	C	A	intergenic	SEPTIN8,SOWAHA	dist=14260;dist=21173	.	.	.	.	.	.	.	.	6	30	41	0.727273	0.272727	0.890459	.	.	0.2453	0.7642	0.2481	0.2417	0.3147	.	0.2861	0.7642	0.144	0.2903	0.1552	0.2344	0.750751	chr5_132792129_C_A_b38	Adipose_Subcutaneous:KIF3A:-0.304002;Adipose_Visceral_Omentum:KIF3A:-0.275197;Artery_Aorta:KIF3A:-0.36322;Artery_Aorta:SEPT8:-0.15103;Artery_Coronary:KIF3A:-0.416211;Artery_Tibial:KIF3A:-0.364405;Breast_Mammary_Tissue:KIF3A:-0.239424;Cells_Cultured_fibroblasts:KIF3A:-0.422244;Cells_Cultured_fibroblasts:SEPT8:-0.451893;Colon_Sigmoid:KIF3A:-0.307856;Colon_Transverse:KIF3A:-0.143942;Esophagus_Gastro…	FALSE
Snp14642668	rs803141	IL4	NM_000589	Cytokine_signaling	0.589073	4.21223	7.13e-05	0.639161	chr5	132128218	132128218	C	T	intergenic	SEPTIN8,SOWAHA	dist=14657;dist=20776	.	.	.	.	.	.	.	.	6	30	41	0.727273	0.272727	0.890459	Rosacea symptom severity	29771307	0.2426	0.7652	0.2453	0.2392	0.3057	.	0.2866	0.7652	0.1438	0.29	0.1552	0.2302	0.75025	chr5_132792526_C_T_b38	Adipose_Subcutaneous:KIF3A:-0.297094;Adipose_Visceral_Omentum:KIF3A:-0.283505;Artery_Aorta:KIF3A:-0.360822;Artery_Coronary:KIF3A:-0.416211;Artery_Tibial:KIF3A:-0.366229;Breast_Mammary_Tissue:KIF3A:-0.240224;Cells_Cultured_fibroblasts:KIF3A:-0.408687;Cells_Cultured_fibroblasts:SEPT8:-0.44979;Colon_Sigmoid:KIF3A:-0.310294;Colon_Transverse:KIF3A:-0.146988;Esophagus_Gastroesophageal_Junction:KIF3A:-0…	FALSE
Snp14642670	rs440047	IL4	NM_000589	Cytokine_signaling	0.589073	4.21223	7.13e-05	0.639161	chr5	132128510	132128510	G	T	intergenic	SEPTIN8,SOWAHA	dist=14949;dist=20484	.	.	.	.	.	.	.	.	6	30	41	0.727273	0.272727	0.890459	.	.	0.3708	0.7642	0.377	0.363	0.7595	.	0.305	0.7642	0.1462	0.2899	0.1586	0.2583	0.750751	chr5_132792818_G_T_b38	Adipose_Subcutaneous:KIF3A:-0.293705;Adipose_Visceral_Omentum:KIF3A:-0.256823;Artery_Aorta:KIF3A:-0.342083;Artery_Coronary:KIF3A:-0.363932;Artery_Tibial:KIF3A:-0.334297;Breast_Mammary_Tissue:KIF3A:-0.193842;Cells_Cultured_fibroblasts:KIF3A:-0.401245;Cells_Cultured_fibroblasts:SEPT8:-0.460106;Colon_Sigmoid:KIF3A:-0.2785;Colon_Transverse:KIF3A:-0.123474;Esophagus_Gastroesophageal_Junction:KIF3A:-0.…	FALSE
Snp8401553	rs56245233	CD33	NM_001772	Myeloid_marker	-0.879716	-4.20971	7.19e-05	0.641332	chr19	50996261	50996261	A	C	intergenic	EMC10,JOSD2	dist=2133;dist=12993	.	.	.	.	.	.	.	.	56	20	1	0.142857	0.142857	0.820992	.	.	0.3636	0.5	0.35	0.375	0.5	.	0.1667	.	0.375	0.3889	.	0.5	0.234234	chr19_50493004_A_C_b38		FALSE
Snp5266599	rs28787360	PYGL	NM_002863	Neutrophil	-0.717576	-4.20605	7.29e-05	0.641332	chr14	51362225	51362225	C	T	intronic	ABHD12B	.	.	.	.	.	.	.	.	.	35	38	4	0.298701	0.298701	0.138356	.	.	0.1565	0.4149	0.1552	0.1582	0.0691	.	0.4149	0.2513	0.1738	0.1819	0.169	0.1891	0.238238	chr14_50895507_C_T_b38	Adipose_Subcutaneous:PYGL:0.138645;Artery_Tibial:PYGL:0.200017;Breast_Mammary_Tissue:PYGL:0.154937;Cells_Cultured_fibroblasts:ABHD12B:-0.307927;Colon_Transverse:NIN:-0.211143;Colon_Transverse:ABHD12B:-0.589721;Colon_Transverse:PYGL:-0.590559;Esophagus_Mucosa:RP11-248J18.3:-0.511715;Esophagus_Mucosa:NIN:-0.719662;Esophagus_Mucosa:ABHD12B:-0.690709;Esophagus_Mucosa:PYGL:-0.727545;Heart_Left_Ventric…	TRUE	Colon_Transverse;Esophagus_Mucosa
Snp8333761	rs66916970	AXL	NM_021913	Innate_immune_response	1.00567	4.20329	7.36e-05	0.641332	chr19	41797899	41797899	C	-	intronic	HNRNPUL1	.	.	.	.	.	.	.	.	.	68	7	2	0.0714286	0.0714286	0.0204193	.	.	0.1133	0.25	0.1151	0.111	0.1118	.	0.059	0.25	0.117	0.0471	0.1562	0.0989	0.066066	chr19_41291994_CA_A_b38		FALSE
Snp9074276	rs12614475	CD8B	NM_172213	TCR_coexpression	0.63828	4.19631	7.54e-05	0.641332	chr2	87104331	87104331	A	C	ncRNA_intronic	ANAPC1P1	.	.	.	.	.	.	.	.	.	18	44	15	0.480519	0.480519	0.214035	.	.	0.2967	0.4631	0.2901	0.305	0.1696	.	0.2771	0.4631	0.3125	0.4511	0.3138	0.3695	0.472973	chr2_86877208_A_C_b38	Adipose_Subcutaneous:PLGLB1:0.572198;Adipose_Subcutaneous:AC125232.1:-0.399886;Adipose_Subcutaneous:NA:-0.227007;Adipose_Visceral_Omentum:ANAPC1P1:0.284259;Adipose_Visceral_Omentum:PLGLB1:0.368592;Adipose_Visceral_Omentum:AC125232.1:-0.492028;Adrenal_Gland:PLGLB1:0.393542;Adrenal_Gland:AC125232.1:-0.596449;Adrenal_Gland:NA:-0.463446;Artery_Aorta:PLGLB1:0.55849;Artery_Aorta:AC125232.1:-0.522323;Ar…	TRUE	Colon_Transverse;Small_Intestine_Terminal_Ileum
Snp9074290	rs67304608	CD8B	NM_172213	TCR_coexpression	0.63828	4.19631	7.54e-05	0.641332	chr2	87106911	87106911	C	A	ncRNA_intronic	ANAPC1P1	.	.	.	.	.	.	.	.	.	18	44	15	0.480519	0.480519	0.214035	.	.	0.297	0.4657	0.2904	0.3052	0.1702	.	0.2783	0.4657	0.3127	0.4507	0.3138	0.3674	0.472973	chr2_86879788_C_A_b38	Adipose_Subcutaneous:PLGLB1:0.572198;Adipose_Subcutaneous:AC125232.1:-0.399886;Adipose_Subcutaneous:NA:-0.227007;Adipose_Visceral_Omentum:ANAPC1P1:0.284259;Adipose_Visceral_Omentum:PLGLB1:0.368592;Adipose_Visceral_Omentum:AC125232.1:-0.492028;Adrenal_Gland:PLGLB1:0.393542;Adrenal_Gland:AC125232.1:-0.596449;Adrenal_Gland:NA:-0.463446;Artery_Aorta:PLGLB1:0.55849;Artery_Aorta:AC125232.1:-0.522323;Ar…	TRUE	Colon_Transverse;Small_Intestine_Terminal_Ileum
Snp9074294	rs13032616	CD8B	NM_172213	TCR_coexpression	0.63828	4.19631	7.54e-05	0.641332	chr2	87107783	87107783	C	T	ncRNA_intronic	ANAPC1P1	.	.	.	.	.	.	.	.	.	18	44	15	0.480519	0.480519	0.214035	.	.	0.2811	0.4626	0.2736	0.2904	0.1146	.	0.2742	0.4626	0.3124	0.451	0.3138	0.3641	0.470971	chr2_86880660_C_T_b38	Adipose_Subcutaneous:PLGLB1:0.605554;Adipose_Subcutaneous:AC125232.1:-0.411473;Adipose_Subcutaneous:NA:-0.226168;Adipose_Visceral_Omentum:ANAPC1P1:0.305421;Adipose_Visceral_Omentum:PLGLB1:0.413762;Adipose_Visceral_Omentum:AC125232.1:-0.509858;Adipose_Visceral_Omentum:NA:-0.214702;Adrenal_Gland:PLGLB1:0.427158;Adrenal_Gland:AC125232.1:-0.635717;Adrenal_Gland:NA:-0.476062;Artery_Aorta:PLGLB1:0.5915…	TRUE	Colon_Transverse;Small_Intestine_Terminal_Ileum
Snp17537895	rs11135677	EGR3	NM_004430	Tumor_marker	0.575957	4.19051	7.7e-05	0.641332	chr8	22640058	22640058	G	A	intronic	PEBP4	.	.	.	.	.	.	.	.	.	19	36	22	0.519481	0.480519	0.572886	.	.	0.4612	0.5608	0.4586	0.4646	0.243	.	0.4491	0.5323	0.5608	0.4968	0.5897	0.559	0.541542	chr8_22782545_G_A_b38		FALSE
Snp97158	rs10864544	MTOR	NM_004958	PD-1_signaling,tumor_marker	0.608431	4.1881	7.77e-05	0.641332	chr1	11935723	11935723	G	T	intergenic	NPPB,RNU5E-1	dist=16721;dist=32488	.	.	.	.	.	.	.	.	11	37	29	0.616883	0.383117	0.904773	.	.	0.4464	0.6176	0.4494	0.4426	0.4367	.	0.3033	0.6176	0.4239	0.5308	0.3276	0.4705	0.615616	chr1_11875666_G_T_b38	Adipose_Visceral_Omentum:MTHFR:-0.142632;Artery_Tibial:MTHFR:-0.107481;Breast_Mammary_Tissue:MTHFR:-0.162887;Cells_Cultured_fibroblasts:MTHFR:-0.0734063;Cells_Cultured_fibroblasts:MFN2:-0.0603243;Esophagus_Mucosa:MTHFR:-0.126974;Esophagus_Mucosa:MFN2:-0.136758;Heart_Atrial_Appendage:MFN2:-0.0831431;Muscle_Skeletal:RP5-934G17.6:-0.13912;Stomach:MTHFR:-0.173234;Testis:RNU5E-1:0.389152;Testis:KIAA20…	FALSE
Snp97161	rs61402980	MTOR	NM_004958	PD-1_signaling,tumor_marker	0.608431	4.1881	7.77e-05	0.641332	chr1	11936489	11936489	A	G	intergenic	NPPB,RNU5E-1	dist=17487;dist=31722	.	.	.	.	.	.	.	.	11	37	29	0.616883	0.383117	0.904773	.	.	0.4735	0.6208	0.4772	0.4689	0.5229	.	0.316	0.6208	0.4288	0.5305	0.3345	0.4797	0.616617	chr1_11876432_A_G_b38	Adipose_Visceral_Omentum:MTHFR:-0.152056;Artery_Tibial:MTHFR:-0.100318;Breast_Mammary_Tissue:MTHFR:-0.159038;Cells_Cultured_fibroblasts:MTHFR:-0.06993;Cells_Cultured_fibroblasts:MFN2:-0.0592579;Esophagus_Mucosa:MTHFR:-0.11757;Esophagus_Mucosa:MFN2:-0.132391;Heart_Atrial_Appendage:MFN2:-0.0843658;Muscle_Skeletal:RP5-934G17.6:-0.130346;Testis:RNU5E-1:0.389087;Testis:KIAA2013:-0.229204;Testis:MFN2:-…	FALSE
Snp97165	rs7537714	MTOR	NM_004958	PD-1_signaling,tumor_marker	0.608431	4.1881	7.77e-05	0.641332	chr1	11936913	11936913	C	T	intergenic	NPPB,RNU5E-1	dist=17911;dist=31298	.	.	.	.	.	.	.	.	11	37	29	0.616883	0.383117	0.904773	.	.	0.4892	0.6179	0.4926	0.4848	0.5815	.	0.3198	0.6179	0.4272	0.5301	0.3368	0.4843	0.616617	chr1_11876856_C_T_b38	Adipose_Visceral_Omentum:MTHFR:-0.151483;Artery_Tibial:MTHFR:-0.105297;Cells_Cultured_fibroblasts:MTHFR:-0.0652929;Cells_Cultured_fibroblasts:MFN2:-0.0632614;Esophagus_Mucosa:MTHFR:-0.1183;Esophagus_Mucosa:MFN2:-0.132855;Heart_Atrial_Appendage:MFN2:-0.0843533;Muscle_Skeletal:RP5-934G17.6:-0.131063;Testis:RNU5E-1:0.387688;Testis:KIAA2013:-0.233811;Testis:MFN2:-0.302041;Thyroid:RP5-934G17.6:0.26465…	FALSE
Snp97178	rs7364817	MTOR	NM_004958	PD-1_signaling,tumor_marker	0.608431	4.1881	7.77e-05	0.641332	chr1	11937117	11937117	G	A	intergenic	NPPB,RNU5E-1	dist=18115;dist=31094	.	.	.	.	.	.	.	.	11	37	29	0.616883	0.383117	0.904773	.	.	0.4915	0.618	0.4943	0.4879	0.5844	.	0.3209	0.618	0.4296	0.5321	0.3345	0.4869	0.616617	chr1_11877060_G_A_b38		FALSE
Snp97195	rs4846065	MTOR	NM_004958	PD-1_signaling,tumor_marker	0.608431	4.1881	7.77e-05	0.641332	chr1	11937363	11937363	C	T	intergenic	NPPB,RNU5E-1	dist=18361;dist=30848	.	.	.	.	.	.	.	.	11	37	29	0.616883	0.383117	0.904773	.	.	0.4488	0.62	0.4516	0.4452	0.444	.	0.305	0.62	0.4241	0.5308	0.3276	0.4731	0.616116	chr1_11877306_C_T_b38	Adipose_Subcutaneous:MTHFR:-0.130244;Adipose_Visceral_Omentum:MTHFR:-0.142632;Artery_Tibial:MTHFR:-0.107481;Breast_Mammary_Tissue:MTHFR:-0.162887;Cells_Cultured_fibroblasts:MTHFR:-0.0734063;Cells_Cultured_fibroblasts:MFN2:-0.0603243;Esophagus_Mucosa:MTHFR:-0.125834;Esophagus_Mucosa:MFN2:-0.137896;Esophagus_Muscularis:MTHFR:-0.129322;Heart_Atrial_Appendage:MFN2:-0.0831431;Muscle_Skeletal:RP5-934G1…	FALSE
Snp97200	rs4846066	MTOR	NM_004958	PD-1_signaling,tumor_marker	0.608431	4.1881	7.77e-05	0.641332	chr1	11938050	11938050	G	A	intergenic	NPPB,RNU5E-1	dist=19048;dist=30161	.	.	.	.	.	.	.	.	11	37	29	0.616883	0.383117	0.904773	.	.	0.4757	0.6174	0.4791	0.4714	0.5311	.	0.3168	0.6174	0.4285	0.5303	0.3345	0.4816	0.616116	chr1_11877993_G_A_b38	Adipose_Visceral_Omentum:MTHFR:-0.148963;Artery_Tibial:MTHFR:-0.10139;Cells_Cultured_fibroblasts:MTHFR:-0.0666331;Cells_Cultured_fibroblasts:MFN2:-0.0601559;Esophagus_Mucosa:MTHFR:-0.116456;Esophagus_Mucosa:MFN2:-0.131211;Heart_Atrial_Appendage:MFN2:-0.0814628;Muscle_Skeletal:RP5-934G17.6:-0.131409;Testis:RNU5E-1:0.387688;Testis:KIAA2013:-0.233811;Testis:MFN2:-0.302041;Thyroid:RP5-934G17.6:0.2568…	FALSE
Snp97204	rs59952418	MTOR	NM_004958	PD-1_signaling,tumor_marker	0.608431	4.1881	7.77e-05	0.641332	chr1	11938210	11938210	G	A	intergenic	NPPB,RNU5E-1	dist=19208;dist=30001	.	.	.	.	.	.	.	.	11	37	29	0.616883	0.383117	0.904773	.	.	0.4385	0.6037	0.4414	0.4348	0.4249	.	0.2991	0.6037	0.4169	0.5291	0.3276	0.4674	0.616116	chr1_11878153_G_A_b38	Adipose_Visceral_Omentum:MTHFR:-0.142632;Artery_Tibial:MTHFR:-0.107481;Breast_Mammary_Tissue:MTHFR:-0.162887;Cells_Cultured_fibroblasts:MTHFR:-0.0734063;Cells_Cultured_fibroblasts:MFN2:-0.0603243;Esophagus_Mucosa:MTHFR:-0.126974;Esophagus_Mucosa:MFN2:-0.136758;Heart_Atrial_Appendage:MFN2:-0.0831431;Muscle_Skeletal:RP5-934G17.6:-0.13912;Stomach:MTHFR:-0.173234;Testis:RNU5E-1:0.389152;Testis:KIAA20…	FALSE
Snp97205	rs57077193	MTOR	NM_004958	PD-1_signaling,tumor_marker	0.608431	4.1881	7.77e-05	0.641332	chr1	11938211	11938211	C	A	intergenic	NPPB,RNU5E-1	dist=19209;dist=30000	.	.	.	.	.	.	.	.	11	37	29	0.616883	0.383117	0.904773	.	.	0.4699	0.6048	0.4738	0.4651	0.5273	.	0.3121	0.6048	0.4212	0.5291	0.3345	0.4767	0.616617	chr1_11878154_C_A_b38	Adipose_Visceral_Omentum:MTHFR:-0.148963;Artery_Tibial:MTHFR:-0.10139;Cells_Cultured_fibroblasts:MTHFR:-0.0666331;Cells_Cultured_fibroblasts:MFN2:-0.0601559;Esophagus_Mucosa:MTHFR:-0.116456;Esophagus_Mucosa:MFN2:-0.131211;Heart_Atrial_Appendage:MFN2:-0.0814628;Muscle_Skeletal:RP5-934G17.6:-0.131409;Testis:RNU5E-1:0.387688;Testis:KIAA2013:-0.233811;Testis:MFN2:-0.302041;Thyroid:RP5-934G17.6:0.2568…	FALSE
Snp3499909	rs9989051	PTPN6	NM_080548	T_cell_receptor_signaling	0.991462	4.1863	7.82e-05	0.641332	chr12	6177679	6177679	G	A	intronic	VWF	.	.	.	.	.	.	.	.	.	58	19	0	0.123377	0.123377	0.45038	.	.	0.1643	0.3019	0.1661	0.1621	0.3019	.	0.059	0.1703	0.1079	0.1096	0.069	0.1255	0.170671	chr12_6068513_G_A_b38	Esophagus_Mucosa:CD9:-0.191216	FALSE
Snp3499925	rs2239156	PTPN6	NM_080548	T_cell_receptor_signaling	0.991462	4.1863	7.82e-05	0.641332	chr12	6180582	6180582	A	T	intronic	VWF	.	.	.	.	.	.	.	.	.	58	19	0	0.123377	0.123377	0.45038	.	.	0.1787	0.3551	0.1815	0.1752	0.3551	.	0.059	0.172	0.1077	0.1097	0.069	0.1289	0.171672	chr12_6071416_A_T_b38	Esophagus_Mucosa:CD9:-0.191721;Esophagus_Mucosa:Y_RNA:-0.275273	FALSE
Snp3499926	rs55907031	PTPN6	NM_080548	T_cell_receptor_signaling	0.991462	4.1863	7.82e-05	0.641332	chr12	6181635	6181635	G	A	intronic	VWF	.	.	.	254699	not_specified	MedGen:CN169374	criteria_provided,_multiple_submitters,_no_conflicts	Benign	.	58	19	0	0.123377	0.123377	0.45038	.	.	0.1636	0.3022	0.1655	0.1612	0.3022	.	0.059	0.1707	0.107	0.1103	0.069	0.1252	0.171672	chr12_6072469_G_A_b38	Esophagus_Mucosa:CD9:-0.194604	FALSE
Snp5266915	rs883699	PYGL	NM_002863	Neutrophil	-0.629122	-4.18378	7.89e-05	0.641332	chr14	51402761	51402761	C	T	intronic	PYGL	.	.	.	.	.	.	.	.	.	12	41	24	0.577922	0.422078	0.419633	.	.	0.4759	0.6729	0.4781	0.4731	0.6729	.	0.656	0.5901	0.3757	0.3563	0.3897	0.4171	0.58008	chr14_50936043_C_T_b38	Colon_Transverse:ABHD12B:-0.263384;Colon_Transverse:PYGL:-0.376438;Esophagus_Mucosa:NIN:-0.201834;Esophagus_Mucosa:ABHD12B:-0.308836;Esophagus_Mucosa:PYGL:-0.259942;Heart_Left_Ventricle:PYGL:0.144399;Liver:PYGL:-0.195783;Pancreas:PYGL:-0.223391;Stomach:PYGL:-0.130985;Thyroid:PYGL:-0.127524	TRUE	Colon_Transverse;Esophagus_Mucosa;Liver;Pancreas;Stomach;Thyroid
Snp5266918	rs2356729	PYGL	NM_002863	Neutrophil	-0.629122	-4.18378	7.89e-05	0.641332	chr14	51403027	51403027	C	A	intronic	PYGL	.	.	.	.	.	.	.	.	.	12	41	24	0.577922	0.422078	0.419633	.	.	0.476	0.6726	0.4779	0.4736	0.6726	.	0.6557	0.5896	0.3761	0.3568	0.3854	0.419	0.58008	chr14_50936309_C_A_b38	Colon_Transverse:ABHD12B:-0.263384;Colon_Transverse:PYGL:-0.376438;Esophagus_Mucosa:NIN:-0.201834;Esophagus_Mucosa:ABHD12B:-0.308836;Esophagus_Mucosa:PYGL:-0.259942;Heart_Left_Ventricle:PYGL:0.144399;Liver:PYGL:-0.195783;Pancreas:PYGL:-0.223391;Stomach:PYGL:-0.130985;Thyroid:PYGL:-0.127524	TRUE	Colon_Transverse;Esophagus_Mucosa;Liver;Pancreas;Stomach;Thyroid
Snp11007985	rs5756121	CSF2RB	NM_000395	Cytokine_signaling	-0.599279	-4.1826	7.92e-05	0.641332	chr22	36666983	36666983	T	G	intergenic	APOL1,MYH9	dist=3406;dist=10340	.	.	.	.	.	.	.	.	21	39	17	0.474026	0.474026	0.909705	.	.	0.4015	0.4974	0.4038	0.3987	0.2314	.	0.474	0.4974	0.4848	0.3892	0.3586	0.4384	0.481481	chr22_36270937_T_G_b38		FALSE
Snp3355381	rs3133856	TRIM29	NM_012101	Tumor_marker	0.701758	4.18145	7.95e-05	0.641332	chr11	120584612	120584612	C	T	intronic	GRIK4	.	.	.	.	.	.	.	.	.	6	44	27	0.636364	0.363636	0.0383628	.	.	0.7037	0.8522	0.7039	0.7034	0.8522	.	0.6351	0.5839	0.6602	0.6131	0.5724	0.6787	0.608609	chr11_120713903_C_T_b38		FALSE
Snp3355393	rs10892620	TRIM29	NM_012101	Tumor_marker	0.701758	4.18145	7.95e-05	0.641332	chr11	120587319	120587319	G	A	intronic	GRIK4	.	.	.	.	.	.	.	.	.	6	44	27	0.636364	0.363636	0.0383628	.	.	0.6898	0.8091	0.6902	0.6893	0.8091	.	0.6265	0.5842	0.6588	0.6059	0.5724	0.6759	0.607107	chr11_120716610_G_A_b38		FALSE
Snp7152014	rs183759179	CCL3	NM_002983	Lymphocyte_infiltrate	0.65995	4.18053	7.98e-05	0.641332	chr17	34423049	34423049	T	C	intergenic	CCL3,CCL4	dist=5560;dist=8171	.	.	.	.	.	.	.	.	43	28	6	0.25974	0.25974	0.468926	.	.	0.0015	0.0052	0.0016	0.0014	0.0052	.	0	0	0	0	0	0	0.255756	chr17_36095655_T_C_b38		FALSE
Snp4180507	rs144243791	CMKLR1	NM_001142345	Dendridic_cell,macrophage	1.16725	4.17644	8.1e-05	0.647322	chr12	108252527	108252527	G	T	intergenic	ASCL4,LOC728739	dist=82106;dist=44400	.	.	.	.	.	.	.	.	68	8	1	0.0649351	0.0649351	0.146611	.	.	0.0027	0.052	0.003	0.0024	0.0003	.	0	0.052	6.49e-05	0	0	0	0.059059	chr12_107858750_G_T_b38		FALSE
Snp3513293	rs6488663	PTPN6	NM_080548	T_cell_receptor_signaling	0.679281	4.17492	8.14e-05	0.647322	chr12	7955698	7955698	T	C	intergenic	NANOG,SLC2A14	dist=3956;dist=9412	.	.	.	.	.	.	.	.	39	33	5	0.279221	0.279221	0.67638	.	.	0.3202	0.3795	0.3199	0.3206	0.3795	.	0.1967	0.2351	0.308	0.2962	0.3483	0.3059	0.24975	chr12_7803102_T_C_b38	Artery_Tibial:GDF3:-0.177131;Testis:SLC2A3:-0.345219	FALSE
Snp81898	rs3934934	PIK3CD	NM_005026	PD-1_signaling,tumor_marker	0.74194	4.17407	8.16e-05	0.647322	chr1	9776339	9776339	A	G	intronic	PIK3CD	.	.	.	.	.	.	.	.	.	56	17	4	0.162338	0.162338	0.0609303	.	.	0.2446	0.5785	0.2502	0.2375	0.5785	.	0.2329	0.1686	0.0993	0.1154	0.1759	0.1838	0.153153	chr1_9716281_A_G_b38	Adipose_Subcutaneous:CLSTN1:0.111608;Thyroid:CLSTN1:0.135621	FALSE
Snp14751607	rs1946234	CD74	NM_001025159	Antigen_processing	-0.814925	-4.17069	8.26e-05	0.647322	chr5	150399210	150399210	A	C	upstream	GPX3	.	.	.	.	.	.	.	.	.	55	20	2	0.155844	0.155844	0.839999	.	.	0.1562	0.2105	0.155	0.1576	0.2105	.	0.0755	0.1808	0.1413	0.1087	0.1138	0.125	0.17017	chr5_151019649_A_C_b38		FALSE
Snp14751608	rs1946235	CD74	NM_001025159	Antigen_processing	-0.814925	-4.17069	8.26e-05	0.647322	chr5	150399225	150399225	T	C	upstream	GPX3	.	.	.	.	.	.	.	.	.	55	20	2	0.155844	0.155844	0.839999	.	.	0.1569	0.2126	0.1558	0.1582	0.2126	.	0.0755	0.1813	0.1414	0.1085	0.1146	0.125	0.17017	chr5_151019664_T_C_b38		FALSE
Snp14751615	rs8177412	CD74	NM_001025159	Antigen_processing	-0.814925	-4.17069	8.26e-05	0.647322	chr5	150400087	150400087	T	C	upstream	GPX3	.	.	.	.	.	.	.	.	.	55	20	2	0.155844	0.155844	0.839999	.	.	0.1562	0.2028	0.1551	0.1576	0.2028	.	0.0767	0.1812	0.1447	0.1118	0.1103	0.1268	0.172172	chr5_151020526_T_C_b38		FALSE
Snp15168071	rs3093971	HLA-B	NM_005514	Antigen_processing	-0.564359	-4.16887	8.32e-05	0.648782	chr6	31424607	31424607	G	A	intergenic	LINC01149,HCP5	dist=9857;dist=6350	.	.	.	.	.	.	.	.	51	15	11	0.24026	0.24026	6.12e-05	.	.	0.0658	0.1866	0.0677	0.0633	0.0297	.	0.0833	0.1866	0.0754	0.05	0.0993	0.0672	0.239239	chr6_31456830_G_A_b38	Adipose_Subcutaneous:XXbac-BPG299F13.17:0.258902;Adipose_Subcutaneous:HCG27:0.235485;Adipose_Subcutaneous:HLA-B:-0.192164;Adipose_Subcutaneous:MICA:0.397173;Adipose_Subcutaneous:Y_RNA:0.36837;Adipose_Visceral_Omentum:MICA:0.367955;Adipose_Visceral_Omentum:Y_RNA:0.386991;Artery_Aorta:HLA-B:-0.246523;Artery_Aorta:MICA:0.363969;Artery_Tibial:HLA-B:-0.170153;Artery_Tibial:MICA:0.370575;Artery_Tibial:…	TRUE	Adipose_Subcutaneous;Artery_Aorta;Artery_Tibial;Colon_Sigmoid;Esophagus_Mucosa;Esophagus_Muscularis;Lung;Muscle_Skeletal;Nerve_Tibial;Pancreas;Spleen;Testis;Thyroid;Whole_Blood
Snp12564583	rs2132082	CD38	NM_001775	Adhesion,migration	0.598738	4.16766	8.35e-05	0.648866	chr4	14955398	14955398	T	C	ncRNA_intronic	CPEB2-DT	.	.	.	.	.	.	.	.	.	22	39	16	0.461039	0.461039	0.90965	.	.	0.3912	0.478	0.3916	0.3907	0.478	.	0.4763	0.4535	0.3333	0.4082	0.1552	0.372	0.457958	chr4_14953774_T_C_b38	Skin_Not_Sun_Exposed_Suprapubic:LINC00504:-0.203067;Skin_Sun_Exposed_Lower_leg:LINC00504:-0.19212;Whole_Blood:CPEB2:0.0795275	FALSE
Snp18563944	rs397788725	SIT1	NM_014450	Lymphocyte_infiltrate	-0.705211	-4.16616	8.4e-05	0.649592	chr9	35254921	35254921	-	T	intronic	UNC13B	.	.	.	.	.	.	.	.	.	13	44	20	0.545454	0.454545	0.210414	.	.	0.4979	0.5463	0.5012	0.4936	0.4072	.	0.4033	0.5451	0.5463	0.55	0.5591	0.508	0.507508	chr9_35254924_A_AT_b38		FALSE
Snp207342	rs2280999	CD52	NM_001803	Lymphocyte_infiltrate	0.612385	4.16139	8.54e-05	0.657916	chr1	26108554	26108554	C	T	intronic	MAN1C1	.	.	.	.	.	.	.	.	.	9	29	39	0.694805	0.305195	0.356679	.	.	0.6533	0.7361	0.6509	0.6563	0.5473	.	0.6496	0.7361	0.6971	0.6798	0.6562	0.6828	0.730731	chr1_25782063_C_T_b38	Artery_Tibial:MAN1C1:0.117875;Colon_Sigmoid:MAN1C1:0.331528;Colon_Transverse:MTFR1L:0.174803;Esophagus_Gastroesophageal_Junction:MAN1C1:0.142091;Esophagus_Mucosa:CNKSR1:-0.141847;Esophagus_Muscularis:MAN1C1:0.152371;Heart_Atrial_Appendage:MTFR1L:0.173153;Muscle_Skeletal:MTFR1L:0.0907184;Pancreas:RHD:-0.353992;Thyroid:MTFR1L:0.149491	FALSE
Snp3499898	rs7955850	PTPN6	NM_080548	T_cell_receptor_signaling	0.972996	4.15752	8.66e-05	0.663427	chr12	6175579	6175579	T	G	intronic	VWF	.	.	.	.	.	.	.	.	.	58	19	0	0.123377	0.123377	0.45038	.	.	0.1872	0.3683	0.191	0.1824	0.3683	.	0.2861	0.1915	0.1088	0.0832	0.0552	0.1351	0.184184	chr12_6066413_T_G_b38	Esophagus_Mucosa:CD9:-0.212823;Esophagus_Mucosa:Y_RNA:-0.262403	FALSE
Snp13283039	rs201170830	MAD2L1	NM_002358	Proliferation	-1.00862	-4.15671	8.68e-05	0.663427	chr4	121891204	121891204	G	A	intergenic	PRDM5,NDNF	dist=47183;dist=65564	.	.	.	.	.	.	.	.	68	7	2	0.0714286	0.0714286	0.0204193	.	.	0.0015	0.029	0.0018	0.0012	0.0002	.	0	0.029	0	0	0	0	0.039039	chr4_120970049_G_A_b38		FALSE
Snp8415113	rs8104920	NKG7	NM_005601	Lymphocyte_infiltrate	-0.748725	-4.15081	8.86e-05	0.674634	chr19	52665260	52665260	A	G	intronic	ZNF836	.	.	.	.	.	.	.	.	.	53	21	3	0.175325	0.175325	0.566604	.	.	0.2218	0.2968	0.2234	0.2198	0.092	.	0.2347	0.1759	0.2968	0.2187	0.3207	0.2371	0.172673	chr19_52162007_A_G_b38	Adrenal_Gland:ZNF702P:0.30069;Esophagus_Mucosa:PPP2R1A:-0.0697763	FALSE
Snp8402248	rs73064306	CD33	NM_001772	Myeloid_marker	0.750603	4.14939	8.91e-05	0.675268	chr19	51068886	51068886	C	A	intronic	LRRC4B	.	.	.	.	.	.	.	.	.	52	22	3	0.181818	0.181818	0.572758	.	.	0.3262	0.4139	0.3174	0.3374	0.1798	.	0.2435	0.1525	0.4139	0.3884	0.331	0.3764	0.16016	chr19_50565629_C_A_b38		FALSE
Snp7151860	rs113651523	CCL3	NM_002983	Lymphocyte_infiltrate	-0.595696	-4.14622	9.01e-05	0.680091	chr17	34413619	34413622	TGTG	-	intergenic	CCL18,CCL3	dist=14227;dist=1980	.	.	.	.	.	.	.	.	30	35	12	0.383117	0.383117	0.72146	.	.	0.3264	0.4682	0.3239	0.3295	0.2017	.	0.4682	0.3876	0.3665	0.3781	0.428	0.375	0.369369	chr17_36086272_TGTGT_T_b38		FALSE
Snp7188395	rs145375619	STAT5A	NM_003152	Cytokine_signaling	-0.520557	-4.14114	9.17e-05	0.689606	chr17	40019444	40019446	TTT	-	intronic	KLHL11	.	.	.	.	.	.	.	.	.	33	24	20	0.415584	0.415584	0.00148916	.	.	0.6228	0.8028	0.6227	0.6229	0.5001	.	0.7582	0.8028	0.6857	0.3844	0.7621	0.6349	0.488488	chr17_41863191_TTTT_T_b38		FALSE
Snp7152166	rs7207117	CCL3	NM_002983	Lymphocyte_infiltrate	-0.688682	-4.13366	9.42e-05	0.705179	chr17	34438577	34438577	G	A	intergenic	CCL4,CCL3L1	dist=5570;dist=83692	.	.	.	.	.	.	.	.	15	49	13	0.487013	0.487013	0.0174341	.	.	0.5283	0.6034	0.5278	0.5288	0.3763	.	0.6034	0.5033	0.5794	0.6344	0.6862	0.5896	0.526527	chr17_36111184_G_A_b38		FALSE
Snp5266935	rs7160537	PYGL	NM_002863	Neutrophil	-0.611906	-4.12566	9.69e-05	0.720099	chr14	51406534	51406534	T	C	intronic	PYGL	.	.	.	.	.	.	.	.	.	13	40	24	0.571429	0.428571	0.566688	.	.	0.4532	0.6398	0.4545	0.4517	0.6358	.	0.6398	0.5759	0.3568	0.3454	0.3828	0.3971	0.568068	chr14_50939816_T_C_b38	Cells_Cultured_fibroblasts:ABHD12B:-0.183022;Cells_Cultured_fibroblasts:PYGL:-0.113586;Colon_Transverse:ABHD12B:-0.282663;Colon_Transverse:PYGL:-0.420875;Esophagus_Mucosa:NIN:-0.217579;Esophagus_Mucosa:ABHD12B:-0.346546;Esophagus_Mucosa:PYGL:-0.299045;Heart_Left_Ventricle:PYGL:0.153563;Liver:PYGL:-0.195281;Skin_Sun_Exposed_Lower_leg:ABHD12B:-0.0842234;Stomach:PYGL:-0.131997	TRUE	Cells_Cultured_fibroblasts;Colon_Transverse;Esophagus_Mucosa;Liver;Stomach
Snp9083138	rs201778859	CD8B	NM_172213	TCR_coexpression	0.87142	4.12544	9.69e-05	0.720099	chr2	88056120	88056120	A	G	UTR3	RGPD1	NM_001024457:c.*791T>C	.	.	.	.	.	.	.	.	27	50	0	0.324675	0.324675	7.76e-06	.	.	0.2981	0.3703	0.2925	0.3052	0.1938	.	0.2795	0.3703	0.3336	0.3703	0.3462	0.3547	0.302302	chr2_87756601_A_G_b38		FALSE
Snp19671079	rs5936996	IL2RG	NM_000206	Lymphocyte_infiltrate	0.739367	4.12432	9.73e-05	0.720099	chrX	70037102	70037102	T	C	intronic	TEX11	.	.	.	.	.	.	.	.	.	29	45	3	0.331169	0.331169	0.000738057	.	.	0.4399	0.53	0.3928	0.4561	0.2603	.	0.3733	0.4912	0.53	0.4434	0.4322	0.4701	.	chrX_70817252_T_C_b38		FALSE
Snp2536864	rs764825643	IFITM2	NM_006435	Type_I_interferon_signaling	-0.85727	-4.12226	9.8e-05	0.72111	chr11	1017162	1017162	G	A	exonic	MUC6	.	nonsynonymous SNV	MUC6:NM_005961:exon31:c.C5639T:p.P1880L	.	.	.	.	.	ID=COSV70138639;OCCURENCE=1(skin),2(thyroid)	30	47	0	0.305195	0.305195	1.88e-05	.	.	0.0005	0.0004	0.0004	0.0006	0	.	0	0	0.0004	0.0147	0	0	0.294795	chr11_1017162_G_A_b38		FALSE
Snp9083235	rs62140520	CD8B	NM_172213	TCR_coexpression	0.83686	4.1156	0.000100344	0.72111	chr2	88085324	88085324	A	C	intronic	RGPD1,RGPD2	.	.	.	.	.	.	.	.	.	31	46	0	0.298701	0.298701	4.28e-05	.	.	0.2087	0.314	0.2034	0.2154	0.0586	.	0.2181	0.314	0.2667	0.328	0.2684	0.2919	0.285786	chr2_87785805_A_C_b38		FALSE
Snp97147	rs198384	MTOR	NM_004958	PD-1_signaling,tumor_marker	0.614024	4.11554	0.000100366	0.72111	chr1	11934378	11934378	G	A	intergenic	NPPB,RNU5E-1	dist=15376;dist=33833	.	.	.	.	.	.	.	.	9	36	32	0.649351	0.350649	0.902075	.	.	0.6249	0.7669	0.6299	0.6185	0.7669	.	0.3924	0.6824	0.5625	0.5989	0.4207	0.6075	0.682683	chr1_11874321_G_A_b38	Adrenal_Gland:NPPA-AS1:-0.304331;Colon_Sigmoid:NPPA-AS1:-0.325775;Esophagus_Mucosa:MFN2:-0.130342;Heart_Atrial_Appendage:MFN2:-0.0820414;Lung:NPPA-AS1:-0.211689;Muscle_Skeletal:RP5-934G17.6:-0.146319;Nerve_Tibial:MFN2:0.0925895;Pancreas:NPPA-AS1:-0.327762;Small_Intestine_Terminal_Ileum:NPPA-AS1:-0.353838;Testis:RNU5E-1:0.493174;Testis:KIAA2013:-0.191162;Testis:MFN2:-0.349392;Thyroid:NPPA-AS1:-0.2…	FALSE
Snp97148	rs7545014	MTOR	NM_004958	PD-1_signaling,tumor_marker	0.614024	4.11554	0.000100366	0.72111	chr1	11934653	11934653	T	C	intergenic	NPPB,RNU5E-1	dist=15651;dist=33558	.	.	.	.	.	.	.	.	9	36	32	0.649351	0.350649	0.902075	.	.	0.631	0.7962	0.636	0.6248	0.7962	.	0.422	0.677	0.5578	0.5968	0.4241	0.6059	0.682683	chr1_11874596_T_C_b38	Adrenal_Gland:NPPA-AS1:-0.290562;Colon_Sigmoid:NPPA-AS1:-0.345824;Esophagus_Mucosa:MFN2:-0.145505;Heart_Atrial_Appendage:MFN2:-0.0941502;Muscle_Skeletal:RP5-934G17.6:-0.14284;Nerve_Tibial:MFN2:0.100178;Pancreas:NPPA-AS1:-0.325645;Small_Intestine_Terminal_Ileum:NPPA-AS1:-0.356981;Testis:RNU5E-1:0.503995;Testis:KIAA2013:-0.200075;Testis:MFN2:-0.345314;Thyroid:NPPA-AS1:-0.242973;Thyroid:RP5-934G17.6…	FALSE
Snp97196	rs7554327	MTOR	NM_004958	PD-1_signaling,tumor_marker	0.614024	4.11554	0.000100366	0.72111	chr1	11937404	11937404	T	C	intergenic	NPPB,RNU5E-1	dist=18402;dist=30807	.	.	.	.	.	.	.	.	9	36	32	0.649351	0.350649	0.902075	.	.	0.6264	0.7885	0.6319	0.6195	0.7885	.	0.3915	0.6742	0.556	0.5932	0.4276	0.5994	0.679179	chr1_11877347_T_C_b38	Adrenal_Gland:NPPA-AS1:-0.293737;Colon_Sigmoid:NPPA-AS1:-0.358677;Esophagus_Mucosa:MFN2:-0.150176;Heart_Atrial_Appendage:MFN2:-0.096295;Muscle_Skeletal:RP5-934G17.6:-0.138755;Nerve_Tibial:MFN2:0.104099;Pancreas:NPPA-AS1:-0.318616;Small_Intestine_Terminal_Ileum:NPPA-AS1:-0.357836;Stomach:NPPA-AS1:-0.293833;Testis:RNU5E-1:0.495147;Testis:KIAA2013:-0.196356;Testis:MFN2:-0.33776;Thyroid:NPPA-AS1:-0.2…	FALSE
Snp18564301	rs113227854	SIT1	NM_014450	Lymphocyte_infiltrate	0.589693	4.10893	0.000102723	0.72111	chr9	35333961	35333961	G	-	intronic	UNC13B	.	.	.	.	.	.	.	.	.	32	32	13	0.376623	0.376623	0.279706	.	.	0.3423	0.4429	0.3448	0.3391	0.4386	.	0.2728	0.4429	0.3058	0.2358	0.2986	0.288	0.415916	chr9_35333964_GT_T_b38		FALSE
Snp11436796	rs6786011	CXCR6	NM_006564	Lymphocyte_infiltrate	0.607342	4.10854	0.000102864	0.72111	chr3	45155891	45155891	A	C	intronic	CDCP1	.	.	.	.	.	.	.	.	.	29	37	11	0.383117	0.383117	0.904773	.	.	0.396	0.5714	0.4019	0.3886	0.5714	.	0.2548	0.375	0.3242	0.3617	0.1678	0.3121	0.363363	chr3_45114399_A_C_b38	Adipose_Subcutaneous:ZNF501:-0.127446;Muscle_Skeletal:ZNF502:-0.161651;Pancreas:KIAA1143:0.183802	FALSE
Snp11436816	rs6441889	CXCR6	NM_006564	Lymphocyte_infiltrate	0.607342	4.10854	0.000102864	0.72111	chr3	45157110	45157110	T	C	intronic	CDCP1	.	.	.	.	.	.	.	.	.	29	37	11	0.383117	0.383117	0.904773	.	.	0.0837	0.3729	0.0857	0.0812	0.1212	.	0.0979	0.3729	0.041	0.0576	0.0138	0.0673	0.362362	chr3_45115618_T_C_b38		FALSE
Snp11436819	rs7625872	CXCR6	NM_006564	Lymphocyte_infiltrate	0.607342	4.10854	0.000102864	0.72111	chr3	45157568	45157568	C	A	intronic	CDCP1	.	.	.	.	.	.	.	.	.	29	37	11	0.383117	0.383117	0.904773	.	.	0.1988	0.3729	0.2021	0.1947	0.2817	.	0.1435	0.3729	0.1451	0.1892	0.069	0.1537	0.361862	chr3_45116076_C_A_b38		FALSE
Snp11436827	.	CXCR6	NM_006564	Lymphocyte_infiltrate	0.607342	4.10854	0.000102864	0.72111	chr3	45157906	45157906	-	A	intronic	CDCP1	.	.	.	.	.	.	.	.	.	29	37	11	0.383117	0.383117	0.904773	.	.	0.3505	0.3889	0.3542	0.3458	0.3889	.	0.2642	0.3669	0.3302	0.3922	0.1976	0.3034	0.345345	chr3_45116414_T_TA_b38		FALSE
Snp11436829	rs9821298	CXCR6	NM_006564	Lymphocyte_infiltrate	0.607342	4.10854	0.000102864	0.72111	chr3	45158431	45158431	A	T	intronic	CDCP1	.	.	.	.	.	.	.	.	.	29	37	11	0.383117	0.383117	0.904773	.	.	0.1601	0.3653	0.1595	0.1608	0.1439	.	0.138	0.3653	0.1463	0.1888	0.0724	0.14	0.36036	chr3_45116939_A_T_b38		FALSE
Snp11436837	rs4683048	CXCR6	NM_006564	Lymphocyte_infiltrate	-0.607342	-4.10854	0.000102864	0.72111	chr3	45159734	45159734	G	C	intronic	CDCP1	.	.	.	.	.	.	.	.	.	11	37	29	0.616883	0.383117	0.904773	.	.	0.7552	0.8156	0.7514	0.7599	0.6585	.	0.8156	0.6139	0.8086	0.7886	0.8655	0.7891	0.626126	chr3_45118242_G_C_b38		FALSE
Snp11436839	rs4683049	CXCR6	NM_006564	Lymphocyte_infiltrate	-0.607342	-4.10854	0.000102864	0.72111	chr3	45160335	45160335	G	C	intronic	CDCP1	.	.	.	.	.	.	.	.	.	11	37	29	0.616883	0.383117	0.904773	.	.	0.8073	0.8475	0.8066	0.8081	0.7735	.	0.8475	0.617	0.8396	0.808	0.9034	0.8318	0.628629	chr3_45118843_G_C_b38		FALSE
Snp11436855	rs9842666	CXCR6	NM_006564	Lymphocyte_infiltrate	0.607342	4.10854	0.000102864	0.72111	chr3	45162483	45162483	A	G	intronic	CDCP1	.	.	.	.	.	.	.	.	.	29	37	11	0.383117	0.383117	0.904773	.	.	0.0813	0.3677	0.0834	0.0786	0.1192	.	0.0733	0.3677	0.0391	0.0581	0.0172	0.0653	0.359359	chr3_45120991_A_G_b38		FALSE
Snp6978150	rs200878622	POLR2A	NM_000937	Housekeeping	0.795362	4.10598	0.000103792	0.72489	chr17	7956024	7956031	AGATAGAT	-	intergenic	ALOX15B,ALOX12B	dist=3573;dist=19923	.	.	.	.	.	.	.	.	61	13	3	0.123377	0.123377	0.0446177	.	.	0.0725	0.1089	0.0715	0.0738	0.0588	.	0.0337	0.1089	0.0797	0.0656	0.0638	0.076	0.105105	chr17_8052706_AGATAGATA_A_b38		FALSE
Snp8405382	rs796510280	CD33	NM_001772	Myeloid_marker	-1.25134	-4.09573	0.000107595	0.742446	chr19	51431763	51431763	A	C	intergenic	KLK4,KLK5	dist=17769;dist=14796	.	.	.	.	.	.	.	.	67	10	0	0.0649351	0.0649351	0.633877	.	.	3.36e-05	0.0001	6.04e-05	0	0.0001	.	0	0	0	0	0	0	0.086587	chr19_50928507_A_C_b38		FALSE
Snp13279335	rs148017246	MAD2L1	NM_002358	Proliferation	-1.03999	-4.09544	0.000107701	0.742446	chr4	121435216	121435216	A	G	intergenic	MAD2L1,PRDM5	dist=447213;dist=177852	.	.	.	.	.	.	.	.	70	5	2	0.0584416	0.0584416	0.00799774	.	.	0.003	0.059	0.004	0.0018	0	.	0	0.059	6.48e-05	0	0.0069	0	0.063564	chr4_120514061_A_G_b38		FALSE
Snp9232827	rs17041797	BCL2L11	NM_138621	Apoptosis	-0.798816	-4.09492	0.000107898	0.742446	chr2	111792193	111792193	A	C	intronic	ACOXL	.	.	.	.	.	.	.	.	.	48	28	1	0.194805	0.194805	0.210325	.	.	0.0688	0.1626	0.0711	0.0658	0.0561	.	0.0672	0.1626	0.0621	0.0893	0.0379	0.0744	0.188188	chr2_111034616_A_C_b38		FALSE
Snp9232843	rs3827542	BCL2L11	NM_138621	Apoptosis	-0.798816	-4.09492	0.000107898	0.742446	chr2	111793216	111793216	T	C	intronic	ACOXL	.	.	.	.	.	.	.	.	.	48	28	1	0.194805	0.194805	0.210325	.	.	0.0691	0.1671	0.0713	0.0663	0.0551	.	0.0696	0.1671	0.0627	0.0895	0.0414	0.0737	0.18969	chr2_111035639_T_C_b38		FALSE
Snp11436853	rs9876540	CXCR6	NM_006564	Lymphocyte_infiltrate	0.602446	4.09002	0.00010977	0.751474	chr3	45162316	45162316	C	T	intronic	CDCP1	.	.	.	.	.	.	.	.	.	32	35	10	0.357143	0.357143	0.903055	.	.	0.1549	0.3469	0.1541	0.1559	0.14	.	0.109	0.3469	0.1417	0.1888	0.069	0.1379	0.342342	chr3_45120824_C_T_b38		FALSE
Snp188363	rs294218	C1QB	NM_000491	Innate_immune_response	-0.711757	-4.08938	0.000110016	0.751474	chr1	23033257	23033257	C	A	intergenic	C1QB,EPHB2	dist=45128;dist=4074	.	.	.	.	.	.	.	.	34	39	4	0.305195	0.305195	0.0851154	.	.	0.5769	0.6147	0.5766	0.5773	0.567	.	0.4705	0.3126	0.6147	0.5665	0.6138	0.6029	0.335335	chr1_22706764_C_A_b38		FALSE
Snp2955913	rs7481031	MS4A1	NM_021950	Drug_target	-0.729367	-4.0883	0.000110431	0.751556	chr11	59729168	59729168	T	C	ncRNA_intronic	OOSP1	.	.	.	.	.	.	.	.	.	58	16	3	0.142857	0.142857	0.104471	.	.	0.0704	0.1738	0.0719	0.0685	0.0394	.	0.0643	0.1738	0.0772	0.0702	0.0496	0.084	0.16016	chr11_59961695_T_C_b38		FALSE
Snp3519727	rs369388862	CLEC4C	NM_130441	Dendridic_cell	0.884698	4.08609	0.00011129	0.751911	chr12	8544186	8544186	T	C	upstream	LINC00937	.	.	.	.	.	.	.	.	.	58	19	0	0.123377	0.123377	0.45038	.	.	0.203	0.279	0.2021	0.2042	0.078	.	0.2384	0.0888	0.279	0.3117	0.1667	0.2722	0.112613	chr12_8391590_T_C_b38		FALSE
Snp3519728	rs373185010	CLEC4C	NM_130441	Dendridic_cell	0.884698	4.08609	0.00011129	0.751911	chr12	8544187	8544187	C	T	upstream	LINC00937	.	.	.	.	.	.	.	.	.	58	19	0	0.123377	0.123377	0.45038	.	.	0.2046	0.282	0.2046	0.2046	0.0771	.	0.242	0.0897	0.282	0.3137	0.1683	0.2729	0.115616	chr12_8391591_C_T_b38		FALSE
Snp963060	rs201950044	FCGR3B	NM_000570	NK_activation	1.12483	4.08481	0.000111789	0.752556	chr1	161609572	161609572	G	T	intergenic	FCGR3B,FCGR2B	dist=7819;dist=23333	.	.	.	.	.	.	.	.	65	12	0	0.0779221	0.0779221	0.68551	Granulocyte count;Sum neutrophil eosinophil counts;Sum basophil neutrophil counts;Neutrophil count;White blood cell count;Myeloid white cell count	27863252	0.0993	0.2147	0.1002	0.0981	0.0424	.	0.2147	0.0885	0.1178	0.1487	0.1543	0.1122	0.1001	chr1_161639782_G_T_b38		FALSE
Snp9074903	rs11300390	CD8B	NM_172213	TCR_coexpression	0.573319	4.08306	0.000112477	0.754466	chr2	87172142	87172142	T	-	intronic	RGPD1,RGPD2	.	.	.	.	.	.	.	.	.	27	36	14	0.415584	0.415584	0.728428	.	.	0.3956	0.4132	0.3927	0.3994	0.3351	.	0.3868	0.4132	0.4124	0.4975	0.4055	0.4297	0.376376	chr2_86945019_TT_T_b38		FALSE
Snp7187574	rs568169729	STAT5A	NM_003152	Cytokine_signaling	0.561855	4.07975	0.000113787	0.760512	chr17	39898977	39898977	T	-	intergenic	HAP1,JUP	dist=8079;dist=11882	.	.	.	.	.	.	.	.	15	32	30	0.597403	0.402597	0.197313	.	.	0.8379	0.8713	0.8345	0.8421	0.8551	.	0.6166	0.5886	0.8713	0.8095	0.8561	0.8221	0.535536	chr17_41742725_TT_T_b38		FALSE
Snp15168069	rs200779223	HLA-C	NM_002117	Antigen_processing	0.498443	4.07413	0.000116046	0.772843	chr6	31424582	31424583	AT	-	intergenic	LINC01149,HCP5	dist=9832;dist=6374	.	.	.	.	.	.	.	.	42	18	17	0.337662	0.337662	1.94e-05	Granulocyte percentage of myeloid white cells	27863252	0.0989	0.2366	0.0978	0.1003	0.1284	.	0.04	0.2366	0.0788	0.0696	0.0481	0.0705	0.311311	chr6_31456805_ATA_A_b38		FALSE
Snp207352	rs3767877	CD52	NM_001803	Lymphocyte_infiltrate	0.612401	4.07139	0.000117164	0.776141	chr1	26110143	26110143	G	A	intronic	MAN1C1	.	.	.	.	.	.	.	.	.	8	29	40	0.707792	0.292208	0.342351	.	.	0.6184	0.7345	0.617	0.62	0.5589	.	0.6217	0.7345	0.6434	0.5984	0.5938	0.6406	0.732733	chr1_25783652_G_A_b38	Adipose_Subcutaneous:CEP85:-0.135494;Artery_Tibial:MAN1C1:0.132814;Artery_Tibial:SEPN1:0.0946713;Colon_Sigmoid:MAN1C1:0.345953;Colon_Transverse:MTFR1L:0.158362;Esophagus_Gastroesophageal_Junction:MAN1C1:0.144334;Esophagus_Muscularis:MAN1C1:0.162304;Heart_Atrial_Appendage:MTFR1L:0.197002;Heart_Left_Ventricle:MTFR1L:0.154146;Muscle_Skeletal:MTFR1L:0.0931942;Skin_Not_Sun_Exposed_Suprapubic:TRIM63:0.…	FALSE
Snp853851	.	CD160	NM_007053	Checkpoint_pathway	1.12243	4.07088	0.000117374	0.776141	chr1	145278797	145278797	C	T	ncRNA_intronic	NOTCH2NLR	.	.	.	.	.	.	.	.	.	66	11	0	0.0714286	0.0714286	0.659302	.	.	0.0027	0.0035	0.0026	0.0029	0.0026	.	0.0035	0	0.003	0.0021	0.0065	0.0059	0.072072	chr1_146159391_C_T_b38		FALSE
Snp5163343	rs147730699	NFKBIA	NM_020529	T_cell_receptor_signaling	0.815338	4.06942	0.000117974	0.777352	chr14	36293147	36293150	TTTA	-	intergenic	RALGAPA1,BRMS1L	dist=14646;dist=2394	.	.	.	.	.	.	.	.	4	6	67	0.909091	0.0909091	0.000292448	.	.	0.9132	0.9618	0.9115	0.9153	0.7965	.	0.8976	0.9196	0.9618	0.9757	0.9859	0.9405	0.915415	chr14_35823941_TTTAT_T_b38		FALSE
Snp9232855	rs3789083	BCL2L11	NM_138621	Apoptosis	-0.787902	-4.06571	0.000119513	0.784725	chr2	111795655	111795655	G	T	intronic	ACOXL	.	.	.	.	.	.	.	.	.	47	29	1	0.201299	0.201299	0.225124	.	.	0.0689	0.1679	0.0709	0.0663	0.0534	.	0.0731	0.1679	0.0629	0.0895	0.0379	0.0735	0.191191	chr2_111038078_G_T_b38		FALSE
Snp97181	rs36201902	MTOR	NM_004958	PD-1_signaling,tumor_marker	0.538747	4.06107	0.000121464	0.794734	chr1	11937140	11937149	TGTGTGTGTG	-	intergenic	NPPB,RNU5E-1	dist=18138;dist=31062	.	.	.	.	.	.	.	.	16	31	30	0.590909	0.409091	0.128651	.	.	0.4104	0.601	0.414	0.4059	0.3667	.	0.3079	0.601	0.4069	0.4726	0.3206	0.4495	0.568569	chr1_11877083_TGTGTGTGTGT_T_b38		FALSE
Snp11436794	rs4683047	CXCR6	NM_006564	Lymphocyte_infiltrate	-0.593207	-4.05521	0.000123975	0.808326	chr3	45155294	45155294	G	A	intronic	CDCP1	.	.	.	.	.	.	.	.	ID=COSV56107037;OCCURENCE=1(skin)	12	36	29	0.61039	0.38961	0.907279	.	.	0.5688	0.7234	0.5632	0.5759	0.3596	.	0.7234	0.608	0.6518	0.6249	0.7759	0.6562	0.620621	chr3_45113802_G_A_b38	Adipose_Subcutaneous:ZNF501:0.131637;Adipose_Subcutaneous:KIAA1143:-0.12047;Esophagus_Muscularis:TMEM158:-0.193123;Muscle_Skeletal:ZNF502:0.152245;Pancreas:KIAA1143:-0.173647	FALSE
Snp3355382	rs3133855	TRIM29	NM_012101	Tumor_marker	0.668272	4.05197	0.000125379	0.814635	chr11	120584851	120584851	T	C	intronic	GRIK4	.	.	.	.	.	.	.	.	.	7	43	27	0.62987	0.37013	0.116027	.	.	0.6266	0.6673	0.6235	0.6303	0.5633	.	0.6209	0.5851	0.6673	0.6178	0.5586	0.6654	0.60961	chr11_120714142_T_C_b38		FALSE
Snp5992556	rs868851041	KIAA0101	NM_014736	Proliferation	0.777313	4.03938	0.000131003	0.837928	chr15	64986269	64986269	C	T	intronic	OAZ2	.	.	.	.	.	.	.	.	.	20	52	5	0.402597	0.402597	0.000550279	.	.	0.5607	0.9067	0.5604	0.561	0.2787	.	0.638	0.9067	0.6772	0.5709	0.7155	0.5868	0.453453	chr15_64694070_C_T_b38		FALSE
Snp186098	rs6669696	C1QB	NM_000491	Innate_immune_response	-0.728603	-4.03894	0.000131203	0.837928	chr1	22722615	22722615	T	A	intergenic	MIR4418,ZBTB40	dist=129822;dist=55729	.	.	.	.	.	.	.	.	54	20	3	0.168831	0.168831	0.322382	.	.	0.2081	0.2252	0.2062	0.2105	0.1915	.	0.2064	0.1452	0.2252	0.2072	0.1655	0.2035	0.148649	chr1_22396122_T_A_b38	Thyroid:WNT4:-0.200627	FALSE
Snp3336246	rs33918539	JAML	NM_001098526	Lymphocyte_infiltrate	-0.531289	-4.03736	0.000131928	0.837928	chr11	117856411	117856411	-	A	upstream	IL10RA	.	.	.	.	.	.	.	.	.	37	25	15	0.357143	0.357143	0.00911701	.	.	0.1386	0.3123	0.141	0.1353	0.2466	.	0.1306	0.3123	0.0615	0.1176	0.1055	0.0933	0.354855	chr11_117985696_T_TA_b38		FALSE
Snp20036969	rs183574436	MAGEA3	NM_005362	Tumor_antigen	0.650893	4.03657	0.000132288	0.837928	chrX	151401607	151401607	C	T	intronic	GABRA3	.	.	.	.	.	.	.	.	.	71	2	4	0.0649351	0.0649351	0.206039	.	.	0.0014	0.0277	0.0017	0.0013	0.0004	.	0	0.0277	0.0002	0	0	0	.	chrX_152233135_C_T_b38		FALSE
Snp5546772	.	IFI27	NM_005532	Type_I_interferon_signaling	1.33101	4.03509	0.000132974	0.837928	chr14	93780026	93780031	ACACAC	-	intronic	BTBD7	.	.	.	.	.	.	.	.	.	69	8	0	0.0519481	0.0519481	0.587019	.	.	0	.	.	.	.	.	.	.	.	.	.	.	0.026527	chr14_93313680_ACACACA_A_b38		FALSE
Snp18564480	rs2281999	SIT1	NM_014450	Lymphocyte_infiltrate	0.638165	4.03308	0.000133907	0.837928	chr9	35381504	35381504	C	T	intronic	UNC13B	.	.	.	.	.	.	.	.	.	23	43	11	0.422078	0.422078	0.204539	.	.	0.3852	0.5295	0.3916	0.377	0.5295	.	0.3038	0.4543	0.3238	0.3061	0.3034	0.3395	0.452452	chr9_35381507_C_T_b38	Artery_Aorta:ATP8B5P:-0.293188;Brain_Cortex:CD72:0.294882;Cells_Cultured_fibroblasts:FAM214B:0.112896;Cells_Cultured_fibroblasts:UNC13B:0.106416;Esophagus_Mucosa:UNC13B:0.124847;Esophagus_Muscularis:ATP8B5P:-0.267857;Heart_Left_Ventricle:ATP8B5P:-0.301325;Lung:ATP8B5P:-0.167453;Muscle_Skeletal:ATP8B5P:-0.176833;Skin_Not_Sun_Exposed_Suprapubic:UNC13B:0.123045;Skin_Sun_Exposed_Lower_leg:UNC13B:0.09…	FALSE
Snp18564488	rs750548	SIT1	NM_014450	Lymphocyte_infiltrate	0.638165	4.03308	0.000133907	0.837928	chr9	35385359	35385359	T	C	intronic	UNC13B	.	.	.	.	.	.	.	.	.	23	43	11	0.422078	0.422078	0.204539	.	.	0.3882	0.5399	0.3954	0.3791	0.5399	.	0.3042	0.4569	0.3238	0.3061	0.3034	0.3386	0.452452	chr9_35385362_T_C_b38	Artery_Aorta:ATP8B5P:-0.293188;Cells_Cultured_fibroblasts:FAM214B:0.1162;Cells_Cultured_fibroblasts:UNC13B:0.106858;Esophagus_Mucosa:UNC13B:0.127698;Esophagus_Muscularis:ATP8B5P:-0.266524;Heart_Left_Ventricle:ATP8B5P:-0.298973;Lung:ATP8B5P:-0.167494;Muscle_Skeletal:ATP8B5P:-0.183508;Skin_Not_Sun_Exposed_Suprapubic:UNC13B:0.12051;Skin_Sun_Exposed_Lower_leg:UNC13B:0.0978033;Thyroid:UNC13B:-0.15742	FALSE
Snp18564545	rs723877	SIT1	NM_014450	Lymphocyte_infiltrate	0.638165	4.03308	0.000133907	0.837928	chr9	35407431	35407431	T	C	ncRNA_intronic	ATP8B5P	.	.	.	.	.	.	.	.	.	23	43	11	0.422078	0.422078	0.204539	.	.	0.3919	0.5448	0.3988	0.3831	0.5448	.	0.305	0.4543	0.3281	0.3077	0.3069	0.3428	0.452452	chr9_35407434_T_C_b38	Artery_Aorta:ATP8B5P:-0.306319;Brain_Hippocampus:ATP8B5P:-0.482325;Cells_Cultured_fibroblasts:FAM214B:0.118271;Cells_Cultured_fibroblasts:UNC13B:0.103309;Esophagus_Mucosa:UNC13B:0.128953;Esophagus_Muscularis:ATP8B5P:-0.28688;Heart_Left_Ventricle:ATP8B5P:-0.3068;Lung:ATP8B5P:-0.152111;Muscle_Skeletal:ATP8B5P:-0.198661;Skin_Not_Sun_Exposed_Suprapubic:UNC13B:0.121934;Skin_Sun_Exposed_Lower_leg:UNC13…	FALSE
Snp18564608	rs10972460	SIT1	NM_014450	Lymphocyte_infiltrate	0.638165	4.03308	0.000133907	0.837928	chr9	35420543	35420543	C	A	ncRNA_intronic	ATP8B5P	.	.	.	.	.	.	.	.	.	23	43	11	0.422078	0.422078	0.204539	.	.	0.5301	0.6274	0.5289	0.5318	0.6022	.	0.6274	0.4566	0.4975	0.5121	0.4618	0.5204	0.454454	chr9_35420546_C_A_b38	Muscle_Skeletal:UNC13B:0.114418;Muscle_Skeletal:TESK1:-0.0802344;Skin_Sun_Exposed_Lower_leg:RPP25L:0.105779;Skin_Sun_Exposed_Lower_leg:CD72:0.110089	FALSE
Snp18564644	rs10758306	SIT1	NM_014450	Lymphocyte_infiltrate	0.638165	4.03308	0.000133907	0.837928	chr9	35431152	35431152	C	T	ncRNA_intronic	ATP8B5P	.	.	.	.	.	.	.	.	.	23	43	11	0.422078	0.422078	0.204539	.	.	0.3904	0.5389	0.3963	0.383	0.5389	.	0.3042	0.4521	0.326	0.3193	0.3034	0.3438	0.450951	chr9_35431155_C_T_b38	Artery_Aorta:ATP8B5P:-0.30679;Brain_Hippocampus:ATP8B5P:-0.494643;Cells_Cultured_fibroblasts:FAM214B:0.11538;Cells_Cultured_fibroblasts:UNC13B:0.108286;Esophagus_Mucosa:UNC13B:0.133156;Esophagus_Muscularis:ATP8B5P:-0.275984;Heart_Atrial_Appendage:ATP8B5P:-0.270977;Heart_Left_Ventricle:ATP8B5P:-0.307589;Lung:ATP8B5P:-0.173275;Muscle_Skeletal:ATP8B5P:-0.188635;Skin_Not_Sun_Exposed_Suprapubic:UNC13B…	FALSE
Snp18564669	rs10738942	SIT1	NM_014450	Lymphocyte_infiltrate	0.638165	4.03308	0.000133907	0.837928	chr9	35439202	35439202	C	T	ncRNA_intronic	ATP8B5P	.	.	.	.	.	.	.	.	.	23	43	11	0.422078	0.422078	0.204539	.	.	0.3902	0.5397	0.3958	0.3832	0.5397	.	0.304	0.4468	0.326	0.3192	0.3021	0.3398	0.448448	chr9_35439205_C_T_b38	Artery_Aorta:ATP8B5P:-0.30679;Brain_Hippocampus:ATP8B5P:-0.499977;Cells_Cultured_fibroblasts:FAM214B:0.113919;Cells_Cultured_fibroblasts:UNC13B:0.109371;Esophagus_Mucosa:UNC13B:0.133156;Esophagus_Muscularis:ATP8B5P:-0.275984;Heart_Atrial_Appendage:ATP8B5P:-0.270977;Heart_Left_Ventricle:ATP8B5P:-0.307589;Lung:ATP8B5P:-0.173275;Muscle_Skeletal:ATP8B5P:-0.187802;Skin_Not_Sun_Exposed_Suprapubic:UNC13…	FALSE
Snp15062272	rs150512517	CD83	NM_004233	Antigen_presentation	1.32576	4.02837	0.000136115	0.838716	chr6	14221109	14221109	G	A	intergenic	CD83,LINC01108	dist=83961;dist=59249	.	.	.	.	.	.	.	.	69	8	0	0.0519481	0.0519481	0.587019	.	.	0.0039	0.0688	0.0043	0.0034	0.0016	.	0	0.0688	0	0	0	0.0028	0.047548	chr6_14220878_G_A_b38		FALSE
Snp11436785	rs6778556	CXCR6	NM_006564	Lymphocyte_infiltrate	-0.619079	-4.02499	0.000137723	0.838716	chr3	45153422	45153422	A	G	intronic	CDCP1	.	.	.	.	.	.	.	.	.	9	38	30	0.636364	0.363636	0.544558	.	.	0.7857	0.855	0.7803	0.7926	0.707	.	0.855	0.615	0.828	0.8373	0.8931	0.8122	0.628629	chr3_45111930_A_G_b38	Adipose_Visceral_Omentum:TCAIM:0.159441;Colon_Transverse:ZNF660:-0.21725	FALSE
Snp3511685	rs11055095	CLEC4C	NM_130441	Dendridic_cell	0.594446	4.02459	0.000137915	0.838716	chr12	7816182	7816182	T	G	intronic	APOBEC1	.	.	.	.	.	.	.	.	.	39	32	6	0.285714	0.285714	0.889758	.	.	0.393	0.5035	0.388	0.3992	0.1808	.	0.3243	0.3355	0.5035	0.4548	0.5103	0.427	0.336336	chr12_7663586_T_G_b38		FALSE
Snp3511694	rs11055100	CLEC4C	NM_130441	Dendridic_cell	0.594446	4.02459	0.000137915	0.838716	chr12	7817166	7817166	C	T	intronic	APOBEC1	.	.	.	.	.	.	.	.	.	39	32	6	0.285714	0.285714	0.889758	.	.	0.389	0.4997	0.3841	0.3951	0.1789	.	0.3195	0.3198	0.4997	0.4547	0.5105	0.4173	0.32983	chr12_7664570_C_T_b38		FALSE
Snp3511695	rs11055101	CLEC4C	NM_130441	Dendridic_cell	0.594446	4.02459	0.000137915	0.838716	chr12	7817167	7817167	A	C	intronic	APOBEC1	.	.	.	.	.	.	.	.	.	39	32	6	0.285714	0.285714	0.889758	.	.	0.3891	0.4997	0.3841	0.3955	0.1793	.	0.3195	0.319	0.4997	0.4547	0.5105	0.4173	0.327327	chr12_7664571_A_C_b38		FALSE
Snp3511735	rs1806839	CLEC4C	NM_130441	Dendridic_cell	0.594446	4.02459	0.000137915	0.838716	chr12	7819671	7819671	C	A	intronic	APOBEC1	.	.	.	.	.	.	.	.	.	39	32	6	0.285714	0.285714	0.889758	.	.	0.392	0.5018	0.3863	0.3991	0.1813	.	0.3218	0.3381	0.5018	0.4558	0.4897	0.4257	0.337337	chr12_7667075_C_A_b38	Esophagus_Mucosa:NA:-0.158644	FALSE
Snp18551170	rs139027885	DDX58	NM_014314	Interferon_signaling	-0.807879	-4.02431	0.000138051	0.838716	chr9	33386697	33386704	ATCTTCGT	-	intronic	AQP7	.	.	.	.	.	.	.	.	ID=COSV53013743;OCCURENCE=1(oesophagus)	32	45	0	0.292208	0.292208	0.000114147	.	.	0.3812	0.4961	0.3507	0.4207	0.4894	.	0.4539	0.4961	0.2895	0.5	0.0693	0.3926	0.201201	chr9_33386699_ATCTTCGTT_T_b38		FALSE
Snp11436788	rs12494480	CXCR6	NM_006564	Lymphocyte_infiltrate	-0.569702	-4.02396	0.000138217	0.838716	chr3	45154357	45154357	G	A	intronic	CDCP1	.	.	.	.	.	.	.	.	.	22	38	17	0.467533	0.467533	0.910099	.	.	0.4314	0.5366	0.4307	0.4324	0.2829	.	0.5366	0.4801	0.4823	0.4994	0.5586	0.4972	0.497497	chr3_45112865_G_A_b38	Adipose_Subcutaneous:KIAA1143:-0.112332;Esophagus_Mucosa:CDCP1:0.0975286;Esophagus_Muscularis:CDCP1:0.228596;Pancreas:KIAA1143:-0.167119	FALSE
Snp11436831	rs62242540	CXCR6	NM_006564	Lymphocyte_infiltrate	-0.569702	-4.02396	0.000138217	0.838716	chr3	45159034	45159034	C	T	intronic	CDCP1	.	.	.	.	.	.	.	.	.	22	38	17	0.467533	0.467533	0.910099	.	.	0.3978	0.5335	0.3966	0.3994	0.1704	.	0.5335	0.4884	0.4774	0.4965	0.6	0.4907	0.501502	chr3_45117542_C_T_b38	Esophagus_Mucosa:CDCP1:0.11026;Esophagus_Muscularis:CDCP1:0.198889;Pancreas:KIAA1143:-0.184561	FALSE
Snp9075705	rs2367688	CD8B	NM_172213	TCR_coexpression	0.629314	4.02331	0.000138531	0.838716	chr2	87371967	87371967	T	A	intergenic	LOC285074,MIR4771-1	dist=68431;dist=49942	.	.	.	.	.	.	.	.	22	44	11	0.428571	0.428571	0.136449	.	.	0.4187	0.5273	0.4191	0.4183	0.5273	.	0.3205	0.3765	0.3753	0.3916	0.4331	0.4058	0.392893	chr2_87144844_T_A_b38	Adipose_Subcutaneous:PLGLB1:0.43763;Adipose_Subcutaneous:AC125232.1:-0.53666;Adipose_Subcutaneous:NA:-0.256986;Adipose_Visceral_Omentum:ANAPC1P1:0.233644;Adipose_Visceral_Omentum:PLGLB1:0.250669;Adipose_Visceral_Omentum:AC125232.1:-0.558002;Adrenal_Gland:AC125232.1:-0.715224;Adrenal_Gland:NA:-0.399009;Artery_Aorta:PLGLB1:0.322379;Artery_Aorta:AC125232.1:-0.609419;Artery_Aorta:NA:-0.341082;Artery_…	FALSE
Snp97646	rs2336378	MTOR	NM_004958	PD-1_signaling,tumor_marker	0.514481	4.01928	0.000140484	0.84685	chr1	11975683	11975683	T	C	intergenic	RNU5E-1,KIAA2013	dist=7354;dist=3965	.	.	.	.	.	.	.	.	19	28	30	0.571429	0.428571	0.0283366	.	.	0.5646	0.6503	0.5672	0.5614	0.6503	.	0.4724	0.5993	0.5104	0.6138	0.4078	0.5595	0.56957	chr1_11915626_T_C_b38	Cells_Cultured_fibroblasts:MFN2:-0.0621008;Esophagus_Mucosa:MFN2:-0.133185;Heart_Atrial_Appendage:MFN2:-0.0853706;Lung:NPPA-AS1:-0.22121;Muscle_Skeletal:RP5-934G17.6:-0.125196;Testis:RNU5E-1:0.55485;Testis:KIAA2013:-0.241671;Testis:MFN2:-0.356149;Whole_Blood:NPPA-AS1:-0.176567;Whole_Blood:KIAA2013:-0.0687039;Whole_Blood:PLOD1:-0.12883;Whole_Blood:MFN2:-0.167134;Whole_Blood:MIIP:-0.0847949	FALSE
Snp5266978	rs2297890	PYGL	NM_002863	Neutrophil	-0.60407	-4.0132	0.000143476	0.84685	chr14	51411479	51411479	T	C	upstream	PYGL	.	.	.	.	.	.	.	.	.	13	41	23	0.564935	0.435065	0.568446	Blood protein levels	30072576	0.5311	0.7536	0.534	0.5274	0.7536	.	0.6934	0.5848	0.4319	0.38	0.4172	0.4688	0.57958	chr14_50944761_T_C_b38	Colon_Transverse:ABHD12B:-0.24787;Colon_Transverse:PYGL:-0.344108;Esophagus_Mucosa:NIN:-0.166773;Esophagus_Mucosa:ABHD12B:-0.27032;Esophagus_Mucosa:PYGL:-0.234808;Pancreas:PYGL:-0.239642;Thyroid:PYGL:-0.167578	TRUE	Colon_Transverse;Esophagus_Mucosa;Pancreas;Thyroid
Snp7155649	rs750945979	CCL5	NM_002985	Lymphocyte_infiltrate	-0.600502	-4.00696	0.000146615	0.84685	chr17	35008347	35008352	GAGAGA	-	intergenic	MRM1,LHX1-DT	dist=42947;dist=210583	.	.	.	.	.	.	.	.	53	16	8	0.207792	0.207792	0.00140724	.	.	0.086	0.2138	0.0845	0.0879	0.0262	.	0.0726	0.2138	0.1021	0.104	0.0447	0.1159	0.233233	NA	NA	FALSE
Snp5266912	rs12717412	PYGL	NM_002863	Neutrophil	-0.614318	-4.00589	0.000147157	0.84685	chr14	51402426	51402426	G	A	intronic	PYGL	.	.	.	.	.	.	.	.	.	12	42	23	0.571429	0.428571	0.302809	.	.	0.4757	0.6732	0.4781	0.4727	0.6732	.	0.6564	0.5831	0.376	0.3564	0.3931	0.4182	0.574575	chr14_50935708_G_A_b38	Colon_Transverse:ABHD12B:-0.263384;Colon_Transverse:PYGL:-0.376438;Esophagus_Mucosa:NIN:-0.201834;Esophagus_Mucosa:ABHD12B:-0.308836;Esophagus_Mucosa:PYGL:-0.259942;Heart_Left_Ventricle:PYGL:0.144399;Liver:PYGL:-0.195783;Pancreas:PYGL:-0.223391;Stomach:PYGL:-0.130985;Thyroid:PYGL:-0.127524	TRUE	Colon_Transverse;Esophagus_Mucosa;Liver;Pancreas;Stomach;Thyroid
Snp5266943	rs1890705	PYGL	NM_002863	Neutrophil	-0.614318	-4.00589	0.000147157	0.84685	chr14	51407894	51407894	C	T	intronic	PYGL	.	.	.	.	.	.	.	.	.	12	42	23	0.571429	0.428571	0.302809	.	.	0.4529	0.6647	0.4554	0.4499	0.6647	.	0.6392	0.5834	0.3417	0.3359	0.3793	0.3967	0.576076	chr14_50941176_C_T_b38	Colon_Transverse:ABHD12B:-0.29848;Colon_Transverse:PYGL:-0.394903;Esophagus_Mucosa:NIN:-0.243402;Esophagus_Mucosa:ABHD12B:-0.331291;Esophagus_Mucosa:PYGL:-0.246697;Heart_Left_Ventricle:PYGL:0.160692;Pancreas:PYGL:-0.21057	TRUE	Colon_Transverse;Esophagus_Mucosa;Pancreas
Snp15522734	rs182140820	NT5E	NM_002526	Checkpoint_pathway	1.10929	3.99348	0.000153619	0.84685	chr6	85275254	85275254	G	A	intergenic	LINC01611,TBX18-AS1	dist=90607;dist=123922	.	.	.	.	.	.	.	.	65	12	0	0.0779221	0.0779221	0.68551	.	.	0.0113	0.0349	0.0096	0.0137	0.0349	.	0.0079	0	0.0007	0	0	0.0049	0.05956	chr6_84565536_G_A_b38		FALSE
Snp16766874	rs11365736	HGF	NM_000601	Cytokine_signaling	-0.636092	-3.98612	0.000157576	0.84685	chr7	81621318	81621318	T	-	intronic	CACNA2D1	.	.	.	.	.	.	.	.	.	50	21	6	0.214286	0.214286	0.065782	.	.	0.4643	0.6209	0.471	0.4556	0.6209	.	0.469	0.3795	0.3872	0.4472	0.4336	0.434	0.268268	chr7_81992002_TT_T_b38		FALSE
Snp207344	rs6688790	CD52	NM_001803	Lymphocyte_infiltrate	0.587782	3.98588	0.000157709	0.84685	chr1	26108706	26108706	C	T	intronic	MAN1C1	.	.	.	.	.	.	.	.	.	9	28	40	0.701299	0.298701	0.225571	.	.	0.5606	0.7365	0.5595	0.5621	0.3589	.	0.6085	0.7365	0.6403	0.5982	0.6	0.6215	0.732232	chr1_25782215_C_T_b38	Adipose_Subcutaneous:CEP85:-0.133548;Artery_Tibial:LDLRAP1:0.0963497;Artery_Tibial:MAN1C1:0.138602;Colon_Sigmoid:MAN1C1:0.348846;Colon_Transverse:MTFR1L:0.181748;Esophagus_Gastroesophageal_Junction:MAN1C1:0.155791;Esophagus_Mucosa:MTFR1L:0.119684;Esophagus_Muscularis:MAN1C1:0.178807;Heart_Atrial_Appendage:MTFR1L:0.215309;Heart_Left_Ventricle:MTFR1L:0.168946;Muscle_Skeletal:MTFR1L:0.106976;Pancrea…	FALSE
Snp8010916	rs17216579	MADCAM1	NM_130760	Adhesion,migration	-0.763048	-3.98493	0.000158227	0.84685	chr19	851457	851457	-	GGGCCCTGGGTAAACTGAGGCAGGTGACACAGCTGCATGTGGCCGTATCACG	upstream	ELANE	.	.	.	.	.	.	.	.	.	64	9	4	0.11039	0.11039	0.00216161	.	.	0.0231	0.0986	0.0241	0.022	0.0986	.	0.0224	0.0827	0.0009	0.0025	0	0.0094	0.127628	chr19_851457_A_AGGGCCCTGGGTAAACTGAGGCAGGTGACACAGCTGCATGTGGCCGTATCACG_b38	Thyroid:C19orf25:0.275364	FALSE
Snp15168053	rs3093972	HLA-B	NM_005514	Antigen_processing	-0.807525	-3.98287	0.000159358	0.84685	chr6	31424053	31424053	G	A	intergenic	LINC01149,HCP5	dist=9303;dist=6904	.	.	.	.	.	.	.	.	54	22	1	0.155844	0.155844	0.527615	.	.	0.1112	0.2344	0.111	0.1114	0.0316	.	0.1959	0.2344	0.1184	0.1534	0.1204	0.1391	0.189189	chr6_31456276_G_A_b38		FALSE
Snp14058037	rs137864937	IL7R	NM_002185	TCR_coexpression	0.772783	3.98273	0.000159432	0.84685	chr5	35439721	35439721	-	GTGTGTGT	intergenic	PRLR,SPEF2	dist=209132;dist=178244	.	.	.	.	.	.	.	.	48	27	2	0.201299	0.201299	0.605337	.	.	0.0845	0.2072	0.0884	0.0797	0.1329	.	0.1513	0.2072	0.0508	0.0473	0.0709	0.0683	0.171672	chr5_35439619_G_GGTGTGTGT_b38		FALSE
Snp5266583	rs12589924	PYGL	NM_002863	Neutrophil	-0.677643	-3.98271	0.000159447	0.84685	chr14	51361556	51361556	G	A	intronic	ABHD12B	.	.	.	.	.	.	.	.	.	11	48	18	0.545454	0.454545	0.0298833	.	.	0.3071	0.5832	0.3076	0.3065	0.3137	.	0.5756	0.5832	0.264	0.3008	0.2535	0.3045	0.576577	chr14_50894838_G_A_b38	Adipose_Subcutaneous:PYGL:0.145658;Adipose_Visceral_Omentum:PYGL:0.142201;Breast_Mammary_Tissue:PYGL:0.121181;Cells_Cultured_fibroblasts:ABHD12B:-0.203674;Colon_Transverse:NIN:-0.176417;Colon_Transverse:ABHD12B:-0.461536;Colon_Transverse:PYGL:-0.527432;Esophagus_Mucosa:RP11-248J18.3:-0.309188;Esophagus_Mucosa:NIN:-0.481244;Esophagus_Mucosa:ABHD12B:-0.458336;Esophagus_Mucosa:PYGL:-0.497238;Heart_L…	TRUE	Colon_Transverse;Esophagus_Mucosa
Snp5266620	rs8005485	PYGL	NM_002863	Neutrophil	-0.677643	-3.98271	0.000159447	0.84685	chr14	51363507	51363507	G	T	intronic	ABHD12B	.	.	.	.	.	.	.	.	.	11	48	18	0.545454	0.454545	0.0298833	.	.	0.3504	0.5865	0.3505	0.3502	0.4478	.	0.5782	0.5865	0.2742	0.3025	0.2639	0.3099	0.579079	chr14_50896789_G_T_b38	Adipose_Subcutaneous:PYGL:0.142391;Adipose_Visceral_Omentum:PYGL:0.128092;Breast_Mammary_Tissue:PYGL:0.113197;Colon_Transverse:ABHD12B:-0.415487;Colon_Transverse:PYGL:-0.502121;Esophagus_Mucosa:RP11-248J18.3:-0.307687;Esophagus_Mucosa:NIN:-0.44138;Esophagus_Mucosa:ABHD12B:-0.433901;Esophagus_Mucosa:PYGL:-0.451937;Heart_Left_Ventricle:PYGL:0.17633;Lung:PYGL:0.154649;Spleen:PYGL:0.14169;Whole_Blood…	TRUE	Colon_Transverse;Esophagus_Mucosa
Snp14637077	rs397773993	IRF1	NM_002198	Type_II_interferon_signaling	0.590076	3.98241	0.000159608	0.84685	chr5	131024395	131024395	-	A	intronic	FNIP1	.	.	.	.	.	.	.	.	.	57	11	9	0.188312	0.188312	1.5e-05	.	.	0.6269	0.7516	0.6244	0.6301	0.4311	.	0.6839	0.5393	0.7516	0.4817	0.6091	0.6693	0.233233	chr5_131688702_T_TA_b38		FALSE
Snp8081356	rs968500	CD209	NM_021155	Dendridic_cell,macrophage	0.71762	3.9757	0.000163349	0.84685	chr19	8567548	8567548	A	G	upstream	PRAM1	.	.	.	.	.	.	.	.	ID=COSV55313271;OCCURENCE=4(lung)	51	23	3	0.188312	0.188312	0.585478	.	.	0.2829	0.579	0.2876	0.2769	0.579	.	0.2078	0.1755	0.168	0.1464	0.1806	0.2259	0.191191	chr19_8502664_A_G_b38	Adipose_Subcutaneous:PRAM1:0.171408;Adipose_Subcutaneous:ZNF414:0.264808;Adipose_Subcutaneous:MYO1F:0.112626;Artery_Aorta:MARCH2:-0.252974;Artery_Aorta:ZNF414:0.170094;Artery_Aorta:MYO1F:0.108083;Artery_Tibial:PRAM1:0.221462;Artery_Tibial:ZNF414:0.21997;Brain_Cerebellar_Hemisphere:ZNF414:0.244081;Brain_Cerebellum:ZNF414:0.247609;Brain_Cortex:ZNF414:0.231984;Breast_Mammary_Tissue:ZNF414:0.253535;B…	FALSE
Snp8081402	rs2910441	CD209	NM_021155	Dendridic_cell,macrophage	0.71762	3.9757	0.000163349	0.84685	chr19	8572845	8572845	G	A	intergenic	PRAM1,ZNF414	dist=5321;dist=1717	.	.	.	.	.	.	.	.	51	23	3	0.188312	0.188312	0.585478	.	.	0.2727	0.5514	0.2773	0.2669	0.5514	.	0.2092	0.1719	0.1653	0.1438	0.1793	0.2175	0.190691	chr19_8507961_G_A_b38	Adipose_Subcutaneous:PRAM1:0.169378;Adipose_Subcutaneous:ZNF414:0.264881;Adipose_Subcutaneous:MYO1F:0.114789;Artery_Aorta:MARCH2:-0.259968;Artery_Aorta:ZNF414:0.172831;Artery_Aorta:MYO1F:0.114167;Artery_Tibial:PRAM1:0.228104;Artery_Tibial:ZNF414:0.216756;Brain_Cerebellum:ZNF414:0.262185;Breast_Mammary_Tissue:ZNF414:0.253535;Breast_Mammary_Tissue:MYO1F:0.116855;Colon_Transverse:PRAM1:0.303122;Esop…	FALSE
Snp81674	rs4360527	PIK3CD	NM_005026	PD-1_signaling,tumor_marker	0.976145	3.9724	0.00016522	0.84685	chr1	9741633	9741633	C	T	ncRNA_intronic	PIK3CD-AS2	.	.	.	.	.	.	.	.	.	61	16	0	0.103896	0.103896	0.790153	.	.	0.18	0.4026	0.1844	0.1746	0.4026	.	0.2665	0.1374	0.081	0.0766	0.1345	0.1402	0.132132	chr1_9681575_C_T_b38	Thyroid:RP11-558F24.4:-0.281598	FALSE
Snp81712	rs12048151	PIK3CD	NM_005026	PD-1_signaling,tumor_marker	0.976145	3.9724	0.00016522	0.84685	chr1	9745202	9745202	T	G	ncRNA_intronic	PIK3CD-AS2	.	.	.	.	.	.	.	.	.	61	16	0	0.103896	0.103896	0.790153	.	.	0.1296	0.2542	0.1326	0.1259	0.2273	.	0.2542	0.138	0.0796	0.0748	0.1319	0.1218	0.133133	chr1_9685144_T_G_b38		FALSE
Snp81713	rs12022504	PIK3CD	NM_005026	PD-1_signaling,tumor_marker	0.976145	3.9724	0.00016522	0.84685	chr1	9745337	9745337	G	A	ncRNA_intronic	PIK3CD-AS2	.	.	.	.	.	.	.	.	.	61	16	0	0.103896	0.103896	0.790153	.	.	0.1303	0.2577	0.1331	0.1269	0.2274	.	0.2577	0.138	0.0804	0.0765	0.131	0.1234	0.133133	chr1_9685279_G_A_b38		FALSE
Snp81715	rs11121477	PIK3CD	NM_005026	PD-1_signaling,tumor_marker	0.976145	3.9724	0.00016522	0.84685	chr1	9745716	9745716	A	G	ncRNA_intronic	PIK3CD-AS2	.	.	.	.	.	.	.	.	.	61	16	0	0.103896	0.103896	0.790153	.	.	0.1305	0.2565	0.1336	0.1265	0.2279	.	0.2565	0.1396	0.0804	0.0764	0.131	0.1232	0.133634	chr1_9685658_A_G_b38		FALSE
Snp81716	rs6677649	PIK3CD	NM_005026	PD-1_signaling,tumor_marker	0.976145	3.9724	0.00016522	0.84685	chr1	9746248	9746248	A	G	ncRNA_intronic	PIK3CD-AS2	.	.	.	.	.	.	.	.	.	61	16	0	0.103896	0.103896	0.790153	.	.	0.1303	0.2583	0.1333	0.1265	0.2275	.	0.2583	0.1392	0.0802	0.0764	0.131	0.1234	0.133634	chr1_9686190_A_G_b38		FALSE
Snp81722	rs9659485	PIK3CD	NM_005026	PD-1_signaling,tumor_marker	0.976145	3.9724	0.00016522	0.84685	chr1	9746659	9746659	G	A	ncRNA_intronic	PIK3CD-AS2	.	.	.	.	.	.	.	.	.	61	16	0	0.103896	0.103896	0.790153	.	.	0.1291	0.2589	0.1318	0.1257	0.2239	.	0.2589	0.138	0.0799	0.0762	0.1285	0.1206	0.132633	chr1_9686601_G_A_b38		FALSE
Snp81724	rs9661903	PIK3CD	NM_005026	PD-1_signaling,tumor_marker	0.976145	3.9724	0.00016522	0.84685	chr1	9746996	9746996	C	A	ncRNA_intronic	PIK3CD-AS2	.	.	.	.	.	.	.	.	.	61	16	0	0.103896	0.103896	0.790153	.	.	0.1304	0.2559	0.1335	0.1264	0.2281	.	0.2559	0.1382	0.0802	0.0763	0.131	0.1232	0.132633	chr1_9686938_C_A_b38		FALSE
Snp9232857	rs140906771	BCL2L11	NM_138621	Apoptosis	-0.77671	-3.97236	0.000165245	0.84685	chr2	111795926	111795937	AAAATAAAATAA	-	intronic	ACOXL	.	.	.	.	.	.	.	.	.	48	28	1	0.194805	0.194805	0.210325	.	.	0.0679	0.1643	0.0696	0.0658	0.0524	.	0.0719	0.1643	0.0621	0.0892	0.0379	0.0739	0.181682	chr2_111038349_AAAATAAAATAAA_A_b38		FALSE
Snp5266574	rs9671422	PYGL	NM_002863	Neutrophil	-0.657919	-3.96949	0.000166889	0.84685	chr14	51359935	51359935	C	A	intronic	ABHD12B	.	.	.	.	.	.	.	.	.	12	47	18	0.538961	0.461039	0.0528705	.	.	0.3316	0.5757	0.3318	0.3314	0.4045	.	0.5699	0.5757	0.2634	0.3006	0.2483	0.3048	0.574074	chr14_50893217_C_A_b38	Adipose_Subcutaneous:PYGL:0.137791;Adipose_Visceral_Omentum:PYGL:0.13342;Colon_Transverse:ABHD12B:-0.458594;Colon_Transverse:PYGL:-0.524293;Esophagus_Mucosa:RP11-248J18.3:-0.33961;Esophagus_Mucosa:NIN:-0.453603;Esophagus_Mucosa:ABHD12B:-0.458806;Esophagus_Mucosa:PYGL:-0.457881;Heart_Left_Ventricle:PYGL:0.176633;Lung:PYGL:0.150565;Skin_Sun_Exposed_Lower_leg:ABHD12B:-0.0927331;Spleen:PYGL:0.158216;…	TRUE	Colon_Transverse;Esophagus_Mucosa;Vagina
Snp4579389	rs34021393	RB1	NM_000321	Tumor_marker	-0.6995	-3.96707	0.000168286	0.84685	chr13	48544245	48544245	A	-	intronic	SUCLA2	.	.	.	.	.	.	.	.	.	12	52	13	0.506494	0.493507	0.0021776	.	.	0.6519	0.8033	0.6509	0.6533	0.5639	.	0.5629	0.8033	0.6974	0.6039	0.5854	0.6306	0.54004	chr13_47970110_AA_A_b38		FALSE
Snp8353303	rs80303555	NECTIN2	NM_001042724	Adhesion,migration	-0.638387	-3.96147	0.000171565	0.84685	chr19	44774833	44774833	A	T	intronic	ZNF233	.	.	.	.	.	.	.	.	.	45	27	5	0.24026	0.24026	0.645406	.	.	0.0664	0.1557	0.0629	0.0709	0.0249	.	0.0731	0.1557	0.0664	0.1228	0.0552	0.0893	0.157157	chr19_44270680_A_T_b38	Esophagus_Gastroesophageal_Junction:ZNF112:0.447465;Esophagus_Muscularis:ZNF112:0.363505;Lung:ZNF112:0.308049;Pancreas:ZNF112:0.615103;Testis:ZNF234:0.574707;Thyroid:ZNF234:0.328812;Thyroid:ZNF112:0.375259;Whole_Blood:ZNF223:0.289526	FALSE
Snp8353304	rs74339525	NECTIN2	NM_001042724	Adhesion,migration	-0.638387	-3.96147	0.000171565	0.84685	chr19	44774847	44774847	C	T	intronic	ZNF233	.	.	.	.	.	.	.	.	.	45	27	5	0.24026	0.24026	0.645406	.	.	0.0665	0.1575	0.063	0.0709	0.025	.	0.0731	0.1575	0.0663	0.1228	0.0552	0.0893	0.157157	chr19_44270694_C_T_b38	Esophagus_Gastroesophageal_Junction:ZNF112:0.447465;Esophagus_Muscularis:ZNF112:0.363505;Lung:ZNF112:0.308049;Pancreas:ZNF112:0.615103;Testis:ZNF234:0.574707;Thyroid:ZNF234:0.328812;Thyroid:ZNF112:0.375259;Whole_Blood:ZNF223:0.289526	FALSE
Snp8353326	rs45528835	NECTIN2	NM_001042724	Adhesion,migration	-0.638387	-3.96147	0.000171565	0.84685	chr19	44779331	44779331	C	T	UTR3	ZNF233	NM_001330529:c.*2278C>T,NM_001207005:c.*505C>T,NM_181756:c.*505C>T	.	.	.	.	.	.	.	.	45	27	5	0.24026	0.24026	0.645406	.	.	0.0665	0.1575	0.063	0.0709	0.025	.	0.0721	0.1575	0.0664	0.1228	0.0552	0.0893	0.157157	chr19_44275178_C_T_b38	Esophagus_Gastroesophageal_Junction:ZNF112:0.447465;Esophagus_Muscularis:ZNF112:0.363505;Lung:ZNF112:0.308049;Pancreas:ZNF112:0.615103;Testis:ZNF234:0.574707;Thyroid:ZNF234:0.328812;Thyroid:ZNF112:0.375259;Whole_Blood:ZNF223:0.289526	FALSE
Snp8353374	rs76319922	NECTIN2	NM_001042724	Adhesion,migration	-0.638387	-3.96147	0.000171565	0.84685	chr19	44788023	44788023	C	T	intergenic	ZNF233,ZNF235	dist=8553;dist=2478	.	.	.	.	.	.	.	.	45	27	5	0.24026	0.24026	0.645406	.	.	0.0679	0.1559	0.0641	0.0726	0.0305	.	0.0731	0.1559	0.0661	0.1228	0.0621	0.0884	0.157658	chr19_44283870_C_T_b38	Esophagus_Gastroesophageal_Junction:ZNF112:0.484823;Esophagus_Muscularis:ZNF112:0.382571;Lung:ZNF112:0.323824;Nerve_Tibial:ZNF112:0.368379;Pancreas:ZNF112:0.606661;Thyroid:ZNF112:0.37524	FALSE
Snp8353432	rs199636863	NECTIN2	NM_001042724	Adhesion,migration	-0.638387	-3.96147	0.000171565	0.84685	chr19	44805625	44805625	T	-	intronic	ZNF235	.	.	.	.	.	.	.	.	.	45	27	5	0.24026	0.24026	0.645406	.	.	0.0758	0.1557	0.0725	0.0799	0.0396	.	0.098	0.1557	0.0702	0.1646	0.0703	0.1016	0.147648	chr19_44301472_TT_T_b38		FALSE
Snp8353966	rs60977612	NECTIN2	NM_001042724	Adhesion,migration	-0.696478	-3.96021	0.000172307	0.84685	chr19	44883172	44883172	-	A	intergenic	ZNF112,ZNF285	dist=11797;dist=3305	.	.	.	.	.	.	.	.	65	6	6	0.116883	0.116883	8.51e-06	.	.	0.2046	0.3093	0.2089	0.199	0.3093	.	0.2392	0.2061	0.1464	0.0714	0.2253	0.1504	0.083584	chr19_44379013_C_CA_b38		FALSE
Snp9825505	rs4675426	CD28	NM_006139	Checkpoint_pathway	-0.539667	-3.9602	0.000172315	0.84685	chr2	205027648	205027648	A	T	intergenic	ICOS,PARD3B	dist=201350;dist=382550	.	.	.	.	.	.	.	.	27	33	17	0.435065	0.435065	0.208545	.	.	0.2403	0.4586	0.2423	0.2379	0.2247	.	0.2299	0.4586	0.2261	0.2467	0.2778	0.2327	0.47998	chr2_204162925_A_T_b38		FALSE
Snp9825513	rs58567728	CD28	NM_006139	Checkpoint_pathway	-0.539667	-3.9602	0.000172315	0.84685	chr2	205028159	205028159	G	A	intergenic	ICOS,PARD3B	dist=201861;dist=382039	.	.	.	.	.	.	.	.	27	33	17	0.435065	0.435065	0.208545	.	.	0.239	0.4611	0.2412	0.2364	0.2202	.	0.2299	0.4611	0.2258	0.2471	0.2759	0.2339	0.481481	chr2_204163436_G_A_b38		FALSE
Snp3483487	rs148586226	FOXM1	NM_021953	Proliferation	-0.979989	-3.95661	0.000174456	0.84685	chr12	3839499	3839499	G	A	intronic	CRACR2A	.	.	.	.	.	.	.	.	.	68	7	2	0.0714286	0.0714286	0.0204193	.	.	0.0016	0.0314	0.0021	0.001	0	.	0.0024	0.0314	0	0	0	0	0.023524	chr12_3730333_G_A_b38		FALSE
Snp15165523	rs3094181	HLA-A	NM_002116	Antigen_processing	0.466084	3.95558	0.00017508	0.84685	chr6	29868451	29868451	A	G	intergenic	HLA-H,HCG4B	dist=9595;dist=23918	.	.	.	.	.	.	.	.	31	19	27	0.474026	0.474026	6.27e-06	.	.	0.7806	0.882	0.7807	0.7805	0.7641	.	0.8047	0.882	0.798	0.6826	0.8239	0.808	0.455455	chr6_29900674_A_G_b38	Adipose_Subcutaneous:ZFP57:0.261732;Adipose_Subcutaneous:RPL23AP1:0.463114;Adipose_Subcutaneous:HLA-F-AS1:0.156555;Adipose_Subcutaneous:NA:0.653386;Adipose_Subcutaneous:HCG4P7:-0.464582;Adipose_Subcutaneous:HLA-H:0.556217;Adipose_Subcutaneous:HLA-U:0.369242;Adipose_Subcutaneous:HLA-A:-0.143817;Adipose_Subcutaneous:HLA-J:0.3472;Adipose_Subcutaneous1:ABCF1:0.118503;Adipose_Visceral_Omentum:ZFP57:0.…	TRUE	Liver
Snp5266941	rs1890706	PYGL	NM_002863	Neutrophil	-0.587301	-3.95446	0.00017575	0.84685	chr14	51407580	51407580	C	T	intronic	PYGL	.	.	.	.	.	.	.	.	.	14	40	23	0.558442	0.441558	0.732716	.	.	0.434	0.6429	0.4357	0.4318	0.6429	.	0.6229	0.5676	0.3219	0.3249	0.3724	0.3782	0.563063	chr14_50940862_C_T_b38	Colon_Transverse:ABHD12B:-0.340951;Colon_Transverse:PYGL:-0.4415;Esophagus_Mucosa:NIN:-0.261605;Esophagus_Mucosa:ABHD12B:-0.377609;Esophagus_Mucosa:PYGL:-0.286936;Heart_Left_Ventricle:PYGL:0.174236;Skin_Sun_Exposed_Lower_leg:ABHD12B:-0.0914875	TRUE	Colon_Transverse;Esophagus_Mucosa
Snp10501243	.	ZBTB46	NM_025224	Dendridic_cell	0.675171	3.95341	0.000176386	0.84685	chr20	61659469	61659469	G	T	ncRNA_intronic	LINC01749	.	.	.	.	.	.	.	.	.	56	16	5	0.168831	0.168831	0.0186862	.	.	0.0319	0.5	0.0336	0.0294	0.0244	.	0.5	0	0.0191	0.0333	0	0.1364	0.178178	chr20_63028117_G_T_b38		FALSE
Snp17649712	rs149230517	IDO1	NM_002164	Drug_target	0.838312	3.94978	0.000178606	0.84685	chr8	40459225	40459228	AAAG	-	intronic	ZMAT4	.	.	.	.	.	.	.	.	.	70	3	4	0.0714286	0.0714286	1.69e-05	.	.	0.0332	0.0388	0.0337	0.0326	0.0324	.	0.0248	0.0038	0.0388	0.0225	0.0465	0.0352	0.04004	chr8_40601706_AAAGA_A_b38		FALSE
Snp6147482	rs12914346	ISG20	NM_002201	Type_I_interferon_signaling	-0.738642	-3.94775	0.000179858	0.84685	chr15	89190211	89190211	G	A	intronic	ISG20	.	.	.	.	.	.	.	.	.	51	24	2	0.181818	0.181818	0.851889	.	.	0.4084	0.4584	0.4018	0.4166	0.3557	.	0.3558	0.1532	0.4584	0.4361	0.4759	0.421	0.147648	chr15_88646980_G_A_b38	Testis:ISG20:-0.255963;Whole_Blood:ISG20:-0.171209	TRUE	Testis;Whole_Blood
Snp11436759	rs10545061	CXCR6	NM_006564	Lymphocyte_infiltrate	-0.549701	-3.94571	0.000181118	0.84685	chr3	45150158	45150159	AC	-	intronic	CDCP1	.	.	.	.	.	.	.	.	.	26	35	16	0.435065	0.435065	0.423525	.	.	0.4014	0.5048	0.4004	0.4027	0.1576	.	0.5048	0.4884	0.5029	0.5177	0.58	0.5161	0.496997	chr3_45108666_ACA_A_b38		FALSE
Snp1013252	rs12069869	SELL	NM_000655	Leukocyte_migration	-0.951993	-3.94423	0.000182042	0.84685	chr1	169026930	169026930	A	G	ncRNA_intronic	LINC00970	.	.	.	.	.	.	.	.	.	59	18	0	0.116883	0.116883	0.423138	.	.	0.2135	0.2453	0.2134	0.2136	0.237	.	0.2453	0.1049	0.209	0.2063	0.2586	0.2298	0.115616	chr1_169057692_A_G_b38		FALSE
Snp1013317	rs12747018	SELL	NM_000655	Leukocyte_migration	-0.951993	-3.94423	0.000182042	0.84685	chr1	169038856	169038856	C	T	ncRNA_intronic	LINC00970	.	.	.	.	.	.	.	.	.	59	18	0	0.116883	0.116883	0.423138	.	.	0.2086	0.2447	0.2078	0.2097	0.2203	.	0.2447	0.105	0.2088	0.2061	0.2586	0.2269	0.114114	chr1_169069618_C_T_b38		FALSE
Snp6223597	rs140223051	IGF1R	NM_000875	Adhesion,migration	0.669898	3.94379	0.000182322	0.84685	chr15	99431667	99431667	-	GAGAGTGTGTGT	intronic	IGF1R	.	.	.	.	.	.	.	.	.	42	31	4	0.253247	0.253247	0.656621	.	.	0	.	.	.	.	.	.	.	.	.	.	.	0.255255	chr15_98888438_A_AGAGAGTGTGTGT_b38		FALSE
Snp9075020	rs62148332	CD8B	NM_172213	TCR_coexpression	0.744267	3.94214	0.000183358	0.84685	chr2	87234591	87234591	C	G	intronic	RGPD1,RGPD2	.	.	.	.	.	.	.	.	.	22	51	4	0.383117	0.383117	0.000421932	.	.	0.2298	0.342	0.2254	0.2354	0.072	.	0.2278	0.342	0.2783	0.3491	0.2583	0.3056	0.345345	chr2_87007468_C_G_b38		FALSE
Snp3363253	rs372030580	CRTAM	NM_019604	TCR_coexpression	0.595132	3.94185	0.000183539	0.84685	chr11	121888090	121888090	T	C	intergenic	SORL1,MIR100HG	dist=383618;dist=10947	.	.	.	.	.	.	.	.	36	33	8	0.318182	0.318182	0.898071	.	.	0	.	.	.	.	.	.	.	.	.	.	.	0.264264	chr11_122017382_T_C_b38		FALSE
Snp18564125	rs111366028	SIT1	NM_014450	Lymphocyte_infiltrate	0.613343	3.93857	0.000185617	0.84685	chr9	35299264	35299264	T	-	intronic	UNC13B	.	.	.	.	.	.	.	.	.	27	37	13	0.409091	0.409091	0.907256	.	.	0.3621	0.4611	0.3662	0.357	0.4611	.	0.3113	0.4157	0.3227	0.2972	0.3069	0.314	0.427427	chr9_35299267_TT_T_b38		FALSE
Snp15167648	rs7747161	TUBB	NM_178014	Housekeeping	-0.812435	-3.93823	0.000185833	0.84685	chr6	31376798	31376798	A	G	intronic	MICA	.	.	.	.	.	.	.	.	.	67	6	4	0.0909091	0.0909091	0.000292448	.	.	0.1245	0.173	0.1248	0.1241	0.0797	.	0.173	0.1318	0.1448	0.1237	0.1667	0.1423	0.059059	chr6_31409021_A_G_b38	Adipose_Subcutaneous:HCG22:-0.260249;Adipose_Subcutaneous:POU5F1:-0.272726;Adipose_Subcutaneous:NA:0.522892;Adipose_Subcutaneous:XXbac-BPG181B23.7:0.448929;Adipose_Visceral_Omentum:PSORS1C1:0.306406;Adipose_Visceral_Omentum:PSORS1C2:0.347947;Adipose_Visceral_Omentum:POU5F1:-0.341085;Adipose_Visceral_Omentum:NA:0.510297;Adipose_Visceral_Omentum:HLA-S:0.341263;Adipose_Visceral_Omentum:XXbac-BPG181B…	FALSE
Snp8334614	rs12986356	AXL	NM_021913	Innate_immune_response	0.622192	3.93744	0.000186341	0.84685	chr19	41947728	41947728	A	G	intergenic	DMAC2,ERICH4	dist=1911;dist=1333	.	.	.	.	.	.	.	.	9	41	27	0.616883	0.383117	0.283349	.	.	0.656	0.814	0.6495	0.6641	0.3441	.	0.814	0.6343	0.7967	0.75	0.7414	0.7371	0.616617	chr19_41441823_A_G_b38	Cells_Cultured_fibroblasts:TMEM91:0.0918663;Lung:TMEM91:0.161269;Skin_Not_Sun_Exposed_Suprapubic:TMEM91:0.13225;Testis:EXOSC5:0.310966;Thyroid:TMEM91:0.151773;Whole_Blood:TMEM91:0.0763004	FALSE
Snp7151971	rs528517717	CCL3	NM_002983	Lymphocyte_infiltrate	0.701528	3.93512	0.000187826	0.84685	chr17	34422849	34422849	T	C	intergenic	CCL3,CCL4	dist=5360;dist=8371	.	.	.	.	.	.	.	.	41	33	3	0.253247	0.253247	0.298408	.	.	0.0112	0.0238	0.0124	0.0096	0.0028	.	0.0164	0.0238	0.0169	0.0063	0	0.0083	0.225225	chr17_330377_T_C_b38		FALSE
Snp14969245	rs34041560	IRF4	NM_002460	Interferon_signaling	-0.572461	-3.93414	0.000188462	0.84685	chr6	1411161	1411161	-	TAAATAAATAAA	intergenic	FOXF2,FOXCUT	dist=15323;dist=194605	.	.	.	.	.	.	.	.	53	15	9	0.214286	0.214286	0.00032209	.	.	0.2359	0.3995	0.2437	0.2259	0.3995	.	0.194	0.3206	0.1627	0.071	0.2333	0.1775	0.236236	chr6_1410926_C_CTAAATAAATAAA_b38		FALSE
Snp7196233	rs111952389	STAT3	NM_139276	Drug_target	0.547534	3.93293	0.000189245	0.84685	chr17	41438953	41438953	-	CGCCCCAGACG	intergenic	CCDC200,LINC00910	dist=58306;dist=8260	.	.	.	.	.	.	.	.	32	32	13	0.376623	0.376623	0.279706	.	.	0.4011	0.7712	0.4035	0.3982	0.7712	.	0.3104	0.3046	0.2471	0.2985	0.2222	0.3204	0.271772	chr17_43361585_C_CCGCCCCAGACG_b38	Adipose_Subcutaneous:VAT1:-0.140642;Adipose_Subcutaneous:NBR2:-0.692571;Adipose_Subcutaneous:CTD-3199J23.6:-0.322015;Adipose_Subcutaneous:NBR1:-0.0961318;Adipose_Subcutaneous:TMEM106A:-0.110707;Adipose_Subcutaneous:LINC00854:-0.240735;Adipose_Subcutaneous:NA:0.565499;Adipose_Visceral_Omentum:VAT1:-0.118854;Adipose_Visceral_Omentum:NBR2:-0.639445;Adipose_Visceral_Omentum:CTD-3199J23.6:-0.355033;Ad…	FALSE
Snp6506730	rs376239943	ITGAX	NM_000887	Dendridic_cell	-0.813762	-3.93207	0.000189803	0.84685	chr16	32298471	32298471	G	A	intergenic	TP53TG3D,LOC390705	dist=31222;dist=2397	.	.	.	.	.	.	.	.	44	33	0	0.214286	0.214286	0.0104761	.	.	0.364	0.4728	0.3586	0.3705	0.4728	.	0.2106	0.3433	0.3109	0.3256	0.1818	0.3746	0.168669	chr16_32287150_G_A_b38		FALSE
Snp7154513	rs9904602	CCL18	NM_002988	Lymphocyte_infiltrate	0.546677	3.92718	0.000193009	0.84685	chr17	34835526	34835526	T	A	intergenic	TBC1D3B,ZNHIT3	dist=27434;dist=6945	.	.	.	.	.	.	.	.	16	34	27	0.571429	0.428571	0.423361	.	.	0.5537	0.6523	0.555	0.552	0.5922	.	0.6462	0.6523	0.5135	0.5594	0.6448	0.5597	0.656657	chr17_36479673_T_A_b38		FALSE
Snp7154547	rs4796223	CCL18	NM_002988	Lymphocyte_infiltrate	0.546677	3.92718	0.000193009	0.84685	chr17	34841617	34841617	G	T	upstream	ZNHIT3	.	.	.	.	.	.	.	.	.	16	34	27	0.571429	0.428571	0.423361	.	.	0.5651	0.6557	0.5665	0.5634	0.6247	.	0.6557	0.6517	0.5171	0.5602	0.6448	0.5681	0.655155	chr17_36485773_G_T_b38		FALSE
Snp16639522	rs534716962	GUSB	NM_000181	Housekeeping	0.484509	3.92713	0.000193045	0.84685	chr7	64655299	64655299	A	-	ncRNA_intronic	INTS4P1	.	.	.	.	.	.	.	.	.	21	19	37	0.603896	0.396104	2.18e-05	.	.	0.7032	0.829	0.7028	0.7037	0.5193	.	0.6799	0.7657	0.829	0.5303	0.8013	0.7271	0.64014	chr7_65194921_AA_A_b38		FALSE
Snp7215717	rs145689751	TBX21	NM_013351	Type_II_interferon_signaling	-0.653324	-3.9254	0.000194196	0.84685	chr17	45365597	45365608	AGAGAGAGAGAA	-	intronic	ITGB3	.	.	.	.	.	.	.	.	.	56	15	6	0.175325	0.175325	0.0048533	.	.	0.2065	0.2541	0.2042	0.2095	0.1092	.	0.1646	0.2404	0.2541	0.2276	0.1771	0.2434	0.208208	chr17_47288231_AGAGAGAGAGAAA_A_b38		FALSE
Snp20037109	rs1365003	MAGEA3	NM_005362	Tumor_antigen	0.383326	3.92499	0.000194469	0.84685	chrX	151425252	151425252	G	A	intronic	GABRA3	.	.	.	.	.	.	.	.	.	53	11	13	0.24026	0.24026	0.451716	.	.	0.0233	0.2624	0.0237	0.023	0.0281	.	0.076	0.2624	0.0019	0.0035	0.0056	0.0161	.	chrX_152256780_G_A_b38		FALSE
Snp12564594	rs3209152	CD38	NM_001775	Adhesion,migration	0.545485	3.92414	0.000195036	0.84685	chr4	14956858	14956858	G	T	ncRNA_intronic	CPEB2-DT	.	.	.	.	.	.	.	.	.	14	34	29	0.597403	0.402597	0.412305	.	.	0.4886	0.6876	0.4887	0.4884	0.5057	.	0.6876	0.6252	0.4535	0.5038	0.3169	0.4878	0.631632	chr4_14955234_G_T_b38	Skin_Not_Sun_Exposed_Suprapubic:LINC00504:-0.218479;Skin_Sun_Exposed_Lower_leg:LINC00504:-0.241019;Whole_Blood:CPEB2:0.0800736	FALSE
Snp14642384	rs3756753	IL4	NM_000589	Cytokine_signaling	0.594345	3.91964	0.00019806	0.84685	chr5	132073658	132073658	C	G	upstream	KIF3A	.	.	.	.	.	.	.	.	.	4	24	49	0.792208	0.207792	0.614151	.	.	0.3525	0.8037	0.3618	0.3407	0.8037	.	0.2842	0.7826	0.1023	0.2193	0.1276	0.2151	0.77027	chr5_132737966_C_G_b38	Adipose_Subcutaneous:KIF3A:-0.368575;Adipose_Visceral_Omentum:KIF3A:-0.263676;Artery_Aorta:KIF3A:-0.422283;Artery_Coronary:KIF3A:-0.406531;Artery_Tibial:KIF3A:-0.360653;Brain_Caudate_basal_ganglia:CCNI2:-0.556106;Breast_Mammary_Tissue:KIF3A:-0.253439;Cells_Cultured_fibroblasts:KIF3A:-0.411984;Cells_Cultured_fibroblasts:SEPT8:-0.413958;Colon_Sigmoid:KIF3A:-0.360506;Esophagus_Gastroesophageal_Junct…	FALSE
Snp14642385	rs3756752	IL4	NM_000589	Cytokine_signaling	0.594345	3.91964	0.00019806	0.84685	chr5	132073873	132073873	C	T	upstream	KIF3A	.	.	.	.	.	.	.	.	.	4	24	49	0.792208	0.207792	0.614151	.	.	0.2427	0.7804	0.2488	0.235	0.4183	.	0.2583	0.7804	0.0999	0.2195	0.1241	0.1949	0.768769	chr5_132738181_C_T_b38	Adipose_Subcutaneous:KIF3A:-0.375117;Adipose_Visceral_Omentum:KIF3A:-0.320684;Adrenal_Gland:KIF3A:-0.37426;Artery_Aorta:KIF3A:-0.488182;Artery_Coronary:KIF3A:-0.456038;Artery_Tibial:KIF3A:-0.40483;Breast_Mammary_Tissue:KIF3A:-0.317803;Cells_Cultured_fibroblasts:KIF3A:-0.464204;Cells_Cultured_fibroblasts:SEPT8:-0.340966;Colon_Sigmoid:KIF3A:-0.400936;Colon_Transverse:KIF3A:-0.159034;Esophagus_Gastr…	FALSE
Snp14642386	rs199795447	IL4	NM_000589	Cytokine_signaling	0.594345	3.91964	0.00019806	0.84685	chr5	132074084	132074085	TG	-	upstream	KIF3A	.	.	.	.	.	.	.	.	.	4	24	49	0.792208	0.207792	0.614151	.	.	0.2488	0.7817	0.2548	0.2412	0.4379	.	0.2636	0.7817	0.1008	0.2196	0.1241	0.1971	0.767768	chr5_132738392_TGT_T_b38		FALSE
Snp14642387	rs57586624	IL4	NM_000589	Cytokine_signaling	0.594345	3.91964	0.00019806	0.84685	chr5	132074695	132074695	C	T	intergenic	KIF3A,CCNI2	dist=1457;dist=8423	.	.	.	.	.	.	.	.	4	24	49	0.792208	0.207792	0.614151	.	.	0.3531	0.8037	0.3621	0.3419	0.8037	.	0.2808	0.7821	0.1028	0.2209	0.1276	0.2136	0.768769	chr5_132739003_C_T_b38	Adipose_Subcutaneous:KIF3A:-0.368853;Adipose_Visceral_Omentum:KIF3A:-0.264508;Artery_Aorta:KIF3A:-0.422283;Artery_Coronary:KIF3A:-0.406531;Artery_Tibial:KIF3A:-0.36375;Brain_Caudate_basal_ganglia:CCNI2:-0.556106;Breast_Mammary_Tissue:KIF3A:-0.253814;Cells_Cultured_fibroblasts:KIF3A:-0.411984;Cells_Cultured_fibroblasts:SEPT8:-0.413958;Colon_Sigmoid:KIF3A:-0.360506;Esophagus_Gastroesophageal_Juncti…	FALSE
Snp14642388	rs7717322	IL4	NM_000589	Cytokine_signaling	0.594345	3.91964	0.00019806	0.84685	chr5	132074890	132074890	G	A	intergenic	KIF3A,CCNI2	dist=1652;dist=8228	.	.	.	.	.	.	.	.	4	24	49	0.792208	0.207792	0.614151	.	.	0.3526	0.8034	0.3618	0.341	0.8034	.	0.283	0.7839	0.1027	0.2191	0.1276	0.214	0.768769	chr5_132739198_G_A_b38	Adipose_Subcutaneous:KIF3A:-0.368853;Adipose_Visceral_Omentum:KIF3A:-0.264508;Artery_Aorta:KIF3A:-0.422283;Artery_Coronary:KIF3A:-0.406531;Artery_Tibial:KIF3A:-0.36375;Brain_Caudate_basal_ganglia:CCNI2:-0.556106;Breast_Mammary_Tissue:KIF3A:-0.253814;Cells_Cultured_fibroblasts:KIF3A:-0.411984;Cells_Cultured_fibroblasts:SEPT8:-0.413958;Colon_Sigmoid:KIF3A:-0.360506;Esophagus_Gastroesophageal_Juncti…	FALSE
Snp14642389	rs34591351	IL4	NM_000589	Cytokine_signaling	0.594345	3.91964	0.00019806	0.84685	chr5	132075028	132075028	T	A	intergenic	KIF3A,CCNI2	dist=1790;dist=8090	.	.	.	.	.	.	.	.	4	24	49	0.792208	0.207792	0.614151	.	.	0.2237	0.7806	0.2289	0.2173	0.3506	.	0.2583	0.7806	0.0998	0.2195	0.1241	0.1848	0.768769	chr5_132739336_T_A_b38	Adipose_Subcutaneous:KIF3A:-0.372187;Adipose_Visceral_Omentum:KIF3A:-0.309888;Adrenal_Gland:KIF3A:-0.363091;Artery_Aorta:KIF3A:-0.473613;Artery_Coronary:KIF3A:-0.470723;Artery_Tibial:KIF3A:-0.413865;Breast_Mammary_Tissue:KIF3A:-0.315715;Cells_Cultured_fibroblasts:KIF3A:-0.450657;Cells_Cultured_fibroblasts:SEPT8:-0.363692;Colon_Sigmoid:KIF3A:-0.383688;Colon_Transverse:KIF3A:-0.162865;Esophagus_Gas…	FALSE
Snp14642390	rs7731422	IL4	NM_000589	Cytokine_signaling	0.594345	3.91964	0.00019806	0.84685	chr5	132075653	132075653	A	C	intergenic	KIF3A,CCNI2	dist=2415;dist=7465	.	.	.	.	.	.	.	.	4	24	49	0.792208	0.207792	0.614151	.	.	0.2432	0.7829	0.2491	0.2358	0.4188	.	0.2565	0.7829	0.1002	0.2193	0.1241	0.1949	0.768268	chr5_132739961_A_C_b38	Adipose_Subcutaneous:KIF3A:-0.375117;Adipose_Visceral_Omentum:KIF3A:-0.320684;Adrenal_Gland:KIF3A:-0.37426;Artery_Aorta:KIF3A:-0.488182;Artery_Coronary:KIF3A:-0.456038;Artery_Tibial:KIF3A:-0.40483;Breast_Mammary_Tissue:KIF3A:-0.317803;Cells_Cultured_fibroblasts:KIF3A:-0.464204;Cells_Cultured_fibroblasts:SEPT8:-0.340966;Colon_Sigmoid:KIF3A:-0.400936;Colon_Transverse:KIF3A:-0.159034;Esophagus_Gastr…	FALSE
Snp14642397	rs112922062	IL4	NM_000589	Cytokine_signaling	0.594345	3.91964	0.00019806	0.84685	chr5	132077930	132077930	-	TC	intergenic	KIF3A,CCNI2	dist=4692;dist=5188	.	.	.	.	.	.	.	.	4	24	49	0.792208	0.207792	0.614151	.	.	0.3511	0.8009	0.3606	0.3392	0.8009	.	0.2774	0.78	0.1026	0.219	0.1276	0.2144	0.765766	chr5_132742238_G_GTC_b38		FALSE
Snp14642399	rs67280784	IL4	NM_000589	Cytokine_signaling	0.594345	3.91964	0.00019806	0.84685	chr5	132078169	132078169	A	G	intergenic	KIF3A,CCNI2	dist=4931;dist=4949	.	.	.	.	.	.	.	.	4	24	49	0.792208	0.207792	0.614151	.	.	0.2754	0.7811	0.282	0.2671	0.5309	.	0.2689	0.7811	0.1009	0.2203	0.1241	0.2007	0.768769	chr5_132742477_A_G_b38	Adipose_Subcutaneous:KIF3A:-0.352746;Adipose_Visceral_Omentum:KIF3A:-0.270987;Artery_Aorta:KIF3A:-0.446604;Artery_Coronary:KIF3A:-0.367022;Artery_Tibial:KIF3A:-0.34634;Breast_Mammary_Tissue:KIF3A:-0.28517;Cells_Cultured_fibroblasts:KIF3A:-0.430112;Cells_Cultured_fibroblasts:SEPT8:-0.347957;Colon_Sigmoid:KIF3A:-0.368126;Colon_Transverse:KIF3A:-0.143795;Esophagus_Gastroesophageal_Junction:KIF3A:-0.…	FALSE
Snp14642407	rs66459561	IL4	NM_000589	Cytokine_signaling	0.594345	3.91964	0.00019806	0.84685	chr5	132078939	132078939	C	A	intergenic	KIF3A,CCNI2	dist=5701;dist=4179	.	.	.	.	.	.	.	.	4	24	49	0.792208	0.207792	0.614151	.	.	0.3526	0.8039	0.3615	0.3414	0.8039	.	0.2837	0.782	0.1023	0.2195	0.1285	0.2138	0.768268	chr5_132743247_C_A_b38	Adipose_Subcutaneous:KIF3A:-0.368853;Adipose_Visceral_Omentum:KIF3A:-0.264508;Artery_Aorta:KIF3A:-0.422283;Artery_Coronary:KIF3A:-0.406531;Artery_Tibial:KIF3A:-0.36375;Brain_Caudate_basal_ganglia:CCNI2:-0.556106;Breast_Mammary_Tissue:KIF3A:-0.253814;Cells_Cultured_fibroblasts:KIF3A:-0.411984;Cells_Cultured_fibroblasts:SEPT8:-0.413958;Colon_Sigmoid:KIF3A:-0.360506;Esophagus_Gastroesophageal_Juncti…	FALSE
Snp14642410	rs67049374	IL4	NM_000589	Cytokine_signaling	0.594345	3.91964	0.00019806	0.84685	chr5	132079194	132079194	A	G	intergenic	KIF3A,CCNI2	dist=5956;dist=3924	.	.	.	.	.	.	.	.	4	24	49	0.792208	0.207792	0.614151	.	.	0.3527	0.8036	0.3615	0.3416	0.8036	.	0.2842	0.7816	0.1024	0.22	0.1276	0.2149	0.768769	chr5_132743502_A_G_b38	Adipose_Subcutaneous:KIF3A:-0.368853;Adipose_Visceral_Omentum:KIF3A:-0.264508;Artery_Aorta:KIF3A:-0.422283;Artery_Coronary:KIF3A:-0.406531;Artery_Tibial:KIF3A:-0.36375;Brain_Caudate_basal_ganglia:CCNI2:-0.556106;Breast_Mammary_Tissue:KIF3A:-0.253814;Cells_Cultured_fibroblasts:KIF3A:-0.411984;Cells_Cultured_fibroblasts:SEPT8:-0.413958;Colon_Sigmoid:KIF3A:-0.360506;Esophagus_Gastroesophageal_Juncti…	FALSE
Snp14642413	rs142267820	IL4	NM_000589	Cytokine_signaling	0.594345	3.91964	0.00019806	0.84685	chr5	132080818	132080821	TCTT	-	intergenic	KIF3A,CCNI2	dist=7580;dist=2297	.	.	.	.	.	.	.	.	4	24	49	0.792208	0.207792	0.614151	.	.	0.2576	0.7731	0.2643	0.2492	0.473	.	0.2584	0.7731	0.1013	0.2222	0.1146	0.2006	0.757257	chr5_132745126_TCTTT_T_b38		FALSE
Snp14642418	rs803057	IL4	NM_000589	Cytokine_signaling	0.594345	3.91964	0.00019806	0.84685	chr5	132081897	132081897	A	G	intergenic	KIF3A,CCNI2	dist=8659;dist=1221	.	.	.	.	.	.	.	.	4	24	49	0.792208	0.207792	0.614151	.	.	0.3527	0.8033	0.3618	0.3412	0.8033	.	0.2842	0.7819	0.1028	0.2203	0.1276	0.2145	0.768769	chr5_132746205_A_G_b38	Adipose_Subcutaneous:KIF3A:-0.368853;Adipose_Visceral_Omentum:KIF3A:-0.264508;Artery_Aorta:KIF3A:-0.422283;Artery_Coronary:KIF3A:-0.406531;Artery_Tibial:KIF3A:-0.36375;Brain_Caudate_basal_ganglia:CCNI2:-0.556106;Breast_Mammary_Tissue:KIF3A:-0.253814;Cells_Cultured_fibroblasts:KIF3A:-0.411984;Cells_Cultured_fibroblasts:SEPT8:-0.413958;Colon_Sigmoid:KIF3A:-0.360506;Esophagus_Gastroesophageal_Juncti…	FALSE
Snp14642428	rs803055	IL4	NM_000589	Cytokine_signaling	0.594345	3.91964	0.00019806	0.84685	chr5	132084956	132084956	G	A	intronic	CCNI2	.	.	.	.	.	.	.	.	.	4	24	49	0.792208	0.207792	0.614151	.	.	0.3557	0.8099	0.3647	0.3445	0.8099	.	0.2842	0.7811	0.1045	0.2216	0.1276	0.2173	0.769269	chr5_132749264_G_A_b38	Adipose_Subcutaneous:KIF3A:-0.356483;Adipose_Visceral_Omentum:KIF3A:-0.269257;Artery_Aorta:KIF3A:-0.417273;Artery_Coronary:KIF3A:-0.396332;Artery_Tibial:KIF3A:-0.354634;Brain_Caudate_basal_ganglia:CCNI2:-0.49644;Breast_Mammary_Tissue:KIF3A:-0.250787;Cells_Cultured_fibroblasts:KIF3A:-0.409442;Cells_Cultured_fibroblasts:SEPT8:-0.433153;Colon_Sigmoid:KIF3A:-0.354308;Esophagus_Gastroesophageal_Juncti…	FALSE
Snp14642431	rs803054	IL4	NM_000589	Cytokine_signaling	0.594345	3.91964	0.00019806	0.84685	chr5	132085977	132085977	A	G	intronic	CCNI2	.	.	.	.	.	.	.	.	.	4	24	49	0.792208	0.207792	0.614151	.	.	0.254	0.7818	0.2592	0.2474	0.4527	.	0.2624	0.7818	0.102	0.2214	0.1241	0.1985	0.769269	chr5_132750285_A_G_b38	Adipose_Subcutaneous:KIF3A:-0.330628;Adipose_Visceral_Omentum:KIF3A:-0.249696;Artery_Aorta:KIF3A:-0.427904;Artery_Coronary:KIF3A:-0.39175;Artery_Tibial:KIF3A:-0.345019;Breast_Mammary_Tissue:KIF3A:-0.266541;Cells_Cultured_fibroblasts:KIF3A:-0.438588;Cells_Cultured_fibroblasts:SEPT8:-0.368714;Colon_Sigmoid:KIF3A:-0.312388;Esophagus_Gastroesophageal_Junction:KIF3A:-0.424688;Esophagus_Mucosa:KIF3A:-0…	FALSE
Snp14642433	rs708461	IL4	NM_000589	Cytokine_signaling	0.594345	3.91964	0.00019806	0.84685	chr5	132086817	132086817	G	C	UTR3	SEPTIN8	NM_001098811:c.*891C>G	.	.	.	.	.	.	.	.	4	24	49	0.792208	0.207792	0.614151	.	.	0.3492	0.79	0.3584	0.3376	0.79	.	0.2761	0.7808	0.104	0.2199	0.1241	0.2155	0.769269	chr5_132751125_G_C_b38	Adipose_Subcutaneous:KIF3A:-0.340443;Adipose_Visceral_Omentum:KIF3A:-0.261094;Artery_Aorta:KIF3A:-0.41595;Artery_Coronary:KIF3A:-0.412533;Artery_Tibial:KIF3A:-0.357841;Brain_Caudate_basal_ganglia:CCNI2:-0.49644;Breast_Mammary_Tissue:KIF3A:-0.244573;Cells_Cultured_fibroblasts:KIF3A:-0.41272;Cells_Cultured_fibroblasts:SEPT8:-0.424003;Colon_Sigmoid:KIF3A:-0.312095;Esophagus_Gastroesophageal_Junction…	FALSE
Snp14642441	rs12188656	IL4	NM_000589	Cytokine_signaling	0.594345	3.91964	0.00019806	0.84685	chr5	132090828	132090828	T	C	intronic	SEPTIN8	.	.	.	.	.	.	.	.	.	4	24	49	0.792208	0.207792	0.614151	.	.	0.3818	0.8135	0.3897	0.3719	0.8135	.	0.3092	0.7874	0.1386	0.2815	0.1345	0.2518	0.773774	chr5_132755136_T_C_b38	Adipose_Subcutaneous:KIF3A:-0.31547;Adipose_Visceral_Omentum:KIF3A:-0.277412;Artery_Aorta:IL4:-0.364498;Artery_Aorta:KIF3A:-0.361579;Artery_Coronary:KIF3A:-0.353055;Artery_Tibial:KIF3A:-0.357327;Breast_Mammary_Tissue:KIF3A:-0.212411;Cells_Cultured_fibroblasts:KIF3A:-0.410908;Cells_Cultured_fibroblasts:SEPT8:-0.499086;Colon_Sigmoid:KIF3A:-0.348557;Colon_Transverse:KIF3A:-0.139797;Esophagus_Gastroe…	FALSE
Snp14642442	rs3214219	IL4	NM_000589	Cytokine_signaling	0.594345	3.91964	0.00019806	0.84685	chr5	132091651	132091651	-	TT	intronic	SEPTIN8	.	.	.	.	.	.	.	.	.	4	24	49	0.792208	0.207792	0.614151	.	.	0.3809	0.8116	0.3886	0.3711	0.8116	.	0.3076	0.7848	0.1384	0.2802	0.1345	0.25	0.772773	chr5_132755959_C_CTT_b38	Adipose_Subcutaneous:KIF3A:-0.31547;Adipose_Visceral_Omentum:KIF3A:-0.277412;Artery_Aorta:IL4:-0.364498;Artery_Aorta:KIF3A:-0.361579;Artery_Coronary:KIF3A:-0.353055;Artery_Tibial:KIF3A:-0.357327;Breast_Mammary_Tissue:KIF3A:-0.212411;Cells_Cultured_fibroblasts:KIF3A:-0.410908;Cells_Cultured_fibroblasts:SEPT8:-0.499086;Colon_Sigmoid:KIF3A:-0.348557;Colon_Transverse:KIF3A:-0.139797;Esophagus_Gastroe…	FALSE
Snp851713	.	CD160	NM_007053	Checkpoint_pathway	1.11165	3.91938	0.000198241	0.84685	chr1	145136107	145136107	C	T	intronic	NBPF19,NBPF20,NBPF9	.	.	.	.	.	.	.	.	.	67	10	0	0.0649351	0.0649351	0.633877	.	.	0	.	.	.	.	.	.	.	.	.	.	.	0.032533	NA	NA	FALSE
Snp959162	rs201926340	FCGR2B	NM_004001	B_cell_marker	-1.24361	-3.91741	0.00019958	0.84685	chr1	161117593	161117594	TT	-	intergenic	LOC112543491,UFC1	dist=9861;dist=6174	.	.	.	.	.	.	.	.	68	9	0	0.0584416	0.0584416	0.609648	.	.	0.0591	0.0964	0.0578	0.0609	0.0442	.	0.0964	0.0638	0.0632	0.0874	0.0385	0.0688	0.037037	chr1_161147803_TTT_T_b38		FALSE
Snp25778	.	TNFRSF14	NM_003820	Checkpoint_pathway	1.08134	3.91534	0.000200997	0.84685	chr1	2624231	2624231	G	C	intronic	TTC34	.	.	.	.	.	.	.	.	.	63	14	0	0.0909091	0.0909091	0.738632	.	.	0.166	0.239	0.1461	0.1923	0.0954	.	0.239	0.209	0.1671	0.3048	0.0474	0.2135	0.131632	chr1_2692792_G_C_b38		FALSE
Snp5423252	rs11435136	BATF	NM_006399	Helper_T_cells	-0.655914	-3.91344	0.000202312	0.84685	chr14	75766315	75766315	-	A	intergenic	LINC01220,JDP2	dist=3204;dist=128112	.	.	.	.	.	.	.	.	4	28	45	0.766234	0.233766	0.874444	.	.	0.4355	0.8007	0.4428	0.4261	0.5179	.	0.5	0.8007	0.3529	0.3818	0.355	0.3971	0.7998	chr14_75299612_G_GA_b38		FALSE
Snp97146	rs198383	MTOR	NM_004958	PD-1_signaling,tumor_marker	0.569181	3.91304	0.000202589	0.84685	chr1	11933640	11933640	G	A	intergenic	NPPB,RNU5E-1	dist=14638;dist=34571	.	.	.	.	.	.	.	.	14	39	24	0.564935	0.435065	0.910009	.	.	0.4095	0.6005	0.4091	0.41	0.3019	.	0.3038	0.6005	0.4263	0.5352	0.3207	0.464	0.601101	chr1_11873583_G_A_b38	Adipose_Visceral_Omentum:MTHFR:-0.14813;Cells_Cultured_fibroblasts:MTHFR:-0.072789;Esophagus_Mucosa:MTHFR:-0.112767;Esophagus_Mucosa:MFN2:-0.114318;Muscle_Skeletal:RP5-934G17.6:-0.136274;Skin_Sun_Exposed_Lower_leg:MTHFR:-0.11439;Testis:RNU5E-1:0.376926;Testis:KIAA2013:-0.22767;Testis:MFN2:-0.304665;Thyroid:RP5-934G17.6:0.201372;Whole_Blood:PLOD1:-0.149149;Whole_Blood:MFN2:-0.180032;Whole_Blood:MI…	FALSE
Snp97149	rs4846064	MTOR	NM_004958	PD-1_signaling,tumor_marker	0.569181	3.91304	0.000202589	0.84685	chr1	11934842	11934842	C	T	intergenic	NPPB,RNU5E-1	dist=15840;dist=33369	.	.	.	.	.	.	.	.	14	39	24	0.564935	0.435065	0.910009	.	.	0.4446	0.5969	0.4478	0.4407	0.431	.	0.3026	0.5969	0.4257	0.5308	0.316	0.4732	0.602603	chr1_11874785_C_T_b38	Adipose_Subcutaneous:MTHFR:-0.12949;Adipose_Visceral_Omentum:MTHFR:-0.142632;Artery_Tibial:MTHFR:-0.11248;Breast_Mammary_Tissue:MTHFR:-0.1636;Cells_Cultured_fibroblasts:MTHFR:-0.0752016;Esophagus_Mucosa:MTHFR:-0.127825;Esophagus_Mucosa:MFN2:-0.134582;Heart_Atrial_Appendage:MFN2:-0.0823969;Muscle_Skeletal:RP5-934G17.6:-0.145573;Skin_Sun_Exposed_Lower_leg:MTHFR:-0.100269;Stomach:MTHFR:-0.176196;Tes…	FALSE
Snp8430682	rs79713772	LILRB2	NM_001080978	Lymphocyte_infiltrate	0.749054	3.90779	0.000206253	0.84685	chr19	54162720	54162720	A	T	intergenic	DPRX,MIR512-2	dist=22457;dist=7207	.	.	.	.	.	.	.	.	52	23	2	0.175325	0.175325	0.844972	.	.	0.0896	0.1516	0.0906	0.0885	0.1172	.	0.0971	0.1516	0.0702	0.0695	0.1493	0.093	0.152152	chr19_53659466_A_T_b38		FALSE
Snp9074992	rs201475745	CD8B	NM_172213	TCR_coexpression	0.68592	3.90486	0.000208328	0.84685	chr2	87225001	87225001	T	G	intronic	RGPD1,RGPD2	.	.	.	.	.	.	.	.	ID=COSV67962804;OCCURENCE=1(haematopoietic_and_lymphoid_tissue)	26	46	5	0.363636	0.363636	0.0101359	.	.	0.2832	0.3439	0.2789	0.2889	0.2298	.	0.25	0.3439	0.2817	0.3914	0.2635	0.3363	0.343844	chr2_86997878_T_G_b38	Adipose_Subcutaneous:PLGLB1:0.862603;Adipose_Subcutaneous:AC125232.1:-0.488875;Adipose_Subcutaneous:NA:-0.256991;Adipose_Visceral_Omentum:CD8B:0.17268;Adipose_Visceral_Omentum:ANAPC1P1:0.370737;Adipose_Visceral_Omentum:PLGLB1:0.565395;Adipose_Visceral_Omentum:AC125232.1:-0.570979;Adipose_Visceral_Omentum:NA:-0.284504;Adrenal_Gland:PLGLB1:0.539568;Adrenal_Gland:AC125232.1:-0.794458;Adrenal_Gland:N…	TRUE	Adipose_Visceral_Omentum;Small_Intestine_Terminal_Ileum
Snp3850920	rs1488048	PMEL	NM_006928	Drug_target	1.00557	3.9047	0.000208448	0.84685	chr12	55405729	55405729	T	C	intergenic	TESPA1,NEUROD4	dist=27183;dist=8029	.	.	.	.	.	.	.	.	1	10	66	0.922078	0.0779221	0.213775	.	.	0.3469	0.9332	0.3618	0.3282	0.5826	.	0.4245	0.9332	0.1907	0.1884	0.3966	0.2707	0.932933	chr12_55011945_T_C_b38	Ovary:TESPA1:0.389486;Testis:TESPA1:0.43178;Whole_Blood:TESPA1:-0.104875	FALSE
Snp3445168	rs758430577	B3GAT1	NM_018644	NK_activation	0.913774	3.90181	0.000210512	0.84685	chr11	133934995	133934995	-	CG	intergenic	LINC02731,JAM3	dist=23759;dist=3825	.	.	.	.	.	.	.	.	72	2	3	0.0519481	0.0519481	6.08e-05	.	.	0.0106	0.043	0.0114	0.0095	0.0277	.	0.0047	0.043	0.001	0.0003	0	0.0037	0.051051	chr11_134065100_A_ACG_b38		FALSE
Snp18342508	rs2210464	CD274	NM_014143	Checkpoint_pathway	0.564093	3.90139	0.000210813	0.84685	chr9	6223903	6223903	A	T	intronic	IL33	.	.	.	.	.	.	.	.	.	29	36	12	0.38961	0.38961	0.907279	.	.	0.2468	0.425	0.2518	0.2405	0.2835	.	0.1974	0.425	0.2137	0.2401	0.269	0.2232	0.441441	chr9_6223903_A_T_b38	Skin_Not_Sun_Exposed_Suprapubic:IL33:-0.19078	FALSE
Snp18342514	rs10815377	CD274	NM_014143	Checkpoint_pathway	0.564093	3.90139	0.000210813	0.84685	chr9	6224971	6224971	C	G	intronic	IL33	.	.	.	.	.	.	.	.	.	29	36	12	0.38961	0.38961	0.907279	.	.	0.3424	0.5477	0.3482	0.3351	0.5477	.	0.2292	0.419	0.2478	0.2672	0.3138	0.2778	0.450951	chr9_6224971_C_G_b38	Skin_Not_Sun_Exposed_Suprapubic:IL33:-0.205462	FALSE
Snp18342515	rs10815378	CD274	NM_014143	Checkpoint_pathway	0.564093	3.90139	0.000210813	0.84685	chr9	6224977	6224977	T	C	intronic	IL33	.	.	.	.	.	.	.	.	.	29	36	12	0.38961	0.38961	0.907279	.	.	0.3423	0.5478	0.3483	0.3348	0.5478	.	0.2287	0.4198	0.2477	0.2665	0.316	0.2778	0.450951	chr9_6224977_T_C_b38	Skin_Not_Sun_Exposed_Suprapubic:IL33:-0.205462	FALSE
Snp18342517	rs10435816	CD274	NM_014143	Checkpoint_pathway	0.564093	3.90139	0.000210813	0.84685	chr9	6225535	6225535	A	G	intronic	IL33	.	.	.	.	.	.	.	.	.	29	36	12	0.38961	0.38961	0.907279	.	.	0.346	0.5524	0.3524	0.3379	0.5524	.	0.2317	0.4274	0.251	0.2673	0.3042	0.2819	0.451952	chr9_6225535_A_G_b38	Skin_Not_Sun_Exposed_Suprapubic:IL33:-0.205462	FALSE
Snp18342519	rs10815379	CD274	NM_014143	Checkpoint_pathway	0.564093	3.90139	0.000210813	0.84685	chr9	6225825	6225825	C	A	intronic	IL33	.	.	.	.	.	.	.	.	.	29	36	12	0.38961	0.38961	0.907279	.	.	0.2146	0.4254	0.2199	0.208	0.1694	.	0.1969	0.4254	0.2134	0.2405	0.269	0.2113	0.45045	chr9_6225825_C_A_b38	Skin_Not_Sun_Exposed_Suprapubic:IL33:-0.179968	FALSE
Snp18342521	rs10815380	CD274	NM_014143	Checkpoint_pathway	0.564093	3.90139	0.000210813	0.84685	chr9	6226086	6226086	C	T	intronic	IL33	.	.	.	.	.	.	.	.	.	29	36	12	0.38961	0.38961	0.907279	.	.	0.248	0.4264	0.2527	0.2422	0.2821	.	0.1993	0.4264	0.2162	0.2419	0.269	0.2242	0.45045	chr9_6226086_C_T_b38	Skin_Not_Sun_Exposed_Suprapubic:IL33:-0.189611	FALSE
Snp18342522	rs1418386	CD274	NM_014143	Checkpoint_pathway	0.564093	3.90139	0.000210813	0.84685	chr9	6226207	6226207	C	T	intronic	IL33	.	.	.	.	.	.	.	.	.	29	36	12	0.38961	0.38961	0.907279	.	.	0.3451	0.5513	0.3519	0.3367	0.5513	.	0.2317	0.4258	0.2496	0.2677	0.3138	0.2795	0.45045	chr9_6226207_C_T_b38	Skin_Not_Sun_Exposed_Suprapubic:IL33:-0.205462	FALSE
Snp18342523	rs10815381	CD274	NM_014143	Checkpoint_pathway	0.564093	3.90139	0.000210813	0.84685	chr9	6226289	6226289	A	G	intronic	IL33	.	.	.	.	.	.	.	.	.	29	36	12	0.38961	0.38961	0.907279	Acute kidney injury in critical illness	27576016	0.2478	0.4249	0.2526	0.2418	0.2839	.	0.2002	0.4249	0.2151	0.2415	0.2674	0.2243	0.44995	chr9_6226289_A_G_b38	Skin_Not_Sun_Exposed_Suprapubic:IL33:-0.189611	FALSE
Snp18342524	rs1418385	CD274	NM_014143	Checkpoint_pathway	0.564093	3.90139	0.000210813	0.84685	chr9	6226295	6226295	C	T	intronic	IL33	.	.	.	.	.	.	.	.	.	29	36	12	0.38961	0.38961	0.907279	.	.	0.3445	0.5506	0.3509	0.3365	0.5506	.	0.2311	0.4252	0.2492	0.2669	0.3125	0.2803	0.45045	chr9_6226295_C_T_b38	Skin_Not_Sun_Exposed_Suprapubic:IL33:-0.205462	FALSE
Snp18342525	rs10975497	CD274	NM_014143	Checkpoint_pathway	0.564093	3.90139	0.000210813	0.84685	chr9	6226592	6226592	C	T	intronic	IL33	.	.	.	.	.	.	.	.	.	29	36	12	0.38961	0.38961	0.907279	.	.	0.345	0.5517	0.3514	0.337	0.5517	.	0.2311	0.4288	0.2489	0.267	0.316	0.2794	0.451451	chr9_6226592_C_T_b38	Skin_Not_Sun_Exposed_Suprapubic:IL33:-0.206392	FALSE
Snp18342526	rs10975498	CD274	NM_014143	Checkpoint_pathway	0.564093	3.90139	0.000210813	0.84685	chr9	6226688	6226688	T	C	intronic	IL33	.	.	.	.	.	.	.	.	.	29	36	12	0.38961	0.38961	0.907279	.	.	0.3459	0.5521	0.3522	0.3379	0.5521	.	0.2311	0.4294	0.2505	0.2666	0.3138	0.2803	0.451451	chr9_6226688_T_C_b38	Skin_Not_Sun_Exposed_Suprapubic:IL33:-0.205462	FALSE
Snp18342531	rs2210463	CD274	NM_014143	Checkpoint_pathway	0.564093	3.90139	0.000210813	0.84685	chr9	6227752	6227752	A	G	intronic	IL33	.	.	.	.	.	.	.	.	.	29	36	12	0.38961	0.38961	0.907279	.	.	0.3281	0.4915	0.3347	0.3198	0.4915	.	0.2281	0.4254	0.2497	0.2663	0.3138	0.2716	0.452953	chr9_6227752_A_G_b38	Skin_Not_Sun_Exposed_Suprapubic:IL33:-0.223451	FALSE
Snp18342534	rs2026990	CD274	NM_014143	Checkpoint_pathway	0.564093	3.90139	0.000210813	0.84685	chr9	6228694	6228694	A	G	intronic	IL33	.	.	.	.	.	.	.	.	ID=COSV70307406;OCCURENCE=1(lung)	29	36	12	0.38961	0.38961	0.907279	.	.	0.3268	0.4907	0.3337	0.3181	0.4907	.	0.23	0.4259	0.2475	0.2646	0.3138	0.2696	0.449449	chr9_6228694_A_G_b38	Skin_Not_Sun_Exposed_Suprapubic:IL33:-0.223451	FALSE
Snp18342540	rs34349688	CD274	NM_014143	Checkpoint_pathway	-0.564093	-3.90139	0.000210813	0.84685	chr9	6228906	6228906	-	A	intronic	IL33	.	.	.	.	.	.	.	.	.	12	36	29	0.61039	0.38961	0.907279	.	.	0.4229	0.6205	0.4141	0.4341	0.2041	.	0.6205	0.5735	0.4931	0.5241	0.4552	0.4868	0.546046	chr9_6228906_C_CA_b38		FALSE
Snp18342542	rs4740840	CD274	NM_014143	Checkpoint_pathway	0.564093	3.90139	0.000210813	0.84685	chr9	6229110	6229110	A	G	intronic	IL33	.	.	.	.	.	.	.	.	.	29	36	12	0.38961	0.38961	0.907279	.	.	0.3279	0.4919	0.3346	0.3194	0.4919	.	0.23	0.4255	0.2491	0.2668	0.3138	0.2726	0.449449	chr9_6229110_A_G_b38	Skin_Not_Sun_Exposed_Suprapubic:IL33:-0.224008;Skin_Sun_Exposed_Lower_leg:IL33:-0.110454	FALSE
Snp8352739	rs75021472	NECTIN2	NM_001042724	Adhesion,migration	-0.574557	-3.90082	0.000211224	0.84685	chr19	44659513	44659513	G	A	intronic	ZNF234	.	.	.	.	.	.	.	.	.	45	24	8	0.25974	0.25974	0.10587	.	.	0.0707	0.1839	0.0673	0.0749	0.0267	.	0.0814	0.1839	0.0703	0.1226	0.069	0.0932	0.19019	chr19_44155360_G_A_b38	Esophagus_Gastroesophageal_Junction:ZNF112:0.426404;Lung:ZNF112:0.273466;Pancreas:ZNF112:0.55701;Stomach:ZNF112:0.495939;Testis:ZNF234:0.603237;Thyroid:ZNF234:0.376366;Whole_Blood:ZNF223:0.324148	FALSE
Snp97203	rs34954501	MTOR	NM_004958	PD-1_signaling,tumor_marker	0.581675	3.90058	0.000211397	0.84685	chr1	11938203	11938203	A	G	intergenic	NPPB,RNU5E-1	dist=19201;dist=30008	.	.	.	.	.	.	.	.	10	37	30	0.62987	0.37013	0.904984	.	.	0.5561	0.6561	0.5623	0.5483	0.6561	.	0.3605	0.6212	0.5012	0.5787	0.4138	0.5564	0.646146	chr1_11878146_A_G_b38	Adipose_Visceral_Omentum:MTHFR:-0.127355;Colon_Sigmoid:NPPA-AS1:-0.31217;Esophagus_Mucosa:MFN2:-0.121269;Heart_Atrial_Appendage:MFN2:-0.0770963;Muscle_Skeletal:RP5-934G17.6:-0.131825;Small_Intestine_Terminal_Ileum:NPPA-AS1:-0.341101;Testis:RNU5E-1:0.439407;Testis:KIAA2013:-0.222561;Testis:MFN2:-0.283956;Thyroid:RP5-934G17.6:0.20072;Whole_Blood:PLOD1:-0.0980201;Whole_Blood:MFN2:-0.125248	FALSE
Snp97206	rs61359664	MTOR	NM_004958	PD-1_signaling,tumor_marker	0.581675	3.90058	0.000211397	0.84685	chr1	11938340	11938340	T	C	intergenic	NPPB,RNU5E-1	dist=19338;dist=29871	.	.	.	.	.	.	.	.	10	37	30	0.62987	0.37013	0.904984	.	.	0.5655	0.6597	0.5704	0.5593	0.6597	.	0.3715	0.6343	0.5147	0.5832	0.4207	0.5657	0.643143	chr1_11878283_T_C_b38	Adipose_Visceral_Omentum:MTHFR:-0.130596;Cells_Cultured_fibroblasts:MTHFR:-0.0667478;Colon_Sigmoid:NPPA-AS1:-0.307354;Esophagus_Mucosa:MFN2:-0.113436;Heart_Atrial_Appendage:MFN2:-0.0754855;Muscle_Skeletal:RP5-934G17.6:-0.132214;Small_Intestine_Terminal_Ileum:NPPA-AS1:-0.348364;Testis:RNU5E-1:0.416623;Testis:KIAA2013:-0.226776;Testis:MFN2:-0.286541;Thyroid:RP5-934G17.6:0.203237;Whole_Blood:PLOD1:-…	FALSE
Snp14751602	rs2042236	CD74	NM_001025159	Antigen_processing	-0.775543	-3.90024	0.000211648	0.84685	chr5	150398115	150398115	G	A	intergenic	ZNF300P1,GPX3	dist=71969;dist=2037	.	.	.	.	.	.	.	.	56	19	2	0.149351	0.149351	0.511345	.	.	0.1588	0.2309	0.1572	0.1608	0.2309	.	0.0757	0.1617	0.1387	0.1033	0.1034	0.1208	0.151151	chr5_151018554_G_A_b38		FALSE
Snp14751611	rs8177404	CD74	NM_001025159	Antigen_processing	-0.775543	-3.90024	0.000211648	0.84685	chr5	150399584	150399584	T	C	upstream	GPX3	.	.	.	.	.	.	.	.	.	56	19	2	0.149351	0.149351	0.511345	.	.	0.153	0.2059	0.1514	0.1551	0.2059	.	0.0755	0.1632	0.1405	0.1033	0.1138	0.1222	0.153654	chr5_151020023_T_C_b38		FALSE
Snp14751612	rs8177406	CD74	NM_001025159	Antigen_processing	-0.775543	-3.90024	0.000211648	0.84685	chr5	150399634	150399634	T	C	upstream	GPX3	.	.	.	.	.	.	.	.	.	56	19	2	0.149351	0.149351	0.511345	.	.	0.153	0.2062	0.1512	0.1553	0.2062	.	0.0745	0.1626	0.1405	0.1033	0.1138	0.1215	0.153654	chr5_151020073_T_C_b38		FALSE
Snp14751621	rs870406	CD74	NM_001025159	Antigen_processing	-0.775543	-3.90024	0.000211648	0.84685	chr5	150400601	150400601	G	A	intronic	GPX3	.	.	.	.	.	.	.	.	.	56	19	2	0.149351	0.149351	0.511345	.	.	0.104	0.1639	0.1007	0.1082	0.0358	.	0.0578	0.1639	0.1392	0.1014	0.1138	0.1091	0.153153	chr5_151021040_G_A_b38		FALSE
Snp7152011	.	CCL3	NM_002983	Lymphocyte_infiltrate	0.64923	3.9	0.000211816	0.84685	chr17	34423033	34423033	T	C	intergenic	CCL3,CCL4	dist=5544;dist=8187	.	.	.	.	.	.	.	.	49	23	5	0.214286	0.214286	0.242244	.	.	0.0006	0.0014	0.0007	0.0005	0.0014	.	0	0	0.0004	0	0	0	0.203704	chr17_330561_T_C_b38		FALSE
Snp961858	rs11811241	FCGR3B	NM_000570	NK_activation	0.798045	3.89995	0.000211852	0.84685	chr1	161493580	161493580	A	G	upstream	HSPA6	.	.	.	.	.	.	.	.	.	50	26	1	0.181818	0.181818	0.348769	.	.	0.3021	0.4017	0.2987	0.3065	0.2353	.	0.4017	0.2024	0.3387	0.3265	0.2482	0.3189	0.220721	chr1_161523790_A_G_b38	Adipose_Subcutaneous:FCGR2C:0.187648;Adipose_Subcutaneous:HSPA7:0.197746;Esophagus_Muscularis:HSPA7:0.244006;Muscle_Skeletal:HSPA7:0.210177;Nerve_Tibial:HSPA6:-0.195079;Skin_Not_Sun_Exposed_Suprapubic:FCGR2C:0.195018;Skin_Sun_Exposed_Lower_leg:FCGR2C:0.22173;Skin_Sun_Exposed_Lower_leg:HSPA7:0.256353;Testis:HSPA7:0.271298;Thyroid:FCGR2C:0.171762;Thyroid:HSPA7:0.199744;Whole_Blood:RPS23P10:-0.1257;…	FALSE
Snp16641300	rs200558963	GUSB	NM_000181	Housekeeping	0.874211	3.89395	0.000216238	0.84685	chr7	64862565	64862565	T	G	intronic	ZNF92	.	.	.	.	.	.	.	.	.	55	22	0	0.142857	0.142857	0.256847	.	.	0.0093	0.0167	0.0082	0.0108	0.0111	.	0.0167	0.0075	0.0064	0.0218	0	0.0092	0.123624	chr7_65397652_T_G_b38		FALSE
Snp10906402	rs11090148	MAPK1	NM_002745	Tumor_marker	0.59108	3.88915	0.000219802	0.84685	chr22	22905672	22905672	C	T	ncRNA_intronic	LL22NC03-63E9.3	.	.	.	.	.	.	.	.	.	20	40	17	0.480519	0.480519	0.734652	.	.	0.4733	0.5582	0.4692	0.4785	0.3756	.	0.5582	0.5265	0.5036	0.5385	0.3819	0.5019	0.534535	chr22_22563267_C_T_b38	Testis:BCRP4:-0.29864;Testis:POM121L1P:-0.24071;Testis:GGTLC2:-0.45954;Thyroid:BCRP4:0.292263;Thyroid:POM121L1P:0.320138;Thyroid:GGTLC2:0.386786	FALSE
Snp8364204	rs11878435	NECTIN2	NM_001042724	Adhesion,migration	0.770543	3.88659	0.000221731	0.84685	chr19	46138882	46138882	C	A	intronic	EML2	.	.	.	.	.	.	.	.	.	56	19	2	0.149351	0.149351	0.511345	.	.	0.1353	0.2104	0.1342	0.1368	0.1331	.	0.1078	0.2104	0.1194	0.2122	0.0579	0.1477	0.211211	chr19_45635624_C_A_b38		FALSE
Snp9825492	rs11887439	CD28	NM_006139	Checkpoint_pathway	-0.544405	-3.88589	0.000222262	0.84685	chr2	205025093	205025093	T	C	intergenic	ICOS,PARD3B	dist=198795;dist=385105	.	.	.	.	.	.	.	.	26	35	16	0.435065	0.435065	0.423525	.	.	0.251	0.4527	0.2534	0.2479	0.2398	.	0.2376	0.4527	0.2398	0.2415	0.2897	0.2431	0.469469	chr2_204160370_T_C_b38		FALSE
Snp2096476	rs10665620	PRF1	NM_005041	NK_activation	0.606491	3.88498	0.000222953	0.84685	chr10	71408040	71408040	-	TT	intergenic	FAM241B,COL13A1	dist=14691;dist=153622	.	.	.	.	.	.	.	.	7	16	54	0.805195	0.194805	0.00328207	.	.	0.5374	0.8086	0.5413	0.5325	0.2053	.	0.6935	0.8086	0.6791	0.5716	0.7444	0.6047	0.757758	chr10_69648284_G_GTT_b38		FALSE
Snp18564416	rs11439848	SIT1	NM_014450	Lymphocyte_infiltrate	0.630091	3.88465	0.000223203	0.84685	chr9	35367640	35367640	-	C	intronic	UNC13B	.	.	.	.	.	.	.	.	.	22	44	11	0.428571	0.428571	0.136449	.	.	0.3853	0.5279	0.3919	0.377	0.5279	.	0.3038	0.4535	0.3253	0.306	0.3021	0.3386	0.455956	chr9_35367643_T_TC_b38	Artery_Aorta:ATP8B5P:-0.299406;Brain_Hippocampus:ATP8B5P:-0.499977;Cells_Cultured_fibroblasts:FAM214B:0.116058;Cells_Cultured_fibroblasts:UNC13B:0.106255;Esophagus_Mucosa:UNC13B:0.131485;Esophagus_Muscularis:ATP8B5P:-0.268425;Heart_Left_Ventricle:ATP8B5P:-0.308719;Lung:ATP8B5P:-0.167409;Muscle_Skeletal:ATP8B5P:-0.182125;Skin_Not_Sun_Exposed_Suprapubic:UNC13B:0.123743;Skin_Sun_Exposed_Lower_leg:UN…	FALSE
Snp7152047	rs1634511	CCL3	NM_002983	Lymphocyte_infiltrate	0.592434	3.88317	0.000224328	0.84685	chr17	34428019	34428019	A	G	intergenic	CCL3,CCL4	dist=10530;dist=3201	.	.	.	.	.	.	.	.	35	33	9	0.331169	0.331169	0.703173	.	.	0.1952	0.3343	0.1955	0.1948	0.1282	.	0.1901	0.3343	0.2273	0.1615	0.1393	0.1941	0.307808	chr17_36100625_A_G_b38		FALSE
Snp9075602	rs202119945	CD8B	NM_172213	TCR_coexpression	0.689517	3.88138	0.0002257	0.84685	chr2	87358194	87358207	TTTTTTTTTTTTTT	-	intergenic	LOC285074,MIR4771-1	dist=54658;dist=63702	.	.	.	.	.	.	.	.	20	50	7	0.415584	0.415584	0.00339323	.	.	0.5065	0.5735	0.5031	0.5108	0.5735	.	0.4979	0.4507	0.4605	0.5847	0.5048	0.4957	0.341842	chr2_87131071_TTTTTTTTTTTTTTT_T_b38		FALSE
Snp6223473	rs112405427	IGF1R	NM_000875	Adhesion,migration	-0.551728	-3.88045	0.000226416	0.84685	chr15	99412524	99412524	-	AAAC	intronic	IGF1R	.	.	.	.	.	.	.	.	.	10	24	43	0.714286	0.285714	0.0361608	.	.	0.3009	0.5924	0.3026	0.2988	0.2722	.	0.4054	0.5924	0.2795	0.3401	0.1484	0.2983	0.733734	chr15_98869295_A_AAAAC_b38		FALSE
Snp11439354	.	CCR5	NM_001100168	Lymphocyte_infiltrate	-0.902968	-3.87477	0.000230833	0.84685	chr3	45457386	45457389	GAGA	-	intronic	LARS2	.	.	.	.	.	.	.	.	.	62	14	1	0.103896	0.103896	0.377229	.	.	0.0385	0.0462	0.0373	0.04	0.0243	.	0.0345	0.0161	0.0462	0.0539	0.0429	0.0429	0.109109	chr3_45415894_GAGAG_G_b38		FALSE
Snp8105600	rs778980485	ICAM1	NM_000201	Type_II_interferon_signaling	0.945414	3.87419	0.000231292	0.84685	chr19	11323237	11323241	CTTTC	-	ncRNA_intronic	LOC105372273	.	.	.	.	.	.	.	.	.	72	2	3	0.0519481	0.0519481	6.08e-05	.	.	0.042	0.1553	0.041	0.0432	0.0077	.	0.1199	0.1553	0.0419	0.0482	0.0214	0.0563	0.046547	chr19_11212561_CTTTCT_T_b38		FALSE
Snp9825408	rs2553039	CD28	NM_006139	Checkpoint_pathway	-0.762132	-3.87397	0.000231467	0.84685	chr2	205011950	205011950	T	A	intergenic	ICOS,PARD3B	dist=185652;dist=398248	.	.	.	.	.	.	.	.	2	20	55	0.844156	0.155844	0.839999	.	.	0.0274	0.0418	0.029	0.0253	0.0373	.	0.0418	0.004	0.0246	0.0188	0.05	0.0238	0.872873	chr2_204147227_T_A_b38		FALSE
Snp7988411	rs77359071	NFATC1	NM_172387	PD-1_signaling	-0.847067	-3.87216	0.000232893	0.84685	chr18	76700125	76700125	G	A	intergenic	LINC01029,SALL3	dist=994442;dist=40150	.	.	.	.	.	.	.	.	58	18	1	0.12987	0.12987	0.80157	.	.	0.0286	0.0914	0.0285	0.0287	0.0755	.	0.0672	0.0914	0.0014	0	0.0138	0.0129	0.090591	chr18_78940125_G_A_b38		FALSE
Snp8063064	rs113968853	TNFSF14	NM_003807	Checkpoint_pathway	0.616164	3.87161	0.000233334	0.84685	chr19	6714798	6714798	G	A	intronic	C3	.	.	.	.	.	.	.	.	.	26	42	9	0.38961	0.38961	0.193913	.	.	0.1431	0.4825	0.1444	0.1413	0.125	.	0.1064	0.4825	0.1235	0.1375	0.0621	0.1497	0.468468	chr19_6714787_G_A_b38		FALSE
Snp5162487	rs77343697	NFKBIA	NM_020529	T_cell_receptor_signaling	-1.08584	-3.87061	0.000234125	0.84685	chr14	36124677	36124677	G	A	intronic	RALGAPA1	.	.	.	.	.	.	.	.	.	69	7	1	0.0584416	0.0584416	0.117466	.	.	0.0447	0.142	0.0472	0.0415	0.142	.	0.0443	0.0565	0.0011	0.0003	0.0069	0.0157	0.060561	chr14_35655471_G_A_b38	Cells_Cultured_fibroblasts:PPP2R3C:-0.449964	FALSE
Snp10071647	rs62186581	PDCD1	NM_005018	Drug_target	-1.00927	-3.87028	0.000234388	0.84685	chr2	241846367	241846367	G	T	intronic	CROCC2	.	.	.	.	.	.	.	.	.	62	15	0	0.0974026	0.0974026	0.764768	.	.	0	.	.	.	.	.	.	.	.	.	.	.	0.163163	chr2_240906950_G_T_b38		FALSE
Snp8404257	rs77081407	NKG7	NM_005601	Lymphocyte_infiltrate	1.11194	3.86996	0.000234641	0.84685	chr19	51312011	51312011	G	A	intergenic	C19orf48,LINC01869	dist=3901;dist=8926	.	.	.	.	.	.	.	.	66	11	0	0.0714286	0.0714286	0.659302	.	.	0.0037	0.069	0.0037	0.0036	0.0009	.	0	0.069	0	0	0	0	0.069069	chr19_50808754_G_A_b38		FALSE
Snp1880	rs377630639	ISG15	NM_005101	Type_I_interferon_signaling	0.796041	3.86857	0.000235751	0.84685	chr1	252780	252780	G	A	intergenic	LOC729737,LOC100132287	dist=112214;dist=71112	.	.	.	.	.	.	.	.	41	36	0	0.233766	0.233766	0.00580567	.	.	0.0166	0.0201	0.0176	0.0152	0.0126	.	0.0181	0.0201	0.0195	0.009	0.0408	0.0268	0.162162	chr1_283029_G_A_b38		FALSE
Snp1005537	.	CD247	NM_198053	TCR_coexpression	0.801458	3.86857	0.000235753	0.84685	chr1	167835988	167835988	-	AAA	intronic	ADCY10	.	.	.	.	.	.	.	.	.	68	5	4	0.0844156	0.0844156	0.000128033	.	.	0.048	0.2559	0.05	0.0453	0.0834	.	0.0567	0.2559	0.0022	0.0057	0.0055	0.0171	0.123123	chr1_167866750_T_TAAA_b38		FALSE
Snp18565732	rs7851329	SIT1	NM_014450	Lymphocyte_infiltrate	-0.591319	-3.8672	0.000236851	0.84685	chr9	35645880	35645880	G	C	upstream	LOC101926948	.	.	.	.	.	.	.	.	.	38	31	8	0.305195	0.305195	0.510106	.	.	0.0461	0.2877	0.05	0.0412	0.0483	.	0.0532	0.2877	0.017	0.056	0.0448	0.06	0.300801	chr9_35645883_G_C_b38	Adipose_Subcutaneous:TMEM8B:0.297731;Esophagus_Gastroesophageal_Junction:CD72:0.67197	FALSE
Snp7155181	rs12951079	CCL18	NM_002988	Lymphocyte_infiltrate	-0.553971	-3.86536	0.000238337	0.84685	chr17	34933059	34933059	G	A	intronic	GGNBP2	.	.	.	.	.	.	.	.	.	31	33	13	0.383117	0.383117	0.404368	.	.	0.2945	0.3908	0.2952	0.2936	0.0929	.	0.2538	0.2937	0.3908	0.2469	0.3182	0.3207	0.304805	chr17_36576629_G_A_b38		FALSE
Snp14642449	rs256871	IL4	NM_000589	Cytokine_signaling	0.58502	3.86409	0.000239371	0.84685	chr5	132093037	132093037	G	A	UTR3	SEPTIN8	NM_015146:c.*1476C>T,NM_001300799:c.*1476C>T,NM_001300798:c.*1169C>T,NM_001098812:c.*1169C>T,NM_001098813:c.*1476C>T	.	.	.	.	.	.	.	.	4	25	48	0.785714	0.214286	0.617764	.	.	0.2467	0.7874	0.2492	0.2436	0.3355	.	0.2825	0.7874	0.1358	0.2814	0.131	0.2261	0.772272	chr5_132757345_G_A_b38	Adipose_Subcutaneous:KIF3A:-0.313303;Adipose_Visceral_Omentum:KIF3A:-0.298764;Adrenal_Gland:KIF3A:-0.349877;Artery_Aorta:IL4:-0.354088;Artery_Aorta:KIF3A:-0.391568;Artery_Coronary:KIF3A:-0.434491;Artery_Tibial:KIF3A:-0.390382;Breast_Mammary_Tissue:KIF3A:-0.256927;Cells_Cultured_fibroblasts:KIF3A:-0.435517;Cells_Cultured_fibroblasts:SEPT8:-0.450816;Colon_Sigmoid:KIF3A:-0.345186;Colon_Transverse:KI…	FALSE
Snp14642451	rs42403	IL4	NM_000589	Cytokine_signaling	0.58502	3.86409	0.000239371	0.84685	chr5	132093994	132093994	C	T	UTR3	SEPTIN8	NM_015146:c.*519G>A,NM_001300799:c.*519G>A,NM_001300798:c.*212G>A,NM_001098812:c.*212G>A,NM_001098813:c.*519G>A	.	.	.	.	.	.	.	.	4	25	48	0.785714	0.214286	0.617764	.	.	0.2655	0.7879	0.2682	0.2622	0.4022	.	0.2861	0.7879	0.1359	0.2808	0.131	0.2311	0.772272	chr5_132758302_C_T_b38	Adipose_Subcutaneous:KIF3A:-0.290854;Adipose_Visceral_Omentum:KIF3A:-0.251093;Artery_Aorta:IL4:-0.324885;Artery_Aorta:KIF3A:-0.364883;Artery_Coronary:KIF3A:-0.370148;Artery_Tibial:KIF3A:-0.343782;Breast_Mammary_Tissue:KIF3A:-0.229435;Cells_Cultured_fibroblasts:KIF3A:-0.43329;Cells_Cultured_fibroblasts:SEPT8:-0.438564;Colon_Sigmoid:KIF3A:-0.312122;Colon_Transverse:KIF3A:-0.131867;Esophagus_Gastroe…	FALSE
Snp8364195	rs73050363	NECTIN2	NM_001042724	Adhesion,migration	0.747913	3.86268	0.000240519	0.84685	chr19	46137240	46137240	G	T	intronic	EML2	.	.	.	.	.	.	.	.	.	52	23	2	0.175325	0.175325	0.844972	.	.	0.1302	0.2164	0.13	0.1304	0.1369	.	0.0943	0.2164	0.1159	0.1518	0.069	0.1312	0.218218	chr19_45633982_G_T_b38	Adipose_Subcutaneous:AC006132.1:0.337553;Artery_Tibial:EML2:0.264683;Breast_Mammary_Tissue:AC006132.1:0.442138;Esophagus_Mucosa:AC006132.1:0.398687;Esophagus_Muscularis:AC006132.1:0.341975;Heart_Atrial_Appendage:AC006132.1:0.454938;Heart_Atrial_Appendage:EML2:0.257886;Thyroid:EML2:0.20899	FALSE
Snp8364199	rs4803837	NECTIN2	NM_001042724	Adhesion,migration	0.747913	3.86268	0.000240519	0.84685	chr19	46138201	46138201	C	T	intronic	EML2	.	.	.	.	.	.	.	.	.	52	23	2	0.175325	0.175325	0.844972	.	.	0.1244	0.2185	0.1247	0.124	0.1368	.	0.0884	0.2185	0.1075	0.1384	0.0709	0.1264	0.217718	chr19_45634943_C_T_b38	Adipose_Subcutaneous:AC006132.1:0.343432;Artery_Tibial:EML2:0.299302;Breast_Mammary_Tissue:AC006132.1:0.459512;Esophagus_Mucosa:AC006132.1:0.374293;Heart_Atrial_Appendage:AC006132.1:0.483195;Heart_Atrial_Appendage:EML2:0.274045;Thyroid:EML2:0.223796	FALSE
Snp8364227	rs73050371	NECTIN2	NM_001042724	Adhesion,migration	0.747913	3.86268	0.000240519	0.84685	chr19	46141994	46141994	T	C	intronic	EML2	.	.	.	.	.	.	.	.	ID=COSV55598343;OCCURENCE=1(haematopoietic_and_lymphoid_tissue),1(stomach)	52	23	2	0.175325	0.175325	0.844972	.	.	0.1222	0.2155	0.1207	0.1241	0.1693	.	0.0908	0.2155	0.0904	0.123	0.0483	0.1074	0.21972	chr19_45638736_T_C_b38	Artery_Tibial:EML2:0.274725;Heart_Atrial_Appendage:EML2:0.270494;Thyroid:EML2:0.225993	FALSE
Snp8364233	rs11882792	NECTIN2	NM_001042724	Adhesion,migration	0.747913	3.86268	0.000240519	0.84685	chr19	46142974	46142974	G	T	intronic	EML2	.	.	.	.	.	.	.	.	.	52	23	2	0.175325	0.175325	0.844972	.	.	0.1199	0.222	0.1183	0.122	0.1598	.	0.0908	0.222	0.0901	0.1236	0.0483	0.1075	0.22022	chr19_45639716_G_T_b38	Artery_Tibial:EML2:0.27557;Heart_Atrial_Appendage:EML2:0.275281;Thyroid:EML2:0.225993	FALSE
Snp11817072	rs3890815	CBLB	NM_170662	T_cell_receptor_signaling	0.609525	3.86259	0.000240595	0.84685	chr3	104967990	104967990	C	T	intergenic	MIR548AB,ALCAM	dist=1725030;dist=117567	.	.	.	.	.	.	.	.	44	27	6	0.253247	0.253247	0.457775	.	.	0.1013	0.2464	0.1008	0.1018	0.0265	.	0.1144	0.2464	0.1273	0.0981	0.1379	0.1167	0.269269	chr3_105249146_C_T_b38	Whole_Blood:ALCAM:0.213199	FALSE
Snp7292283	rs11288012	CA4	NM_000717	Neutrophil	0.527464	3.86055	0.000242267	0.84685	chr17	57877307	57877307	A	-	intronic	VMP1	.	.	.	.	.	.	.	.	.	17	34	26	0.558442	0.441558	0.304075	.	.	0.7352	0.832	0.7354	0.7349	0.7812	.	0.5929	0.832	0.7236	0.4585	0.6919	0.7043	0.486486	chr17_59799946_AA_A_b38		FALSE
Snp12166552	rs397969922	IL12A	NM_000882	Drug_target	-0.831429	-3.8581	0.000244289	0.84685	chr3	159976432	159976432	-	A	ncRNA_intronic	TRIM59-IFT80	.	.	.	212292	Jeune_thoracic_dystrophy|not_specified	MedGen:C0265275,Orphanet:ORPHA474,SNOMED_CT:75049004|MedGen:CN169374	criteria_provided,_conflicting_interpretations	Conflicting_interpretations_of_pathogenicity	.	51	26	0	0.168831	0.168831	0.0712971	.	.	0.3516	0.3585	0.344	0.3612	0.3585	.	0.1611	0.1961	0.3476	0.4964	0.4161	0.3493	0.186186	chr3_160258644_G_GA_b38		FALSE
Snp18564842	rs7040391	SIT1	NM_014450	Lymphocyte_infiltrate	0.607191	3.85801	0.000244361	0.84685	chr9	35480564	35480564	T	C	ncRNA_intronic	ATP8B5P	.	.	.	.	.	.	.	.	.	18	43	16	0.487013	0.487013	0.310055	.	.	0.6651	0.7304	0.6603	0.6711	0.53	.	0.7229	0.4949	0.7304	0.7602	0.7069	0.7017	0.484484	chr9_35480567_T_C_b38	Artery_Tibial:VCP:0.0785742;Muscle_Skeletal:FAM166B:-0.113178;Testis:RUSC2:0.125314	FALSE
Snp7154534	rs3050535	CCL18	NM_002988	Lymphocyte_infiltrate	0.517171	3.85421	0.000247537	0.84685	chr17	34838302	34838302	-	CACTTTAA	intergenic	TBC1D3B,ZNHIT3	dist=30210;dist=4169	.	.	.	.	.	.	.	.	18	31	28	0.564935	0.435065	0.0861565	.	.	0.6345	0.7943	0.6379	0.6302	0.7943	.	0.6766	0.6517	0.5506	0.5911	0.6875	0.6102	0.663163	chr17_36482449_T_TCACTTTAA_b38		FALSE
Snp3511861	rs397688725	CLEC4C	NM_130441	Dendridic_cell	0.478201	3.84834	0.000252511	0.84685	chr12	7831598	7831598	-	T	intergenic	APOBEC1,GDF3	dist=8403;dist=10782	.	.	.	.	.	.	.	.	18	31	28	0.564935	0.435065	0.0861565	.	.	0.8394	0.9515	0.835	0.845	0.693	.	0.6153	0.6579	0.9515	0.8565	0.9	0.8805	0.618118	chr12_7679002_A_AT_b38		FALSE
Snp5162364	rs75903448	NFKBIA	NM_020529	T_cell_receptor_signaling	-1.00588	-3.84592	0.000254588	0.84685	chr14	36102130	36102130	T	G	intronic	RALGAPA1	.	.	.	.	.	.	.	.	.	67	9	1	0.0714286	0.0714286	0.178766	.	.	0.0184	0.075	0.0198	0.0167	0.0461	.	0.0389	0.075	0.0008	0.0003	0	0.011	0.076076	chr14_35632924_T_G_b38	Adipose_Visceral_Omentum:PPP2R3C:-0.513198;Cells_Cultured_fibroblasts:PPP2R3C:-0.587964	FALSE
Snp8413915	rs8102072	CD33	NM_001772	Myeloid_marker	-0.594182	-3.84412	0.000256146	0.84685	chr19	52488711	52488711	T	C	intronic	ZNF350	.	.	.	.	.	.	.	.	ID=COSV54708537;OCCURENCE=1(skin)	44	26	7	0.25974	0.25974	0.309679	.	.	0.2152	0.2706	0.2185	0.211	0.1908	.	0.2151	0.2706	0.218	0.2291	0.231	0.2417	0.27027	chr19_51985458_T_C_b38	Adipose_Subcutaneous:ZNF432:-0.116314;Adipose_Subcutaneous:NA:-0.384679;Adipose_Visceral_Omentum:ZNF432:-0.195862;Adipose_Visceral_Omentum:NA:-0.38765;Adrenal_Gland:NA:-0.556747;Artery_Tibial:NA:-0.317792;Brain_Anterior_cingulate_cortex_BA2:NA:-0.481291;Brain_Cerebellum:ZNF649:-0.342965;Brain_Cerebellum:NA:-0.520406;Brain_Frontal_Cortex_BA:ZNF649:-0.343622;Brain_Nucleus_accumbens_basal_ganglia:ZN…	FALSE
Snp7154934	rs12941866	CCL18	NM_002988	Lymphocyte_infiltrate	-0.527564	-3.84325	0.000256905	0.84685	chr17	34900120	34900120	A	G	upstream	GGNBP2	.	.	.	.	.	.	.	.	.	29	32	16	0.415584	0.415584	0.201247	.	.	0.3821	0.4437	0.3797	0.3852	0.2791	.	0.3144	0.3282	0.4437	0.4063	0.3368	0.3983	0.333834	chr17_36544271_A_G_b38	Adipose_Subcutaneous:NA:-0.254298;Adipose_Subcutaneous:NA:0.277049;Adipose_Subcutaneous:NA:0.183951;Adipose_Subcutaneous:NA:0.201323;Adipose_Visceral_Omentum:NA:-0.0764904;Adipose_Visceral_Omentum:NA:-0.269366;Adipose_Visceral_Omentum:NA:0.212299;Adipose_Visceral_Omentum:NA:0.136238;Adipose_Visceral_Omentum:NA:0.188861;Adrenal_Gland:NA:0.263792;Artery_Aorta:NA:-0.109169;Artery_Aorta:NA:-0.268905;…	FALSE
Snp7154985	rs8078390	CCL18	NM_002988	Lymphocyte_infiltrate	-0.527564	-3.84325	0.000256905	0.84685	chr17	34908219	34908219	G	C	intronic	GGNBP2	.	.	.	.	.	.	.	.	.	29	32	16	0.415584	0.415584	0.201247	.	.	0.3837	0.4455	0.3818	0.3861	0.2811	.	0.3128	0.3269	0.4455	0.4065	0.3586	0.3987	0.333834	chr17_36552378_G_C_b38	Adipose_Subcutaneous:NA:-0.24852;Adipose_Subcutaneous:NA:0.272789;Adipose_Subcutaneous:NA:0.198954;Adipose_Subcutaneous:NA:0.176542;Adipose_Visceral_Omentum:NA:-0.0794453;Adipose_Visceral_Omentum:NA:-0.267073;Adipose_Visceral_Omentum:NA:0.209522;Adipose_Visceral_Omentum:NA:0.151905;Adipose_Visceral_Omentum:NA:0.196742;Adrenal_Gland:NA:0.264762;Artery_Aorta:NA:-0.110708;Artery_Aorta:NA:-0.271979;A…	FALSE
Snp7155052	rs7217095	CCL18	NM_002988	Lymphocyte_infiltrate	-0.527564	-3.84325	0.000256905	0.84685	chr17	34918092	34918092	T	C	intronic	GGNBP2	.	.	.	.	.	.	.	.	.	29	32	16	0.415584	0.415584	0.201247	.	.	0.3826	0.4444	0.3806	0.3853	0.2783	.	0.3149	0.3284	0.4444	0.4074	0.3586	0.3998	0.333834	chr17_36562252_T_C_b38	Adipose_Subcutaneous:NA:-0.25015;Adipose_Subcutaneous:NA:0.273487;Adipose_Subcutaneous:NA:0.198387;Adipose_Subcutaneous:NA:0.182396;Adipose_Visceral_Omentum:NA:-0.0789649;Adipose_Visceral_Omentum:NA:-0.266253;Adipose_Visceral_Omentum:NA:0.207326;Adipose_Visceral_Omentum:NA:0.150634;Adipose_Visceral_Omentum:NA:0.196931;Adrenal_Gland:NA:0.264762;Artery_Aorta:NA:-0.108749;Artery_Aorta:NA:-0.273252;A…	FALSE
Snp7155089	rs57705647	CCL18	NM_002988	Lymphocyte_infiltrate	-0.527564	-3.84325	0.000256905	0.84685	chr17	34924538	34924538	T	C	intronic	GGNBP2	.	.	.	.	.	.	.	.	.	29	32	16	0.415584	0.415584	0.201247	.	.	0.3827	0.4447	0.3807	0.3851	0.2788	.	0.3132	0.3276	0.4447	0.4061	0.3586	0.3976	0.333834	chr17_36568699_T_C_b38	Adipose_Subcutaneous:NA:-0.24852;Adipose_Subcutaneous:NA:0.272789;Adipose_Subcutaneous:NA:0.198954;Adipose_Subcutaneous:NA:0.176542;Adipose_Visceral_Omentum:NA:-0.0794453;Adipose_Visceral_Omentum:NA:-0.267073;Adipose_Visceral_Omentum:NA:0.209522;Adipose_Visceral_Omentum:NA:0.151905;Adipose_Visceral_Omentum:NA:0.196742;Adrenal_Gland:NA:0.264762;Artery_Aorta:NA:-0.110708;Artery_Aorta:NA:-0.271979;A…	FALSE
Snp7155114	rs34327767	CCL18	NM_002988	Lymphocyte_infiltrate	-0.527564	-3.84325	0.000256905	0.84685	chr17	34929002	34929002	G	A	intronic	GGNBP2	.	.	.	.	.	.	.	.	.	29	32	16	0.415584	0.415584	0.201247	.	.	0.3823	0.445	0.3801	0.385	0.2755	.	0.3155	0.3282	0.445	0.4089	0.3586	0.4019	0.334334	chr17_36573163_G_A_b38	Adipose_Subcutaneous:NA:-0.24852;Adipose_Subcutaneous:NA:0.272789;Adipose_Subcutaneous:NA:0.198954;Adipose_Subcutaneous:NA:0.176542;Adipose_Visceral_Omentum:NA:-0.0794323;Adipose_Visceral_Omentum:NA:-0.265914;Adipose_Visceral_Omentum:NA:0.20873;Adipose_Visceral_Omentum:NA:0.148632;Adipose_Visceral_Omentum:NA:0.198202;Adrenal_Gland:NA:0.264762;Artery_Aorta:NA:-0.110708;Artery_Aorta:NA:-0.271979;Ar…	FALSE
Snp7155189	rs2074103	CCL18	NM_002988	Lymphocyte_infiltrate	-0.527564	-3.84325	0.000256905	0.84685	chr17	34935878	34935878	C	A	intronic	GGNBP2	.	.	.	.	.	.	.	.	ID=COSV59023283;OCCURENCE=1(breast),1(haematopoietic_and_lymphoid_tissue),1(lung)	29	32	16	0.415584	0.415584	0.201247	.	.	0.3822	0.4451	0.38	0.3849	0.2763	.	0.3156	0.3273	0.4451	0.4063	0.3586	0.3987	0.333333	chr17_36579448_C_A_b38	Adipose_Subcutaneous:NA:-0.24852;Adipose_Subcutaneous:NA:0.272789;Adipose_Subcutaneous:NA:0.198954;Adipose_Subcutaneous:NA:0.176542;Adipose_Visceral_Omentum:NA:-0.0794323;Adipose_Visceral_Omentum:NA:-0.265914;Adipose_Visceral_Omentum:NA:0.20873;Adipose_Visceral_Omentum:NA:0.148632;Adipose_Visceral_Omentum:NA:0.198202;Adrenal_Gland:NA:0.264762;Artery_Aorta:NA:-0.110708;Artery_Aorta:NA:-0.271979;Ar…	FALSE
Snp7155222	rs12949068	CCL18	NM_002988	Lymphocyte_infiltrate	-0.527564	-3.84325	0.000256905	0.84685	chr17	34938437	34938437	G	A	intronic	GGNBP2	.	.	.	.	.	.	.	.	.	29	32	16	0.415584	0.415584	0.201247	.	.	0.3812	0.4449	0.3794	0.3834	0.2724	.	0.3149	0.3288	0.4449	0.4066	0.3576	0.4011	0.334334	chr17_36582007_G_A_b38	Adipose_Subcutaneous:NA:-0.250908;Adipose_Subcutaneous:NA:0.273446;Adipose_Subcutaneous:NA:0.19823;Adipose_Subcutaneous:NA:0.174664;Adipose_Visceral_Omentum:NA:-0.0794323;Adipose_Visceral_Omentum:NA:-0.265914;Adipose_Visceral_Omentum:NA:0.20873;Adipose_Visceral_Omentum:NA:0.148632;Adipose_Visceral_Omentum:NA:0.198202;Adrenal_Gland:NA:0.264762;Artery_Aorta:NA:-0.108036;Artery_Aorta:NA:-0.274691;Ar…	FALSE
Snp7155240	rs1106908	CCL18	NM_002988	Lymphocyte_infiltrate	-0.527564	-3.84325	0.000256905	0.84685	chr17	34942595	34942595	G	A	exonic	GGNBP2	.	synonymous SNV	GGNBP2:NM_024835:exon12:c.G1608A:p.K536K	.	.	.	.	.	ID=COSV59023299;OCCURENCE=1(large_intestine),1(stomach),1(urinary_tract)	29	32	16	0.415584	0.415584	0.201247	.	.	0.3823	0.445	0.3805	0.3845	0.2761	.	0.3149	0.329	0.445	0.4064	0.3586	0.4013	0.333333	chr17_36586165_G_A_b38	Adipose_Subcutaneous:NA:-0.24852;Adipose_Subcutaneous:NA:0.272789;Adipose_Subcutaneous:NA:0.198954;Adipose_Subcutaneous:NA:0.176542;Adipose_Visceral_Omentum:NA:-0.0794323;Adipose_Visceral_Omentum:NA:-0.265914;Adipose_Visceral_Omentum:NA:0.20873;Adipose_Visceral_Omentum:NA:0.148632;Adipose_Visceral_Omentum:NA:0.198202;Adrenal_Gland:NA:0.264762;Artery_Aorta:NA:-0.110708;Artery_Aorta:NA:-0.271979;Ar…	FALSE
Snp7155242	rs1106907	CCL18	NM_002988	Lymphocyte_infiltrate	-0.527564	-3.84325	0.000256905	0.84685	chr17	34942870	34942870	A	T	intronic	GGNBP2	.	.	.	.	.	.	.	.	.	29	32	16	0.415584	0.415584	0.201247	.	.	0.3828	0.4447	0.3809	0.3851	0.2783	.	0.3164	0.3286	0.4447	0.4068	0.3586	0.3994	0.334334	chr17_36586440_A_T_b38	Adipose_Subcutaneous:NA:-0.24852;Adipose_Subcutaneous:NA:0.272789;Adipose_Subcutaneous:NA:0.198954;Adipose_Subcutaneous:NA:0.176542;Adipose_Visceral_Omentum:NA:-0.0794453;Adipose_Visceral_Omentum:NA:-0.267073;Adipose_Visceral_Omentum:NA:0.209522;Adipose_Visceral_Omentum:NA:0.151905;Adipose_Visceral_Omentum:NA:0.196742;Adrenal_Gland:NA:0.264762;Artery_Aorta:NA:-0.110708;Artery_Aorta:NA:-0.271979;A…	FALSE
Snp3512011	rs55704972	CLEC4C	NM_130441	Dendridic_cell	0.574124	3.84308	0.000257046	0.84685	chr12	7840958	7840958	G	T	intergenic	APOBEC1,GDF3	dist=17763;dist=1422	.	.	.	.	.	.	.	.	41	30	6	0.272727	0.272727	0.890459	.	.	0.3031	0.3998	0.2965	0.3114	0.084	.	0.24	0.2964	0.3998	0.426	0.3611	0.3395	0.301802	chr12_7688362_G_T_b38	Nerve_Tibial:GDF3:0.213724;Skin_Sun_Exposed_Lower_leg:GDF3:0.199996	FALSE
Snp935431	rs1998380	CD1D	NM_001766	Antigen_presentation	0.580176	3.84241	0.000257635	0.84685	chr1	157585800	157585800	G	T	intergenic	FCRL4,FCRL3	dist=17925;dist=60471	.	.	.	.	.	.	.	.	8	28	41	0.714286	0.285714	0.335548	.	.	0.4582	0.7445	0.4603	0.4556	0.4395	.	0.4869	0.7445	0.4333	0.4873	0.4034	0.452	0.717718	chr1_157616010_G_T_b38	Adipose_Visceral_Omentum:FCRL3:-0.198746;Whole_Blood:FCRL5:-0.13993;Whole_Blood:FCRL3:-0.176414;Whole_Blood:FCRL1:0.116254	FALSE
Snp15167912	rs62395278	HLA-C	NM_002117	Antigen_processing	0.504007	3.84088	0.000258974	0.84685	chr6	31418886	31418886	T	C	intergenic	LINC01149,HCP5	dist=4136;dist=12071	.	.	.	.	.	.	.	.	45	18	14	0.298701	0.298701	0.00013667	.	.	0.0556	0.1952	0.0547	0.0566	0.03	.	0.0083	0.1952	0.06	0.0538	0.0241	0.048	0.242743	chr6_31451109_T_C_b38	Adipose_Subcutaneous:HCG22:0.417604;Adipose_Subcutaneous:CCHCR1:-0.268293;Adipose_Subcutaneous:PSORS1C3:0.954657;Adipose_Subcutaneous:HCG27:0.553718;Adipose_Subcutaneous:HLA-C:-0.294762;Adipose_Subcutaneous:HLA-B:0.304503;Adipose_Subcutaneous:XXbac-BPG181B23.7:0.446537;Adipose_Visceral_Omentum:PSORS1C3:1.04619;Adipose_Visceral_Omentum:HCG27:0.53211;Adipose_Visceral_Omentum:HLA-B:0.274299;Artery_A…	FALSE
Snp8338203	rs369153833	AXL	NM_021913	Innate_immune_response	0.889213	3.84059	0.000259224	0.84685	chr19	42686394	42686394	-	AGAGAG	intergenic	LOC100505622,DEDD2	dist=45143;dist=16356	.	.	.	.	.	.	.	.	65	10	2	0.0909091	0.0909091	0.0584614	.	.	0.1407	0.186	0.1458	0.1342	0.1551	.	0.1645	0.186	0.1387	0.0924	0.1683	0.112	0.123624	chr19_42182242_A_AAGAGAG_b38		FALSE
Snp3498869	.	CD27	NM_001242	Drug_target	0.766978	3.83795	0.000261555	0.84685	chr12	6041347	6041347	C	T	intronic	ANO2	.	.	.	.	.	.	.	.	ID=COSV59032067;OCCURENCE=1(liver),1(haematopoietic_and_lymphoid_tissue)	41	36	0	0.233766	0.233766	0.00580567	.	.	0.0036	0.0108	0.0035	0.0038	0.0019	.	0.0108	0.0087	0.0031	0.0072	0.0092	0.0075	0.218218	chr12_5932181_C_T_b38		FALSE
Snp15167946	rs2105957	HLA-B	NM_005514	Antigen_processing	-0.724175	-3.83708	0.000262325	0.84685	chr6	31421640	31421640	C	G	intergenic	LINC01149,HCP5	dist=6890;dist=9317	.	.	.	.	.	.	.	.	51	24	2	0.181818	0.181818	0.851889	.	.	0.0963	0.2074	0.0973	0.0951	0.0303	.	0.1522	0.2074	0.1058	0.1437	0.1231	0.1081	0.179179	chr6_31453863_C_G_b38		FALSE
Snp15177580	rs9461952	HLA-DPA1	NM_033554	Antigen_processing	-0.629946	-3.83288	0.000266074	0.84685	chr6	34039151	34039151	C	G	intronic	GRM4	.	.	.	.	.	.	.	.	ID=COSV65220491;OCCURENCE=1(large_intestine)	7	41	29	0.642857	0.357143	0.17669	.	.	0.443	0.7767	0.4449	0.4406	0.7767	.	0.4074	0.6612	0.2317	0.2522	0.2748	0.306	0.645145	chr6_34071374_C_G_b38		FALSE
Snp81791	rs11121479	PIK3CD	NM_005026	PD-1_signaling,tumor_marker	0.798335	3.83216	0.000266722	0.84685	chr1	9757752	9757752	T	C	intronic	PIK3CD	.	.	.	.	.	.	.	.	.	55	21	1	0.149351	0.149351	0.833649	.	.	0.2504	0.5784	0.2548	0.2449	0.5784	.	0.227	0.1611	0.1072	0.135	0.1748	0.1937	0.147147	chr1_9697694_T_C_b38	Brain_Cerebellar_Hemisphere:PIK3CD:0.348729;Thyroid:CLSTN1:0.132324	TRUE	Brain_Cerebellar_Hemisphere
Snp18564081	rs5897597	SIT1	NM_014450	Lymphocyte_infiltrate	-0.611574	-3.832	0.000266867	0.84685	chr9	35288921	35288921	T	-	intronic	UNC13B	.	.	.	.	.	.	.	.	.	13	38	26	0.584416	0.415584	0.90731	.	.	0.6376	0.6958	0.6336	0.6426	0.4958	.	0.6947	0.552	0.6958	0.7342	0.7103	0.6996	0.542042	chr9_35288924_TT_T_b38		FALSE
Snp16090676	rs879676828	TBP	NM_003194	Housekeeping	0.955674	3.83019	0.000268503	0.84685	chr6	171035032	171035032	G	A	intergenic	PDCD2,NONE	dist=141252;dist=NONE	.	.	.	.	.	.	.	.	61	16	0	0.103896	0.103896	0.790153	.	.	0.1305	0.1862	0.128	0.1335	0.1862	.	0.1627	0.1105	0.109	0.0888	0.0926	0.1169	0.103604	chr6_170725944_G_A_b38		FALSE
Snp12564402	rs12641663	CD38	NM_001775	Adhesion,migration	0.543143	3.82365	0.000274504	0.84685	chr4	14931459	14931459	T	C	ncRNA_intronic	CPEB2-DT	.	.	.	.	.	.	.	.	.	27	36	14	0.415584	0.415584	0.728428	.	.	0.341	0.4835	0.3398	0.3425	0.2723	.	0.4835	0.4216	0.3494	0.4088	0.1736	0.3729	0.414414	chr4_14929835_T_C_b38	Artery_Tibial:LINC00504:-0.172411;Skin_Not_Sun_Exposed_Suprapubic:LINC00504:-0.240033;Skin_Sun_Exposed_Lower_leg:LINC00504:-0.206359;Skin_Sun_Exposed_Lower_leg:CPEB2-AS1:-0.20518;Whole_Blood:CPEB2:0.0852005	FALSE
Snp12564406	rs11725270	CD38	NM_001775	Adhesion,migration	0.543143	3.82365	0.000274504	0.84685	chr4	14932402	14932402	T	C	ncRNA_intronic	CPEB2-DT	.	.	.	.	.	.	.	.	.	27	36	14	0.415584	0.415584	0.728428	.	.	0.3212	0.4764	0.3188	0.3243	0.2031	.	0.4764	0.4216	0.3492	0.4085	0.1793	0.3653	0.414414	chr4_14930778_T_C_b38	Skin_Not_Sun_Exposed_Suprapubic:LINC00504:-0.236717;Skin_Sun_Exposed_Lower_leg:LINC00504:-0.203578;Whole_Blood:CPEB2:0.0864154	FALSE
Snp12564429	rs11722368	CD38	NM_001775	Adhesion,migration	0.543143	3.82365	0.000274504	0.84685	chr4	14934107	14934107	C	T	ncRNA_intronic	CPEB2-DT	.	.	.	.	.	.	.	.	.	27	36	14	0.415584	0.415584	0.728428	.	.	0.3411	0.481	0.3398	0.3427	0.2725	.	0.481	0.4235	0.3492	0.4091	0.1806	0.3731	0.414414	chr4_14932483_C_T_b38	Artery_Tibial:LINC00504:-0.172411;Skin_Not_Sun_Exposed_Suprapubic:LINC00504:-0.240033;Skin_Sun_Exposed_Lower_leg:LINC00504:-0.206359;Skin_Sun_Exposed_Lower_leg:CPEB2-AS1:-0.20518;Whole_Blood:CPEB2:0.0852005	FALSE
Snp12564430	rs35943063	CD38	NM_001775	Adhesion,migration	0.543143	3.82365	0.000274504	0.84685	chr4	14934252	14934252	T	C	ncRNA_intronic	CPEB2-DT	.	.	.	.	.	.	.	.	.	27	36	14	0.415584	0.415584	0.728428	.	.	0.3211	0.4776	0.3185	0.3244	0.2036	.	0.4776	0.4214	0.3488	0.4083	0.1806	0.3653	0.413914	chr4_14932628_T_C_b38	Skin_Not_Sun_Exposed_Suprapubic:LINC00504:-0.236717;Skin_Sun_Exposed_Lower_leg:LINC00504:-0.203578;Whole_Blood:CPEB2:0.0864154	FALSE
Snp12564450	rs56267645	CD38	NM_001775	Adhesion,migration	0.543143	3.82365	0.000274504	0.84685	chr4	14937855	14937855	C	G	ncRNA_intronic	CPEB2-DT	.	.	.	.	.	.	.	.	.	27	36	14	0.415584	0.415584	0.728428	.	.	0.3274	0.4811	0.3245	0.3309	0.2042	.	0.4811	0.4212	0.3586	0.4133	0.1931	0.3766	0.414414	chr4_14936231_C_G_b38	Skin_Not_Sun_Exposed_Suprapubic:LINC00504:-0.232077;Skin_Sun_Exposed_Lower_leg:LINC00504:-0.205256;Whole_Blood:CPEB2:0.0804059	FALSE
Snp12564465	rs36006839	CD38	NM_001775	Adhesion,migration	0.543143	3.82365	0.000274504	0.84685	chr4	14940375	14940375	A	T	ncRNA_intronic	CPEB2-DT	.	.	.	.	.	.	.	.	.	27	36	14	0.415584	0.415584	0.728428	.	.	0.3469	0.4857	0.3455	0.3487	0.2745	.	0.4857	0.4216	0.3581	0.4123	0.1931	0.3849	0.412412	chr4_14938751_A_T_b38	Artery_Tibial:LINC00504:-0.176318;Skin_Not_Sun_Exposed_Suprapubic:LINC00504:-0.235333;Skin_Sun_Exposed_Lower_leg:LINC00504:-0.211001;Skin_Sun_Exposed_Lower_leg:CPEB2-AS1:-0.204081;Whole_Blood:CPEB2:0.0814026	FALSE
Snp12564478	rs6816412	CD38	NM_001775	Adhesion,migration	0.543143	3.82365	0.000274504	0.84685	chr4	14942092	14942092	T	C	ncRNA_intronic	CPEB2-DT	.	.	.	.	.	.	.	.	.	27	36	14	0.415584	0.415584	0.728428	.	.	0.3483	0.4858	0.3469	0.3499	0.2776	.	0.4858	0.422	0.3588	0.4133	0.1931	0.3858	0.413413	chr4_14940468_T_C_b38	Artery_Tibial:LINC00504:-0.176581;Skin_Not_Sun_Exposed_Suprapubic:LINC00504:-0.235043;Skin_Sun_Exposed_Lower_leg:LINC00504:-0.210539;Skin_Sun_Exposed_Lower_leg:CPEB2-AS1:-0.205755;Whole_Blood:CPEB2:0.0810977	FALSE
Snp12564486	rs6817258	CD38	NM_001775	Adhesion,migration	0.543143	3.82365	0.000274504	0.84685	chr4	14942673	14942673	A	G	ncRNA_intronic	CPEB2-DT	.	.	.	.	.	.	.	.	.	27	36	14	0.415584	0.415584	0.728428	.	.	0.3359	0.4784	0.3333	0.3392	0.2451	.	0.4784	0.4233	0.3534	0.4129	0.1831	0.375	0.413413	chr4_14941049_A_G_b38		FALSE
Snp12564494	rs12643576	CD38	NM_001775	Adhesion,migration	0.543143	3.82365	0.000274504	0.84685	chr4	14943177	14943177	C	A	ncRNA_intronic	CPEB2-DT	.	.	.	.	.	.	.	.	.	27	36	14	0.415584	0.415584	0.728428	.	.	0.3405	0.4775	0.3391	0.3421	0.2722	.	0.4775	0.4207	0.3487	0.4084	0.1748	0.3741	0.414414	chr4_14941553_C_A_b38	Artery_Tibial:LINC00504:-0.172775;Skin_Not_Sun_Exposed_Suprapubic:LINC00504:-0.24003;Skin_Sun_Exposed_Lower_leg:LINC00504:-0.205881;Skin_Sun_Exposed_Lower_leg:CPEB2-AS1:-0.206819;Whole_Blood:CPEB2:0.0848951	FALSE
Snp12564496	rs13110259	CD38	NM_001775	Adhesion,migration	0.543143	3.82365	0.000274504	0.84685	chr4	14943406	14943406	A	G	ncRNA_intronic	CPEB2-DT	.	.	.	.	.	.	.	.	.	27	36	14	0.415584	0.415584	0.728428	.	.	0.3246	0.476	0.322	0.3279	0.2054	.	0.476	0.4191	0.3555	0.4081	0.2008	0.3667	0.413413	chr4_14941782_A_G_b38	Skin_Not_Sun_Exposed_Suprapubic:LINC00504:-0.231983;Skin_Sun_Exposed_Lower_leg:LINC00504:-0.207876;Whole_Blood:CPEB2:0.0821762	FALSE
Snp11436818	rs35757792	CXCR6	NM_006564	Lymphocyte_infiltrate	-0.535468	-3.82247	0.000275596	0.84685	chr3	45157203	45157203	T	A	intronic	CDCP1	.	.	.	.	.	.	.	.	.	24	36	17	0.454545	0.454545	0.569643	.	.	0.4046	0.536	0.4045	0.4048	0.1786	.	0.536	0.4818	0.4893	0.487	0.6	0.5009	0.503003	chr3_45115711_T_A_b38		FALSE
Snp14751613	rs8177409	CD74	NM_001025159	Antigen_processing	-0.81126	-3.82216	0.00027589	0.84685	chr5	150399850	150399850	A	T	upstream	GPX3	.	.	.	.	.	.	.	.	.	56	20	1	0.142857	0.142857	0.820992	.	.	0.1523	0.2034	0.1506	0.1544	0.2034	.	0.0755	0.1622	0.1405	0.1033	0.1138	0.1225	0.153654	chr5_151020289_A_T_b38		FALSE
Snp8413914	rs59506526	CD33	NM_001772	Myeloid_marker	-0.592297	-3.82083	0.00027713	0.84685	chr19	52488114	52488114	T	-	intronic	ZNF350	.	.	.	.	.	.	.	.	.	43	27	7	0.266234	0.266234	0.313159	.	.	0.3094	0.3651	0.3115	0.3068	0.3651	.	0.2571	0.2748	0.2806	0.3214	0.3207	0.3223	0.272272	chr19_51984861_TC_C_b38		FALSE
Snp8413749	rs8107520	CD33	NM_001772	Myeloid_marker	-0.608599	-3.81783	0.000279946	0.84685	chr19	52456754	52456754	A	G	ncRNA_intronic	ZNF350-AS1	.	.	.	.	.	.	.	.	.	45	26	6	0.246753	0.246753	0.295022	.	.	0.352	0.6016	0.3586	0.3438	0.6016	.	0.2578	0.2263	0.2568	0.2852	0.2669	0.3029	0.247247	chr19_51953501_A_G_b38		FALSE
Snp8328108	.	TGFB1	NM_000660	Checkpoint_pathway	-0.933204	-3.81754	0.000280224	0.84685	chr19	41139666	41139673	AAAGAAAG	-	intergenic	LTBP4,NUMBL	dist=3941;dist=32139	.	.	.	.	.	.	.	.	64	12	1	0.0909091	0.0909091	0.291447	.	.	0.0985	0.1216	0.0981	0.0989	0.0731	.	0.1203	0.1216	0.1019	0.1218	0.1318	0.0975	0.067067	chr19_40633761_AAAGAAAGA_A_b38		FALSE
Snp9075537	rs79036862	CD8B	NM_172213	TCR_coexpression	0.549471	3.81738	0.00028038	0.84685	chr2	87349052	87349052	A	C	intergenic	LOC285074,MIR4771-1	dist=45516;dist=72857	.	.	.	.	.	.	.	.	21	39	17	0.474026	0.474026	0.909705	.	.	0.4709	0.5056	0.4684	0.4739	0.5056	.	0.3994	0.4628	0.4451	0.5088	0.4333	0.4789	0.421922	chr2_87121929_A_C_b38		FALSE
Snp8549837	rs13412405	ID2	NM_002166	T_cell_regulation	1.06903	3.81711	0.000280627	0.84685	chr2	8204300	8204300	C	A	ncRNA_intronic	LINC00299	.	.	.	.	.	.	.	.	.	64	13	0	0.0844156	0.0844156	0.712086	.	.	0.2621	0.3637	0.2613	0.2631	0.2213	.	0.3637	0.0668	0.2912	0.2824	0.3586	0.2882	0.076577	chr2_8064170_C_A_b38		FALSE
Snp18464453	.	CDKN2A	NM_000077	Tumor_marker	-0.615712	-3.81394	0.000283642	0.84685	chr9	21579019	21579019	-	TGTGTG	intergenic	MIR31HG,MTAP	dist=19222;dist=223616	.	.	.	.	.	.	.	.	60	10	7	0.155844	0.155844	6.94e-05	.	.	0.0469	0.2145	0.0502	0.0427	0.0502	.	0.0317	0.2145	0.0319	0.0358	0.0041	0.0304	0.153153	chr9_21579020_A_ATGTGTG_b38		FALSE
Snp3306753	rs117613910	NCAM1	NM_181351	Adhesion,migration	0.567741	3.81193	0.000285577	0.84685	chr11	113456459	113456459	A	G	intergenic	DRD2,TMPRSS5	dist=110339;dist=101809	.	.	.	.	.	.	.	.	44	25	8	0.266234	0.266234	0.111492	.	.	0.0132	0.2314	0.0155	0.0104	0.0053	.	0	0.2314	0.0002	0	0.0069	0.0028	0.235736	chr11_113585737_A_G_b38		FALSE
Snp7154971	rs145940493	CCL18	NM_002988	Lymphocyte_infiltrate	-0.518993	-3.81155	0.000285939	0.84685	chr17	34905455	34905455	-	ACAT	intronic	GGNBP2	.	.	.	.	.	.	.	.	.	30	31	16	0.409091	0.409091	0.128651	.	.	0.378	0.4408	0.3759	0.3806	0.2701	.	0.3132	0.3221	0.4408	0.4063	0.3586	0.3983	0.331832	chr17_36549614_C_CACAT_b38	Adipose_Subcutaneous:NA:-0.250908;Adipose_Subcutaneous:NA:0.273446;Adipose_Subcutaneous:NA:0.19823;Adipose_Subcutaneous:NA:0.174664;Adipose_Visceral_Omentum:NA:-0.0794323;Adipose_Visceral_Omentum:NA:-0.265914;Adipose_Visceral_Omentum:NA:0.20873;Adipose_Visceral_Omentum:NA:0.148632;Adipose_Visceral_Omentum:NA:0.198202;Adrenal_Gland:NA:0.264762;Artery_Aorta:NA:-0.108036;Artery_Aorta:NA:-0.274691;Ar…	FALSE
Snp1612510	rs17395282	IL2RA	NM_000417	Cytokine_signaling	0.907219	3.81048	0.000286977	0.84685	chr10	6776475	6776475	C	T	intergenic	LINC02648,LINP1	dist=94732;dist=2869	.	.	.	.	.	.	.	.	60	16	1	0.116883	0.116883	0.792817	.	.	0.2442	0.2843	0.239	0.2508	0.1719	.	0.1702	0.1564	0.2843	0.2987	0.2793	0.2565	0.155656	chr10_6734513_C_T_b38	Esophagus_Mucosa:RP11-554I8.2:0.172121;Muscle_Skeletal:RP11-554I8.2:0.164187	FALSE
Snp950011	rs12092214	SLAMF7	NM_021181	Drug_target	-1.12854	-3.81015	0.00028729	0.84685	chr1	159792593	159792593	G	A	intergenic	FCRL6,SLAMF8	dist=6546;dist=4070	.	.	.	.	.	.	.	.	67	10	0	0.0649351	0.0649351	0.633877	.	.	0.0781	0.2155	0.0813	0.0741	0.2155	.	0.105	0.0769	0.0176	0.0107	0.0862	0.0331	0.073574	chr1_159822803_G_A_b38	Adipose_Subcutaneous:C1orf204:0.338507;Whole_Blood:DARC:-0.309232	FALSE
Snp10906386	rs3827311	MAPK1	NM_002745	Tumor_marker	0.626824	3.80963	0.000287802	0.84685	chr22	22904066	22904066	T	A	ncRNA_intronic	LL22NC03-63E9.3	.	.	.	.	.	.	.	.	.	35	36	6	0.311688	0.311688	0.512797	.	.	0.1247	0.3652	0.1304	0.1174	0.2114	.	0.2649	0.3652	0.0489	0.1001	0.062	0.0851	0.348348	chr22_22561661_T_A_b38		FALSE
Snp6747	rs2799063	ISG15	NM_005101	Type_I_interferon_signaling	-0.880027	-3.80919	0.000288223	0.84685	chr1	934106	934106	A	G	downstream	HES4	.	.	.	.	.	.	.	.	.	2	9	66	0.915584	0.0844156	0.0426875	.	.	0.8738	0.9601	0.8689	0.88	0.6611	.	0.9398	0.9325	0.9601	0.9535	0.9448	0.9433	0.930931	chr1_998726_A_G_b38	Breast_Mammary_Tissue:ISG15:0.327573;Cells_Cultured_fibroblasts:HES4:-0.43596;Cells_Cultured_fibroblasts:ISG15:0.409546;Cells_Cultured_fibroblasts:AGRN:-0.282455;Esophagus_Muscularis:KLHL17:0.215669;Esophagus_Muscularis:RP11-54O7.11:-0.519791;Muscle_Skeletal:AGRN:-0.239663;Spleen:ISG15:0.539477;Thyroid:RP11-54O7.11:-0.462298;Whole_Blood:ISG15:0.33572	FALSE
Snp1005729	rs372283	CD247	NM_198053	TCR_coexpression	0.619017	3.80855	0.000288846	0.84685	chr1	167865179	167865179	C	G	intronic	ADCY10	.	.	.	.	.	.	.	.	.	51	20	6	0.207792	0.207792	0.0550339	.	.	0.2415	0.2762	0.2489	0.2324	0.2762	.	0.2092	0.2234	0.2338	0.2025	0.2621	0.2449	0.218218	chr1_167895941_C_G_b38		FALSE
Snp4209512	rs11066501	OAS3	NM_006187	Interferon_signaling	-1.21295	-3.80458	0.000292732	0.84685	chr12	113588885	113588885	A	T	intronic	CFAP73	.	.	.	.	.	.	.	.	.	68	9	0	0.0584416	0.0584416	0.609648	.	.	0.0062	0.0834	0.0067	0.0056	0.001	.	0.0012	0.0834	0.0028	0.0017	0	0.0055	0.071071	chr12_113151080_A_T_b38		FALSE
Snp4209651	rs141506009	OAS3	NM_006187	Interferon_signaling	-1.21295	-3.80458	0.000292732	0.84685	chr12	113611655	113611655	T	C	intronic	DDX54	.	.	.	.	.	.	.	.	.	68	9	0	0.0584416	0.0584416	0.609648	.	.	0.0062	0.0837	0.0066	0.0058	0.001	.	0.0012	0.0837	0.0029	0.0017	0	0.0055	0.072573	chr12_113173850_T_C_b38		FALSE
Snp3336363	rs11216669	JAML	NM_001098526	Lymphocyte_infiltrate	-0.571179	-3.80434	0.000292973	0.84685	chr11	117878578	117878578	C	T	intergenic	IL10RA,SMIM35	dist=6380;dist=5885	.	.	.	.	.	.	.	.	35	33	9	0.331169	0.331169	0.703173	.	.	0.1578	0.3494	0.1624	0.152	0.3494	.	0.1181	0.3433	0.057	0.0735	0.1517	0.0939	0.384384	chr11_118007863_C_T_b38		FALSE
Snp9083227	rs199618447	CD8B	NM_172213	TCR_coexpression	0.807875	3.80417	0.000293136	0.84685	chr2	88083784	88083784	G	A	exonic	RGPD1,RGPD2	.	nonsynonymous SNV	RGPD1:NM_001024457:exon20:c.C2735T:p.S912L,RGPD2:NM_001078170:exon20:c.C2759T:p.S920L	.	.	.	.	.	ID=COSV59529966;OCCURENCE=9(upper_aerodigestive_tract)	29	48	0	0.311688	0.311688	1.76e-05	.	.	0.2199	0.3432	0.2133	0.2285	0.0554	.	0.2439	0.3432	0.2873	0.3392	0.2733	0.3174	0.248749	chr2_87784265_G_A_b38		FALSE
Snp14166628	rs35079877	GZMA	NM_006144	Lymphocyte_infiltrate	0.504526	3.80367	0.000293635	0.84685	chr5	53531325	53531325	-	T	intronic	ARL15	.	.	.	.	.	.	.	.	.	40	23	14	0.331169	0.331169	0.00315096	.	.	0.6316	0.7304	0.6258	0.639	0.5141	.	0.5281	0.397	0.7304	0.6065	0.7244	0.68	0.338839	chr5_54235495_C_CT_b38		FALSE
Snp7152137	rs1719210	CCL3	NM_002983	Lymphocyte_infiltrate	0.59018	3.80259	0.000294698	0.84685	chr17	34435991	34435991	T	C	intergenic	CCL4,CCL3L1	dist=2984;dist=86278	.	.	.	.	.	.	.	.	36	33	8	0.318182	0.318182	0.898071	.	.	0.2071	0.3195	0.2046	0.2102	0.1206	.	0.2175	0.3195	0.2508	0.1806	0.1483	0.2111	0.307808	chr17_36108598_T_C_b38	Adipose_Subcutaneous:NA:0.345197;Artery_Aorta:NA:0.254786;Breast_Mammary_Tissue:NA:0.271074;Colon_Sigmoid:NA:0.289884;Colon_Transverse:NA:0.27966;Heart_Atrial_Appendage:NA:0.34193;Lung:NA:0.212633;Lung:NA:0.207996;Lung:NA:0.284141;Minor_Salivary_Gland:NA:0.440549;Minor_Salivary_Gland:NA:0.485541;Muscle_Skeletal:NA:0.255742;Nerve_Tibial:NA:0.227322;Skin_Not_Sun_Exposed_Suprapubic:NA:0.256514;Skin_…	FALSE
Snp7152146	rs7502815	CCL3	NM_002983	Lymphocyte_infiltrate	0.59018	3.80259	0.000294698	0.84685	chr17	34436298	34436298	A	C	intergenic	CCL4,CCL3L1	dist=3291;dist=85971	.	.	.	.	.	.	.	.	36	33	8	0.318182	0.318182	0.898071	.	.	0.2167	0.318	0.2151	0.2186	0.1565	.	0.2187	0.318	0.2502	0.1793	0.1424	0.2159	0.306807	chr17_36108905_A_C_b38	Adipose_Subcutaneous:NA:0.32465;Artery_Aorta:NA:0.264725;Breast_Mammary_Tissue:NA:0.258952;Colon_Sigmoid:NA:0.294038;Colon_Transverse:NA:0.291168;Heart_Atrial_Appendage:NA:0.337035;Lung:NA:0.208229;Lung:NA:0.212182;Lung:NA:0.294201;Minor_Salivary_Gland:NA:0.436709;Minor_Salivary_Gland:NA:0.482068;Muscle_Skeletal:NA:0.24948;Nerve_Tibial:NA:-0.110017;Nerve_Tibial:NA:0.226159;Skin_Not_Sun_Exposed_Su…	FALSE
Snp8161476	rs4072287	BST2	NM_004335	Type_I_interferon_signaling	0.52393	3.80154	0.00029575	0.84685	chr19	18475675	18475675	C	A	UTR3	PGPEP1	NM_001329478:c.*1282C>A,NM_001300927:c.*1343C>A,NM_001308366:c.*1356C>A,NM_001329477:c.*1282C>A,NM_017712:c.*1282C>A	.	.	.	.	.	.	.	.	22	35	20	0.487013	0.487013	0.430137	.	.	0.5622	0.6874	0.5613	0.5633	0.3098	.	0.5106	0.5864	0.6874	0.608	0.7355	0.634	0.582082	chr19_18364865_C_A_b38	Esophagus_Gastroesophageal_Junction:PGPEP1:0.284069;Esophagus_Muscularis:PGPEP1:0.198243;Thyroid:CERS1:-0.173112;Whole_Blood:GDF15:-0.155479	FALSE
Snp9905051	rs6761655	CXCR2	NM_001557	Chemokine_signaling	-0.829954	-3.80149	0.000295799	0.84685	chr2	218218646	218218646	A	G	ncRNA_intronic	DIRC3	.	.	.	.	.	.	.	.	.	60	16	1	0.116883	0.116883	0.792817	.	.	0.2097	0.3039	0.2115	0.2073	0.3039	.	0.2889	0.1557	0.1745	0.1514	0.1345	0.175	0.17017	chr2_217353923_A_G_b38	Testis:DIRC3:0.466385	FALSE
Snp9905052	rs6736242	CXCR2	NM_001557	Chemokine_signaling	-0.829954	-3.80149	0.000295799	0.84685	chr2	218218695	218218695	G	A	ncRNA_intronic	DIRC3	.	.	.	.	.	.	.	.	.	60	16	1	0.116883	0.116883	0.792817	.	.	0.2057	0.2903	0.2074	0.2036	0.2903	.	0.2901	0.1553	0.1744	0.1514	0.1345	0.1737	0.168168	chr2_217353972_G_A_b38	Testis:DIRC3:0.468707	FALSE
Snp236958	rs34568902	LAPTM5	NM_006762	Lymphocyte_infiltrate	-0.523053	-3.80116	0.000296128	0.84685	chr1	31133472	31133474	TGT	-	intergenic	LINC01648,MATN1	dist=623013;dist=50650	.	.	.	.	.	.	.	.	32	32	13	0.376623	0.376623	0.279706	.	.	0.439	0.5012	0.4364	0.4422	0.3592	.	0.5012	0.3288	0.477	0.4917	0.4517	0.4751	0.349349	chr1_30660625_TGTT_T_b38		FALSE
Snp18563942	rs78136656	SIT1	NM_014450	Lymphocyte_infiltrate	-0.859183	-3.80111	0.000296171	0.84685	chr9	35254771	35254771	C	T	intronic	UNC13B	.	.	.	.	.	.	.	.	.	56	21	0	0.136364	0.136364	0.237347	.	.	0.0122	0.0903	0.0113	0.0132	0.0002	.	0.0173	0.0903	0.0046	0.0438	0	0.0171	0.094595	chr9_35254774_C_T_b38		FALSE
Snp18564105	rs77815572	SIT1	NM_014450	Lymphocyte_infiltrate	-0.859183	-3.80111	0.000296171	0.84685	chr9	35297053	35297053	T	C	intronic	UNC13B	.	.	.	.	.	.	.	.	.	56	21	0	0.136364	0.136364	0.237347	.	.	0.0129	0.0887	0.0119	0.0141	0.0002	.	0.0012	0.0887	0.005	0.048	0	0.0204	0.095095	chr9_35297056_T_C_b38		FALSE
Snp254521	rs7534724	LCK	NM_001042771	TCR_coexpression	-0.589113	-3.80068	0.0002966	0.84685	chr1	33710429	33710429	G	A	intergenic	TRIM62,ZNF362	dist=62785;dist=11664	.	.	.	.	.	.	.	.	44	27	6	0.253247	0.253247	0.457775	.	.	0.2391	0.2808	0.2434	0.2337	0.2291	.	0.2005	0.2808	0.2412	0.2463	0.2535	0.2339	0.298799	chr1_33244828_G_A_b38	Adipose_Subcutaneous:NA:0.203418;Adipose_Subcutaneous:A3GALT2:0.352246;Adipose_Subcutaneous:RN7SKP16:-0.142755;Adipose_Visceral_Omentum:A3GALT2:0.39672;Artery_Aorta:A3GALT2:0.429;Artery_Coronary:A3GALT2:0.391928;Artery_Tibial:ADC:0.111638;Artery_Tibial:NA:0.214087;Artery_Tibial:A3GALT2:0.379622;Brain_Cerebellar_Hemisphere:A3GALT2:0.506834;Brain_Cerebellum:A3GALT2:0.485355;Breast_Mammary_Tissue:NA…	FALSE
Snp254532	rs1566232	LCK	NM_001042771	TCR_coexpression	-0.589113	-3.80068	0.0002966	0.84685	chr1	33713111	33713111	A	T	intergenic	TRIM62,ZNF362	dist=65467;dist=8982	.	.	.	.	.	.	.	.	44	27	6	0.253247	0.253247	0.457775	.	.	0.2387	0.2806	0.243	0.2333	0.2289	.	0.1993	0.2806	0.2406	0.2458	0.2552	0.2344	0.298799	chr1_33247510_A_T_b38	Adipose_Subcutaneous:NA:0.203418;Adipose_Subcutaneous:A3GALT2:0.352246;Adipose_Subcutaneous:RN7SKP16:-0.142755;Adipose_Visceral_Omentum:A3GALT2:0.39672;Artery_Aorta:A3GALT2:0.429;Artery_Coronary:A3GALT2:0.391928;Artery_Tibial:ADC:0.111638;Artery_Tibial:NA:0.214087;Artery_Tibial:A3GALT2:0.379622;Brain_Cerebellar_Hemisphere:A3GALT2:0.506834;Brain_Cerebellum:A3GALT2:0.485355;Breast_Mammary_Tissue:NA…	FALSE
Snp254536	rs10914670	LCK	NM_001042771	TCR_coexpression	-0.589113	-3.80068	0.0002966	0.84685	chr1	33714603	33714603	G	A	intergenic	TRIM62,ZNF362	dist=66959;dist=7490	.	.	.	.	.	.	.	.	44	27	6	0.253247	0.253247	0.457775	.	.	0.2088	0.2802	0.2126	0.2039	0.1247	.	0.1943	0.2802	0.2396	0.2457	0.2552	0.2243	0.298799	chr1_33249002_G_A_b38	Adipose_Subcutaneous:NA:0.204804;Adipose_Subcutaneous:A3GALT2:0.392733;Adipose_Subcutaneous:RN7SKP16:-0.154247;Adipose_Visceral_Omentum:A3GALT2:0.392982;Artery_Aorta:A3GALT2:0.448776;Artery_Tibial:ADC:0.110448;Artery_Tibial:NA:0.217846;Artery_Tibial:A3GALT2:0.391196;Brain_Cerebellar_Hemisphere:A3GALT2:0.540779;Brain_Cerebellum:A3GALT2:0.466789;Breast_Mammary_Tissue:NA:0.295318;Breast_Mammary_Tiss…	FALSE
Snp3506642	rs61456823	CLEC4C	NM_130441	Dendridic_cell	-0.717749	-3.80013	0.000297154	0.84685	chr12	7059194	7059194	T	C	intronic	PTPN6	.	.	.	.	.	.	.	.	.	41	36	0	0.233766	0.233766	0.00580567	.	.	0.4537	0.4945	0.4567	0.4499	0.469	.	0.4729	0.4945	0.4442	0.4368	0.4797	0.4534	0.277277	chr12_6950031_T_C_b38		FALSE
Snp16641301	rs796863005	GUSB	NM_000181	Housekeeping	0.844306	3.79971	0.000297575	0.84685	chr7	64862580	64862580	G	T	intronic	ZNF92	.	.	.	.	.	.	.	.	.	54	23	0	0.149351	0.149351	0.127112	.	.	0.0092	0.0157	0.0076	0.0113	0.0117	.	0.0157	0.0113	0.0057	0.0208	0	0.0107	0.127628	chr7_65397667_G_T_b38		FALSE
Snp8742927	rs4670757	EIF2AK2	NM_001135651	Type_II_interferon_signaling	0.917584	3.79754	0.000299757	0.84685	chr2	37897230	37897230	C	T	intronic	CDC42EP3	.	.	.	.	.	.	.	.	.	64	12	1	0.0909091	0.0909091	0.291447	.	.	0.2232	0.2651	0.2225	0.2241	0.1549	.	0.2258	0.086	0.2651	0.251	0.2759	0.267	0.084585	chr2_37670087_C_T_b38	Brain_Cerebellum:CDC42EP3:-0.342193;Testis:CDC42EP3:-0.170113	FALSE
Snp8742961	rs17552689	EIF2AK2	NM_001135651	Type_II_interferon_signaling	0.917584	3.79754	0.000299757	0.84685	chr2	37899638	37899638	G	T	UTR5	CDC42EP3	NM_001270436:c.-25908C>A	.	.	.	.	.	.	.	.	64	12	1	0.0909091	0.0909091	0.291447	.	.	0.2077	0.2637	0.2067	0.2089	0.1043	.	0.2263	0.0874	0.2637	0.2459	0.2828	0.2593	0.086587	chr2_37672495_G_T_b38	Brain_Cerebellum:CDC42EP3:-0.359553;Testis:CDC42EP3:-0.153122	FALSE
Snp15174192	rs76871044	HLA-DQB2	NM_001198858	Antigen_processing	0.802329	3.79715	0.000300149	0.84685	chr6	33611642	33611642	G	A	intronic	ITPR3	.	.	.	.	.	.	.	.	.	58	18	1	0.12987	0.12987	0.80157	.	.	0.0486	0.1272	0.0485	0.0487	0.0345	.	0.0943	0.1272	0.0452	0.0478	0.0517	0.0625	0.122122	chr6_33643865_G_A_b38	Cells_Cultured_fibroblasts:IP6K3:-0.487694;Colon_Sigmoid:IP6K3:-0.402381;Heart_Atrial_Appendage:IP6K3:-0.360113;Muscle_Skeletal:BAK1:0.314283;Thyroid:BAK1:0.240838	FALSE
Snp15174211	rs200010324	HLA-DQB2	NM_001198858	Antigen_processing	0.802329	3.79715	0.000300149	0.84685	chr6	33614431	33614431	-	T	intronic	ITPR3	.	.	.	.	.	.	.	.	.	58	18	1	0.12987	0.12987	0.80157	.	.	0.0459	0.1276	0.0455	0.0463	0.025	.	0.0955	0.1276	0.045	0.0478	0.0517	0.0625	0.122623	chr6_33646654_A_AT_b38	Cells_Cultured_fibroblasts:IP6K3:-0.487694;Colon_Sigmoid:IP6K3:-0.39966;Heart_Atrial_Appendage:IP6K3:-0.361751;Muscle_Skeletal:BAK1:0.322877;Thyroid:BAK1:0.243962	FALSE
Snp15174215	rs76204971	HLA-DQB2	NM_001198858	Antigen_processing	0.802329	3.79715	0.000300149	0.84685	chr6	33615106	33615106	G	A	intronic	ITPR3	.	.	.	.	.	.	.	.	.	58	18	1	0.12987	0.12987	0.80157	.	.	0.0485	0.1266	0.0484	0.0487	0.0345	.	0.0955	0.1266	0.0452	0.0478	0.0517	0.0617	0.122623	chr6_33647329_G_A_b38	Cells_Cultured_fibroblasts:IP6K3:-0.487694;Colon_Sigmoid:IP6K3:-0.402381;Heart_Atrial_Appendage:IP6K3:-0.360113;Muscle_Skeletal:BAK1:0.314283;Thyroid:BAK1:0.240838	FALSE
Snp15174256	rs76927417	HLA-DQB2	NM_001198858	Antigen_processing	0.802329	3.79715	0.000300149	0.84685	chr6	33619955	33619955	C	T	intronic	ITPR3	.	.	.	.	.	.	.	.	.	58	18	1	0.12987	0.12987	0.80157	.	.	0.0458	0.1226	0.0455	0.0462	0.0261	.	0.0955	0.1226	0.0448	0.0482	0.0517	0.0616	0.122122	chr6_33652178_C_T_b38	Cells_Cultured_fibroblasts:IP6K3:-0.487694;Heart_Atrial_Appendage:IP6K3:-0.361751;Muscle_Skeletal:BAK1:0.310213	FALSE
Snp15062017	rs397888153	CD83	NM_004233	Antigen_presentation	-0.762188	-3.79564	0.000301677	0.84685	chr6	14163689	14163689	T	-	intergenic	CD83,LINC01108	dist=26541;dist=116669	.	.	.	.	.	.	.	.	63	11	3	0.11039	0.11039	0.0221702	.	.	0.2014	0.4224	0.2075	0.1935	0.2858	.	0.2193	0.4224	0.1441	0.1118	0.1085	0.165	0.192192	chr6_14163458_TT_T_b38		FALSE
Snp8139317	rs4305201	NOTCH3	NM_000435	Tumor_marker	-0.550387	-3.79546	0.000301858	0.84685	chr19	15772499	15772499	T	A	UTR3	CYP4F3	NM_000896:c.*2304T>A,NM_001199208:c.*2304T>A,NM_001199209:c.*2304T>A,NM_001369696:c.*2304T>A	.	.	.	.	.	.	.	.	14	38	25	0.571429	0.428571	0.907806	.	.	0.4538	0.5459	0.4532	0.4546	0.493	.	0.5284	0.5459	0.4239	0.4296	0.3897	0.4697	0.542543	chr19_15661689_T_A_b38	Brain_Caudate_basal_ganglia:CYP4F3:-0.489044;Brain_Caudate_basal_ganglia:CYP4F12:-0.361636;Brain_Hippocampus:CYP4F12:-0.379442;Brain_Nucleus_accumbens_basal_ganglia:CYP4F3:-0.348604;Brain_Putamen_basal_ganglia:CYP4F3:-0.409076;Esophagus_Mucosa:CYP4F12:0.189421;Liver:CYP4F3:-0.311065;Lung:CYP4F12:-0.128277;Nerve_Tibial:CYP4F3:-0.13509;Nerve_Tibial:CYP4F12:-0.10624;Skin_Not_Sun_Exposed_Suprapubic:C…	FALSE
Snp8139319	rs4343408	NOTCH3	NM_000435	Tumor_marker	-0.550387	-3.79546	0.000301858	0.84685	chr19	15772530	15772530	C	T	UTR3	CYP4F3	NM_000896:c.*2335C>T,NM_001199208:c.*2335C>T,NM_001199209:c.*2335C>T,NM_001369696:c.*2335C>T	.	.	.	.	.	.	.	.	14	38	25	0.571429	0.428571	0.907806	.	.	0.4598	0.5477	0.459	0.4607	0.5123	.	0.5283	0.5477	0.4245	0.43	0.3897	0.4724	0.543544	chr19_15661720_C_T_b38	Brain_Caudate_basal_ganglia:CYP4F3:-0.489044;Brain_Caudate_basal_ganglia:CYP4F12:-0.361636;Brain_Hippocampus:CYP4F12:-0.379442;Brain_Nucleus_accumbens_basal_ganglia:CYP4F3:-0.348604;Brain_Putamen_basal_ganglia:CYP4F3:-0.409076;Esophagus_Mucosa:CYP4F12:0.186559;Liver:CYP4F3:-0.311065;Lung:CYP4F12:-0.13382;Nerve_Tibial:CYP4F3:-0.137271;Nerve_Tibial:CYP4F12:-0.10922;Skin_Not_Sun_Exposed_Suprapubic:C…	FALSE
Snp8139320	rs10425683	NOTCH3	NM_000435	Tumor_marker	-0.550387	-3.79546	0.000301858	0.84685	chr19	15772548	15772548	A	G	UTR3	CYP4F3	NM_000896:c.*2353A>G,NM_001199208:c.*2353A>G,NM_001199209:c.*2353A>G,NM_001369696:c.*2353A>G	.	.	.	.	.	.	.	.	14	38	25	0.571429	0.428571	0.907806	.	.	0.4591	0.5458	0.4583	0.4601	0.5114	.	0.5261	0.5458	0.4242	0.4298	0.3897	0.4724	0.543043	chr19_15661738_A_G_b38	Brain_Caudate_basal_ganglia:CYP4F3:-0.489044;Brain_Caudate_basal_ganglia:CYP4F12:-0.361636;Brain_Hippocampus:CYP4F12:-0.379442;Brain_Nucleus_accumbens_basal_ganglia:CYP4F3:-0.348604;Brain_Putamen_basal_ganglia:CYP4F3:-0.409076;Esophagus_Mucosa:CYP4F12:0.186559;Liver:CYP4F3:-0.311065;Lung:CYP4F12:-0.13382;Nerve_Tibial:CYP4F3:-0.137271;Nerve_Tibial:CYP4F12:-0.10922;Skin_Not_Sun_Exposed_Suprapubic:C…	FALSE
Snp8139321	rs4358060	NOTCH3	NM_000435	Tumor_marker	-0.550387	-3.79546	0.000301858	0.84685	chr19	15772564	15772564	T	A	UTR3	CYP4F3	NM_000896:c.*2369T>A,NM_001199208:c.*2369T>A,NM_001199209:c.*2369T>A,NM_001369696:c.*2369T>A	.	.	.	.	.	.	.	.	14	38	25	0.571429	0.428571	0.907806	.	.	0.4593	0.5465	0.4584	0.4604	0.5112	.	0.5272	0.5465	0.4245	0.4299	0.3897	0.4732	0.543043	chr19_15661754_T_A_b38	Brain_Caudate_basal_ganglia:CYP4F3:-0.489044;Brain_Caudate_basal_ganglia:CYP4F12:-0.361636;Brain_Hippocampus:CYP4F12:-0.379442;Brain_Nucleus_accumbens_basal_ganglia:CYP4F3:-0.348604;Brain_Putamen_basal_ganglia:CYP4F3:-0.409076;Esophagus_Mucosa:CYP4F12:0.186559;Liver:CYP4F3:-0.311065;Lung:CYP4F12:-0.13382;Nerve_Tibial:CYP4F3:-0.137271;Nerve_Tibial:CYP4F12:-0.10922;Skin_Not_Sun_Exposed_Suprapubic:C…	FALSE
Snp8139323	rs3204846	NOTCH3	NM_000435	Tumor_marker	-0.550387	-3.79546	0.000301858	0.84685	chr19	15772717	15772717	A	G	UTR3	CYP4F3	NM_000896:c.*2522A>G,NM_001199208:c.*2522A>G,NM_001199209:c.*2522A>G,NM_001369696:c.*2522A>G	.	.	.	.	.	.	.	.	14	38	25	0.571429	0.428571	0.907806	.	.	0.4593	0.5477	0.4582	0.4606	0.5128	.	0.5283	0.5477	0.4232	0.4302	0.3897	0.4732	0.546046	chr19_15661907_A_G_b38	Brain_Caudate_basal_ganglia:CYP4F3:-0.489044;Brain_Caudate_basal_ganglia:CYP4F12:-0.361636;Brain_Hippocampus:CYP4F12:-0.379442;Brain_Nucleus_accumbens_basal_ganglia:CYP4F3:-0.348604;Brain_Putamen_basal_ganglia:CYP4F3:-0.409076;Esophagus_Mucosa:CYP4F12:0.186559;Liver:CYP4F3:-0.311065;Lung:CYP4F12:-0.13382;Nerve_Tibial:CYP4F3:-0.137271;Nerve_Tibial:CYP4F12:-0.10922;Skin_Not_Sun_Exposed_Suprapubic:C…	FALSE
Snp8139324	rs1140863	NOTCH3	NM_000435	Tumor_marker	-0.550387	-3.79546	0.000301858	0.84685	chr19	15772738	15772738	G	A	UTR3	CYP4F3	NM_000896:c.*2543G>A,NM_001199208:c.*2543G>A,NM_001199209:c.*2543G>A,NM_001369696:c.*2543G>A	.	.	.	.	.	.	.	.	14	38	25	0.571429	0.428571	0.907806	.	.	0.4593	0.5466	0.4582	0.4605	0.5127	.	0.5272	0.5466	0.4236	0.4294	0.3897	0.4732	0.545045	chr19_15661928_G_A_b38	Brain_Caudate_basal_ganglia:CYP4F3:-0.489044;Brain_Caudate_basal_ganglia:CYP4F12:-0.361636;Brain_Hippocampus:CYP4F12:-0.379442;Brain_Nucleus_accumbens_basal_ganglia:CYP4F3:-0.348604;Brain_Putamen_basal_ganglia:CYP4F3:-0.409076;Esophagus_Mucosa:CYP4F12:0.186559;Liver:CYP4F3:-0.311065;Lung:CYP4F12:-0.13382;Nerve_Tibial:CYP4F3:-0.137271;Nerve_Tibial:CYP4F12:-0.10922;Skin_Not_Sun_Exposed_Suprapubic:C…	FALSE
Snp3515771	rs145952966	M6PR	NM_002355	T_cell_regulation	1.0082	3.79269	0.000304678	0.84685	chr12	8178137	8178137	T	C	intergenic	SLC2A3,FOXJ2	dist=89354;dist=7175	.	.	.	.	.	.	.	.	63	14	0	0.0909091	0.0909091	0.738632	.	.	0.0058	0.0778	0.0071	0.0042	0.0023	.	0.0272	0.0778	0.0006	0	0	0.0083	0.070571	chr12_8025541_T_C_b38		FALSE
Snp3515788	rs74970772	M6PR	NM_002355	T_cell_regulation	1.0082	3.79269	0.000304678	0.84685	chr12	8180639	8180639	A	G	intergenic	SLC2A3,FOXJ2	dist=91856;dist=4673	.	.	.	.	.	.	.	.	63	14	0	0.0909091	0.0909091	0.738632	.	.	0.0121	0.0777	0.0136	0.0103	0.0249	.	0.0271	0.0777	0.0006	0	0	0.0092	0.070571	chr12_8028043_A_G_b38		FALSE
Snp11858443	rs140190800	BTLA	NM_181780	Checkpoint_pathway	-0.522874	-3.79134	0.000306071	0.84685	chr3	111613778	111613778	-	GTGT	intronic	PHLDB2	.	.	.	.	.	.	.	.	.	40	26	11	0.311688	0.311688	0.0481386	.	.	0.1436	0.3096	0.1447	0.1422	0.099	.	0.1389	0.3096	0.1554	0.1281	0.1489	0.143	0.310811	chr3_111894931_C_CGTGT_b38		FALSE
Snp12409589	rs112114439	TFRC	NM_001128148	Housekeeping	0.809174	3.79119	0.000306218	0.84685	chr3	195501772	195501772	-	A	intronic	MUC4	.	.	.	.	.	.	.	.	.	70	3	4	0.0714286	0.0714286	1.69e-05	.	.	0.2142	0.3432	0.2148	0.2135	0.3432	.	0.1361	0.2282	0.1423	0.1738	0.1778	0.1757	0.11962	chr3_195774901_C_CA_b38		FALSE
Snp9074755	rs201956842	CD8B	NM_172213	TCR_coexpression	0.599423	3.79041	0.000307021	0.84685	chr2	87152351	87152351	-	T	intronic	RGPD1,RGPD2	.	.	.	.	.	.	.	.	.	24	43	10	0.409091	0.409091	0.19901	.	.	0.2797	0.3981	0.2729	0.2883	0.1083	.	0.2579	0.3981	0.3314	0.4228	0.3095	0.3579	0.398398	chr2_86925228_A_AT_b38		FALSE
Snp7151958	rs145554098	CCL3	NM_002983	Lymphocyte_infiltrate	0.562932	3.78993	0.000307518	0.84685	chr17	34422805	34422808	TCCC	-	intergenic	CCL3,CCL4	dist=5316;dist=8412	.	.	.	.	.	.	.	.	39	29	9	0.305195	0.305195	0.356679	.	.	0.0495	0.087	0.0482	0.051	0.0265	.	0.0588	0.087	0.0626	0.0398	0.0741	0.0411	0.285786	chr17_36095467_TCCCT_T_b38		FALSE
Snp13279564	rs1476257	MAD2L1	NM_002358	Proliferation	-0.989397	-3.78985	0.0003076	0.84685	chr4	121467405	121467405	T	A	intergenic	MAD2L1,PRDM5	dist=479402;dist=145663	.	.	.	.	.	.	.	.	66	10	1	0.0779221	0.0779221	0.213775	.	.	0.0895	0.1716	0.0926	0.0854	0.1716	.	0.0739	0.0885	0.0494	0.0197	0.108	0.0675	0.076577	chr4_120546250_T_A_b38		FALSE
Snp3183493	rs2303960	FUT4	NM_002033	Myeloid_marker,stem_cell	0.599518	3.78888	0.00030861	0.84685	chr11	94533373	94533373	C	T	exonic	AMOTL1	.	synonymous SNV	AMOTL1:NM_001301007:exon2:c.C867T:p.P289P,AMOTL1:NM_130847:exon3:c.C1017T:p.P339P	.	.	.	.	.	ID=COSV54416381;OCCURENCE=3(lung)	23	42	12	0.428571	0.428571	0.302809	.	.	0.1928	0.5213	0.1958	0.1889	0.0919	.	0.5213	0.4935	0.1924	0.2135	0.3069	0.2232	0.492993	chr11_94800207_C_T_b38	Lung:AMOTL1:-0.141526	FALSE
Snp3183497	rs4753624	FUT4	NM_002033	Myeloid_marker,stem_cell	0.599518	3.78888	0.00030861	0.84685	chr11	94534599	94534599	G	A	intronic	AMOTL1	.	.	.	.	.	.	.	.	.	23	42	12	0.428571	0.428571	0.302809	.	.	0.222	0.5227	0.2258	0.2172	0.1979	.	0.5227	0.4903	0.1921	0.2136	0.3069	0.2283	0.491992	chr11_94801433_G_A_b38	Lung:AMOTL1:-0.116899	FALSE
Snp3183499	rs3858370	FUT4	NM_002033	Myeloid_marker,stem_cell	0.599518	3.78888	0.00030861	0.84685	chr11	94534732	94534732	A	G	intronic	AMOTL1	.	.	.	.	.	.	.	.	.	23	42	12	0.428571	0.428571	0.302809	.	.	0.193	0.5166	0.1961	0.1891	0.0914	.	0.5166	0.4955	0.1933	0.2145	0.3034	0.221	0.492993	chr11_94801566_A_G_b38	Lung:AMOTL1:-0.148759	FALSE
Snp3183501	rs3847555	FUT4	NM_002033	Myeloid_marker,stem_cell	0.599518	3.78888	0.00030861	0.84685	chr11	94535375	94535375	T	C	intronic	AMOTL1	.	.	.	.	.	.	.	.	.	23	42	12	0.428571	0.428571	0.302809	.	.	0.2478	0.5271	0.2521	0.2423	0.285	.	0.5271	0.4955	0.1939	0.2145	0.3069	0.2339	0.492993	chr11_94802209_T_C_b38	Lung:AMOTL1:-0.121299	FALSE
Snp3183506	rs4753626	FUT4	NM_002033	Myeloid_marker,stem_cell	0.599518	3.78888	0.00030861	0.84685	chr11	94536941	94536941	C	G	intronic	AMOTL1	.	.	.	.	.	.	.	.	.	23	42	12	0.428571	0.428571	0.302809	.	.	0.1932	0.5154	0.1961	0.1895	0.0914	.	0.5154	0.4955	0.1936	0.2146	0.3069	0.2213	0.491992	chr11_94803775_C_G_b38	Lung:AMOTL1:-0.147908	FALSE
Snp3183513	rs10831274	FUT4	NM_002033	Myeloid_marker,stem_cell	0.599518	3.78888	0.00030861	0.84685	chr11	94538489	94538489	T	A	intronic	AMOTL1	.	.	.	.	.	.	.	.	.	23	42	12	0.428571	0.428571	0.302809	.	.	0.2501	0.5271	0.2542	0.245	0.2927	.	0.5271	0.4942	0.1943	0.2143	0.3069	0.2348	0.491992	chr11_94805323_T_A_b38	Lung:AMOTL1:-0.118309	FALSE
Snp3183514	rs11020946	FUT4	NM_002033	Myeloid_marker,stem_cell	0.599518	3.78888	0.00030861	0.84685	chr11	94538849	94538849	G	A	intronic	AMOTL1	.	.	.	.	.	.	.	.	ID=COSV58567157;OCCURENCE=1(haematopoietic_and_lymphoid_tissue)	23	42	12	0.428571	0.428571	0.302809	.	.	0.2174	0.5248	0.22	0.214	0.1767	.	0.5248	0.4942	0.1938	0.2145	0.3069	0.226	0.491992	chr11_94805683_G_A_b38	Lung:AMOTL1:-0.124904	FALSE
Snp3183517	rs12421118	FUT4	NM_002033	Myeloid_marker,stem_cell	0.599518	3.78888	0.00030861	0.84685	chr11	94539347	94539347	G	T	intronic	AMOTL1	.	.	.	.	.	.	.	.	.	23	42	12	0.428571	0.428571	0.302809	.	.	0.2502	0.526	0.2542	0.2451	0.2927	.	0.526	0.4955	0.1943	0.2143	0.3069	0.2348	0.491992	chr11_94806181_G_T_b38	Lung:AMOTL1:-0.118309	FALSE
Snp3183526	rs3858373	FUT4	NM_002033	Myeloid_marker,stem_cell	0.599518	3.78888	0.00030861	0.84685	chr11	94540557	94540557	T	G	intronic	AMOTL1	.	.	.	.	.	.	.	.	.	23	42	12	0.428571	0.428571	0.302809	.	.	0.2497	0.526	0.2539	0.2445	0.2929	.	0.526	0.4909	0.1942	0.2134	0.3069	0.2329	0.492993	chr11_94807391_T_G_b38	Lung:AMOTL1:-0.116148	FALSE
Snp3183537	rs7104936	FUT4	NM_002033	Myeloid_marker,stem_cell	0.599518	3.78888	0.00030861	0.84685	chr11	94542350	94542350	T	A	intronic	AMOTL1	.	.	.	.	.	.	.	.	.	23	42	12	0.428571	0.428571	0.302809	.	.	0.2499	0.5271	0.2537	0.2452	0.2926	.	0.5271	0.4961	0.194	0.2138	0.309	0.2343	0.492993	chr11_94809184_T_A_b38	Lung:AMOTL1:-0.118309	FALSE
Snp3183539	rs112680614	FUT4	NM_002033	Myeloid_marker,stem_cell	0.599518	3.78888	0.00030861	0.84685	chr11	94542417	94542417	A	G	intronic	AMOTL1	.	.	.	.	.	.	.	.	.	23	42	12	0.428571	0.428571	0.302809	.	.	0.2167	0.5238	0.2192	0.2135	0.1758	.	0.5238	0.491	0.1933	0.2142	0.3042	0.2279	0.492492	chr11_94809251_A_G_b38	Lung:AMOTL1:-0.124002	FALSE
Snp3183543	rs3886640	FUT4	NM_002033	Myeloid_marker,stem_cell	0.599518	3.78888	0.00030861	0.84685	chr11	94543294	94543294	G	C	intronic	AMOTL1	.	.	.	.	.	.	.	.	.	23	42	12	0.428571	0.428571	0.302809	.	.	0.2501	0.5271	0.2542	0.2449	0.293	.	0.5271	0.4942	0.1942	0.2137	0.3069	0.2338	0.492492	chr11_94810128_G_C_b38	Lung:AMOTL1:-0.118309	FALSE
Snp3183573	rs10444211	FUT4	NM_002033	Myeloid_marker,stem_cell	0.599518	3.78888	0.00030861	0.84685	chr11	94546855	94546855	T	A	intronic	AMOTL1	.	.	.	.	.	.	.	.	.	23	42	12	0.428571	0.428571	0.302809	.	.	0.2167	0.5236	0.2197	0.2129	0.1755	.	0.5236	0.4916	0.1934	0.214	0.3069	0.2278	0.492492	chr11_94813689_T_A_b38	Lung:AMOTL1:-0.124904	FALSE
Snp3183576	rs7109793	FUT4	NM_002033	Myeloid_marker,stem_cell	0.599518	3.78888	0.00030861	0.84685	chr11	94547451	94547451	G	C	intronic	AMOTL1	.	.	.	.	.	.	.	.	.	23	42	12	0.428571	0.428571	0.302809	.	.	0.2482	0.526	0.2526	0.2427	0.2878	.	0.526	0.4903	0.1939	0.2139	0.3069	0.2344	0.492492	chr11_94814285_G_C_b38	Lung:AMOTL1:-0.119279	FALSE
Snp3183588	rs7934476	FUT4	NM_002033	Myeloid_marker,stem_cell	0.599518	3.78888	0.00030861	0.84685	chr11	94549514	94549514	A	C	intronic	AMOTL1	.	.	.	.	.	.	.	.	.	23	42	12	0.428571	0.428571	0.302809	.	.	0.193	0.5167	0.1962	0.1891	0.0919	.	0.5167	0.4936	0.1935	0.2131	0.3069	0.2209	0.493493	chr11_94816348_A_C_b38	Lung:AMOTL1:-0.147908	FALSE
Snp3183591	rs1119801	FUT4	NM_002033	Myeloid_marker,stem_cell	0.599518	3.78888	0.00030861	0.84685	chr11	94550265	94550265	A	G	intronic	AMOTL1	.	.	.	.	.	.	.	.	ID=COSV58567163;OCCURENCE=1(haematopoietic_and_lymphoid_tissue)	23	42	12	0.428571	0.428571	0.302809	.	.	0.2171	0.5227	0.2199	0.2134	0.1761	.	0.5227	0.4961	0.1938	0.2138	0.3069	0.2274	0.492993	chr11_94817099_A_G_b38	Lung:AMOTL1:-0.124002	FALSE
Snp3183594	rs1119802	FUT4	NM_002033	Myeloid_marker,stem_cell	0.599518	3.78888	0.00030861	0.84685	chr11	94550593	94550593	A	C	intronic	AMOTL1	.	.	.	.	.	.	.	.	.	23	42	12	0.428571	0.428571	0.302809	.	.	0.2495	0.5261	0.2543	0.2434	0.2913	.	0.5261	0.4923	0.1943	0.2136	0.3056	0.2348	0.49049	chr11_94817427_A_C_b38	Lung:AMOTL1:-0.119523	FALSE
Snp3183610	rs148440737	FUT4	NM_002033	Myeloid_marker,stem_cell	0.599518	3.78888	0.00030861	0.84685	chr11	94553420	94553421	CT	-	intronic	AMOTL1	.	.	.	.	.	.	.	.	.	23	42	12	0.428571	0.428571	0.302809	.	.	0.1924	0.5166	0.1958	0.1882	0.0918	.	0.5166	0.4896	0.1927	0.2139	0.3069	0.2228	0.490991	chr11_94820254_CTC_C_b38		FALSE
Snp3183613	rs988194	FUT4	NM_002033	Myeloid_marker,stem_cell	0.599518	3.78888	0.00030861	0.84685	chr11	94553725	94553725	A	G	intronic	AMOTL1	.	.	.	.	.	.	.	.	.	23	42	12	0.428571	0.428571	0.302809	.	.	0.2278	0.5248	0.2318	0.2228	0.2125	.	0.5248	0.4923	0.1945	0.2139	0.3069	0.2352	0.492492	chr11_94820559_A_G_b38	Lung:AMOTL1:-0.11873	FALSE
Snp3183617	rs2033363	FUT4	NM_002033	Myeloid_marker,stem_cell	0.599518	3.78888	0.00030861	0.84685	chr11	94554525	94554525	A	G	intronic	AMOTL1	.	.	.	.	.	.	.	.	.	23	42	12	0.428571	0.428571	0.302809	.	.	0.2318	0.5284	0.2361	0.2263	0.2285	.	0.5284	0.491	0.1937	0.2137	0.3069	0.2348	0.492492	chr11_94821359_A_G_b38	Lung:AMOTL1:-0.133586	FALSE
Snp3183624	rs2033366	FUT4	NM_002033	Myeloid_marker,stem_cell	0.599518	3.78888	0.00030861	0.84685	chr11	94555548	94555548	G	A	intronic	AMOTL1	.	.	.	.	.	.	.	.	.	23	42	12	0.428571	0.428571	0.302809	.	.	0.193	0.5178	0.1962	0.189	0.0916	.	0.5178	0.4922	0.1934	0.2148	0.3069	0.2223	0.492492	chr11_94822382_G_A_b38	Lung:AMOTL1:-0.148759	FALSE
Snp3183626	rs2033367	FUT4	NM_002033	Myeloid_marker,stem_cell	0.599518	3.78888	0.00030861	0.84685	chr11	94555708	94555708	G	A	intronic	AMOTL1	.	.	.	.	.	.	.	.	.	23	42	12	0.428571	0.428571	0.302809	.	.	0.2234	0.5237	0.2275	0.2182	0.1987	.	0.5237	0.4923	0.1939	0.214	0.3069	0.2293	0.492492	chr11_94822542_G_A_b38	Lung:AMOTL1:-0.126931	FALSE
Snp3183627	rs4753630	FUT4	NM_002033	Myeloid_marker,stem_cell	0.599518	3.78888	0.00030861	0.84685	chr11	94555898	94555898	T	G	intronic	AMOTL1	.	.	.	.	.	.	.	.	.	23	42	12	0.428571	0.428571	0.302809	.	.	0.2231	0.5225	0.2272	0.2181	0.1986	.	0.5225	0.4936	0.1936	0.2137	0.3069	0.2274	0.492492	chr11_94822732_T_G_b38	Lung:AMOTL1:-0.126194	FALSE
Snp3183637	rs59794865	FUT4	NM_002033	Myeloid_marker,stem_cell	0.599518	3.78888	0.00030861	0.84685	chr11	94557493	94557493	T	C	intronic	AMOTL1	.	.	.	.	.	.	.	.	.	23	42	12	0.428571	0.428571	0.302809	.	.	0.2234	0.5236	0.2273	0.2184	0.1985	.	0.5236	0.4942	0.1939	0.2135	0.3069	0.2274	0.493493	chr11_94824327_T_C_b38	Lung:AMOTL1:-0.126194	FALSE
Snp3183644	rs72973809	FUT4	NM_002033	Myeloid_marker,stem_cell	0.599518	3.78888	0.00030861	0.84685	chr11	94558495	94558495	G	A	intronic	AMOTL1	.	.	.	.	.	.	.	.	.	23	42	12	0.428571	0.428571	0.302809	.	.	0.2233	0.5248	0.2271	0.2186	0.1987	.	0.5248	0.4923	0.1936	0.2143	0.3069	0.2289	0.491491	chr11_94825329_G_A_b38	Lung:AMOTL1:-0.126194	FALSE
Snp3183645	rs72973811	FUT4	NM_002033	Myeloid_marker,stem_cell	0.599518	3.78888	0.00030861	0.84685	chr11	94558663	94558663	G	A	intronic	AMOTL1	.	.	.	.	.	.	.	.	.	23	42	12	0.428571	0.428571	0.302809	.	.	0.2232	0.5236	0.2273	0.2181	0.1989	.	0.5236	0.491	0.1938	0.214	0.3069	0.2274	0.492492	chr11_94825497_G_A_b38	Lung:AMOTL1:-0.126194	FALSE
Snp3183653	rs2399964	FUT4	NM_002033	Myeloid_marker,stem_cell	0.599518	3.78888	0.00030861	0.84685	chr11	94559869	94559869	A	T	intronic	AMOTL1	.	.	.	.	.	.	.	.	.	23	42	12	0.428571	0.428571	0.302809	.	.	0.2233	0.5248	0.2271	0.2184	0.1989	.	0.5248	0.4936	0.1933	0.214	0.309	0.2284	0.492492	chr11_94826703_A_T_b38	Lung:AMOTL1:-0.126194	FALSE
Snp8139010	rs2280749	NOTCH3	NM_000435	Tumor_marker	-0.543035	-3.78743	0.000310109	0.84685	chr19	15757175	15757175	C	G	intronic	CYP4F3	.	.	.	.	.	.	.	.	.	16	37	24	0.551948	0.448052	0.732291	.	.	0.2974	0.5168	0.3024	0.2912	0.4338	.	0.3974	0.5168	0.2084	0.2503	0.2379	0.2505	0.507007	chr19_15646365_C_G_b38	Esophagus_Mucosa:CYP4F12:0.440857;Liver:CYP4F3:-0.320256;Nerve_Tibial:CYP4F3:0.195763;Skin_Not_Sun_Exposed_Suprapubic:CYP4F12:0.225567;Skin_Sun_Exposed_Lower_leg:CYP4F12:0.311037;Whole_Blood:CYP4F12:0.271364	FALSE
Snp3511667	rs11055088	CLEC4C	NM_130441	Dendridic_cell	0.570264	3.78714	0.000310412	0.84685	chr12	7814648	7814648	G	A	intronic	APOBEC1	.	.	.	.	.	.	.	.	.	37	34	6	0.298701	0.298701	0.687365	.	.	0.3934	0.5044	0.3887	0.3994	0.1802	.	0.3243	0.3404	0.5044	0.4561	0.5103	0.4233	0.345345	chr12_7662052_G_A_b38		FALSE
Snp3511676	rs10845645	CLEC4C	NM_130441	Dendridic_cell	0.570264	3.78714	0.000310412	0.84685	chr12	7815367	7815367	A	G	intronic	APOBEC1	.	.	.	.	.	.	.	.	.	37	34	6	0.298701	0.298701	0.687365	.	.	0.3873	0.5027	0.3823	0.3936	0.1638	.	0.3168	0.3376	0.5027	0.4551	0.5069	0.4216	0.346847	chr12_7662771_A_G_b38	Nerve_Tibial:GDF3:0.169271	FALSE
Snp8063068	rs11085199	TNFSF14	NM_003807	Checkpoint_pathway	0.601288	3.78656	0.000311016	0.84685	chr19	6715212	6715212	G	T	intronic	C3	.	.	.	.	.	.	.	.	.	27	41	9	0.383117	0.383117	0.283349	.	.	0.1366	0.465	0.1378	0.135	0.1091	.	0.1073	0.465	0.1225	0.1312	0.0621	0.1492	0.454955	chr19_6715201_G_T_b38		FALSE
Snp945745	rs983244605	CD1C	NM_001765	Antigen_presentation	1.1598	3.78627	0.000311321	0.84685	chr1	159172828	159172828	T	G	UTR3	CADM3	NM_021189:c.*2116T>G,NM_001346510:c.*2116T>G,NM_001127173:c.*2116T>G	.	.	.	.	.	.	.	.	67	10	0	0.0649351	0.0649351	0.633877	.	.	0.0347	0.0943	0.0311	0.0391	0.0205	.	0.05	0.0943	0.037	0.0371	0.0769	0	0.047047	chr1_159203038_T_G_b38		FALSE
Snp7191561	rs776870320	IFI35	NM_005533	Interferon_signaling	-1.07033	-3.78561	0.000312017	0.84685	chr17	40597760	40597760	G	A	intergenic	CAVIN1,ATP6V0A1	dist=22486;dist=13136	.	.	.	.	.	.	.	.	65	12	0	0.0779221	0.0779221	0.68551	.	.	0.2149	0.2821	0.2147	0.2153	0.2821	.	0.1418	0.2019	0.1893	0.1978	0.1078	0.2257	0.122122	chr17_42445742_G_A_b38		FALSE
Snp8430714	rs11672417	LILRB2	NM_001080978	Lymphocyte_infiltrate	0.716235	3.78482	0.000312842	0.84685	chr19	54164491	54164491	T	C	intergenic	DPRX,MIR512-2	dist=24228;dist=5436	.	.	.	.	.	.	.	.	48	27	2	0.201299	0.201299	0.605337	.	.	0.0963	0.1822	0.0974	0.095	0.1157	.	0.1481	0.1822	0.0767	0.0768	0.1493	0.1057	0.187187	chr19_53661237_T_C_b38		FALSE
Snp17886233	rs202089631	IL7	NM_000880	Cytokine_signaling	0.825459	3.78294	0.000314819	0.84685	chr8	80622684	80622686	ATT	-	intergenic	STMN2,HEY1	dist=44291;dist=53559	.	.	.	.	.	.	.	.	58	18	1	0.12987	0.12987	0.80157	.	.	0	.	.	.	.	.	.	.	.	.	.	.	0.120621	chr8_79710449_ATTT_T_b38		FALSE
Snp17886234	rs199670183	IL7	NM_000880	Cytokine_signaling	0.825459	3.78294	0.000314819	0.84685	chr8	80622690	80622690	G	T	intergenic	STMN2,HEY1	dist=44297;dist=53555	.	.	.	.	.	.	.	.	58	18	1	0.12987	0.12987	0.80157	.	.	0	.	.	.	.	.	.	.	.	.	.	.	0.121121	chr8_79710455_G_T_b38		FALSE
Snp17886252	rs16907106	IL7	NM_000880	Cytokine_signaling	0.825459	3.78294	0.000314819	0.84685	chr8	80627249	80627249	A	G	intergenic	STMN2,HEY1	dist=48856;dist=48996	.	.	.	.	.	.	.	.	58	18	1	0.12987	0.12987	0.80157	.	.	0.0557	0.1173	0.0568	0.0543	0.0649	.	0.02	0.1173	0.0517	0.0366	0.0517	0.0404	0.123123	chr8_79715014_A_G_b38		FALSE
Snp9083124	rs1965417	CD8B	NM_172213	TCR_coexpression	0.765112	3.78138	0.000316477	0.84685	chr2	88054113	88054113	C	T	intronic	PLGLB1,PLGLB2	.	.	.	.	.	.	.	.	.	36	41	0	0.266234	0.266234	0.000552258	.	.	0.2866	0.3657	0.2871	0.2859	0.1852	.	0.2637	0.3657	0.3462	0.3197	0.4018	0.364	0.21021	chr2_87754594_C_T_b38		FALSE
Snp9754597	rs12988350	STAT4	NM_003151	Helper_T_cells	-0.624472	-3.77998	0.000317963	0.84685	chr2	192520676	192520676	T	C	intergenic	MYO1B,NABP1	dist=230564;dist=22122	.	.	.	.	.	.	.	.	6	33	38	0.707792	0.292208	0.893402	.	.	0.5978	0.7559	0.59	0.6077	0.2077	.	0.6492	0.6744	0.7559	0.7745	0.7138	0.7362	0.693694	chr2_191655950_T_C_b38	Skin_Not_Sun_Exposed_Suprapubic:NABP1:-0.126675;Whole_Blood:NABP1:-0.113476	FALSE
Snp9754601	rs4637047	STAT4	NM_003151	Helper_T_cells	-0.624472	-3.77998	0.000317963	0.84685	chr2	192521557	192521557	G	A	intergenic	MYO1B,NABP1	dist=231445;dist=21241	.	.	.	.	.	.	.	.	6	33	38	0.707792	0.292208	0.893402	.	.	0.727	0.7631	0.7242	0.7306	0.6531	.	0.6769	0.6722	0.7631	0.7753	0.7379	0.7661	0.691692	chr2_191656831_G_A_b38	Skin_Not_Sun_Exposed_Suprapubic:NABP1:-0.124715;Whole_Blood:NABP1:-0.129329	FALSE
Snp9754602	rs4467214	STAT4	NM_003151	Helper_T_cells	-0.624472	-3.77998	0.000317963	0.84685	chr2	192521641	192521641	T	C	intergenic	MYO1B,NABP1	dist=231529;dist=21157	.	.	.	.	.	.	.	.	6	33	38	0.707792	0.292208	0.893402	.	.	0.7052	0.7631	0.7007	0.7109	0.5746	.	0.6734	0.6718	0.7631	0.7778	0.7345	0.7629	0.691692	chr2_191656915_T_C_b38	Whole_Blood:NABP1:-0.111192	FALSE
Snp9754604	rs13019672	STAT4	NM_003151	Helper_T_cells	-0.624472	-3.77998	0.000317963	0.84685	chr2	192521913	192521913	G	A	intergenic	MYO1B,NABP1	dist=231801;dist=20885	.	.	.	.	.	.	.	.	6	33	38	0.707792	0.292208	0.893402	.	.	0.7051	0.7631	0.7006	0.7109	0.5746	.	0.6726	0.6714	0.7631	0.7781	0.7345	0.7606	0.691692	chr2_191657187_G_A_b38	Whole_Blood:NABP1:-0.109877	FALSE
Snp9754605	rs13019710	STAT4	NM_003151	Helper_T_cells	-0.624472	-3.77998	0.000317963	0.84685	chr2	192521983	192521983	G	A	intergenic	MYO1B,NABP1	dist=231871;dist=20815	.	.	.	.	.	.	.	.	6	33	38	0.707792	0.292208	0.893402	.	.	0.705	0.7632	0.701	0.7101	0.5738	.	0.6749	0.6727	0.7632	0.7776	0.7345	0.7606	0.691692	chr2_191657257_G_A_b38	Whole_Blood:NABP1:-0.110222	FALSE
Snp9754616	rs4600590	STAT4	NM_003151	Helper_T_cells	-0.624472	-3.77998	0.000317963	0.84685	chr2	192524777	192524777	A	G	intergenic	MYO1B,NABP1	dist=234665;dist=18021	.	.	.	.	.	.	.	.	6	33	38	0.707792	0.292208	0.893402	.	.	0.6965	0.7718	0.6924	0.7018	0.5031	.	0.6787	0.6757	0.7718	0.7916	0.7413	0.7692	0.683684	chr2_191660051_A_G_b38		FALSE
Snp15167979	rs374842482	HLA-C	NM_002117	Antigen_processing	0.579761	3.77358	0.000324867	0.84685	chr6	31422323	31422323	G	A	intergenic	LINC01149,HCP5	dist=7573;dist=8634	.	.	.	.	.	.	.	.	45	25	7	0.253247	0.253247	0.179022	.	.	0.0914	0.3046	0.0879	0.0966	0.0218	.	0.0755	0.3046	0.0907	0.1286	0.05	0.0793	0.20971	chr6_31454546_G_A_b38		FALSE
Snp7097053	rs377677506	NOS2	NM_000625	Innate_immune_response	0.790655	3.77334	0.000325128	0.84685	chr17	25293645	25293645	-	ATC	intergenic	NONE,LOC105371703	dist=NONE;dist=105770	.	.	.	.	.	.	.	.	33	44	0	0.285714	0.285714	0.000105594	.	.	0	.	.	.	.	.	.	.	.	.	.	.	0.21972	chr17_26966619_A_AATC_b38		FALSE
Snp9076072	rs192731510	CD8B	NM_172213	TCR_coexpression	0.742237	3.77259	0.000325946	0.84685	chr2	87428130	87428130	T	A	intergenic	MIR4771-1,CYTOR	dist=6148;dist=326816	.	.	.	.	.	.	.	.	65	8	4	0.103896	0.103896	0.00118503	.	.	0.0415	0.0521	0.04	0.0435	0.0277	.	0.0291	0.0344	0.0521	0.0294	0.0714	0.0429	0.16016	chr2_87201007_T_A_b38		FALSE
Snp13799591	rs370072025	SDHA	NM_004168	Housekeeping	-1.26432	-3.77179	0.000326821	0.84685	chr5	415453	415453	G	C	intronic	AHRR	.	.	.	.	.	.	.	.	ID=COSV57087473;OCCURENCE=1(large_intestine)	69	8	0	0.0519481	0.0519481	0.587019	.	.	0.0947	0.1442	0.0907	0.1001	0.0284	.	0.1295	0.014	0.1442	0.1701	0.0867	0.1304	0.08008	chr5_415338_G_C_b38		FALSE
Snp8081368	rs2910437	CD209	NM_021155	Dendridic_cell,macrophage	0.680317	3.77146	0.000327185	0.84685	chr19	8569001	8569001	C	T	intergenic	PRAM1,ZNF414	dist=1477;dist=5561	.	.	.	.	.	.	.	.	50	24	3	0.194805	0.194805	0.860917	.	.	0.2799	0.5751	0.2846	0.274	0.5751	.	0.21	0.1731	0.1672	0.1465	0.1806	0.2159	0.192192	chr19_8504117_C_T_b38	Adipose_Subcutaneous:PRAM1:0.1697;Adipose_Subcutaneous:ZNF414:0.264262;Adipose_Subcutaneous:MYO1F:0.113395;Artery_Aorta:MARCH2:-0.258242;Artery_Aorta:ZNF414:0.172279;Artery_Aorta:MYO1F:0.109679;Artery_Tibial:PRAM1:0.225435;Artery_Tibial:ZNF414:0.219209;Brain_Cerebellum:ZNF414:0.266791;Brain_Putamen_basal_ganglia:ZNF414:0.323943;Breast_Mammary_Tissue:ZNF414:0.253535;Breast_Mammary_Tissue:MYO1F:0.1…	FALSE
Snp3499886	rs1800377	PTPN6	NM_080548	T_cell_receptor_signaling	0.962075	3.77061	0.000328109	0.84685	chr12	6173433	6173433	C	T	exonic	VWF	.	nonsynonymous SNV	VWF:NM_000552:exon12:c.G1411A:p.V471I	254696	von_Willebrand_disorder|not_specified|not_provided	MedGen:C0042974,Orphanet:ORPHA903,SNOMED_CT:128105004|MedGen:CN169374|MedGen:CN517202	criteria_provided,_multiple_submitters,_no_conflicts	Benign/Likely_benign	.	61	16	0	0.103896	0.103896	0.790153	.	.	0.122	0.1667	0.1224	0.1215	0.139	.	0.0425	0.1667	0.1205	0.0926	0.0552	0.1169	0.163664	chr12_6064267_C_T_b38	Esophagus_Mucosa:VWF:0.185486;Esophagus_Mucosa:CD9:-0.196765	FALSE
Snp3499893	rs2283332	PTPN6	NM_080548	T_cell_receptor_signaling	0.962075	3.77061	0.000328109	0.84685	chr12	6174729	6174729	G	A	intronic	VWF	.	.	.	.	.	.	.	.	.	61	16	0	0.103896	0.103896	0.790153	.	.	0.1022	0.1643	0.1028	0.1015	0.1332	.	0.0413	0.1643	0.0923	0.0648	0.0483	0.0873	0.161161	chr12_6065563_G_A_b38	Esophagus_Mucosa:CD9:-0.20191	FALSE
Snp7170525	rs60090929	IKZF3	NM_012481	TCR_coexpression	-0.561753	-3.77001	0.000328771	0.84685	chr17	37221649	37221649	T	-	ncRNA_intronic	RDM1P5	.	.	.	.	.	.	.	.	.	59	10	8	0.168831	0.168831	2e-05	.	.	0.4715	0.5748	0.4782	0.4627	0.4752	.	0.5748	0.5618	0.4723	0.2698	0.4835	0.4298	0.234735	chr17_39065396_TT_T_b38		FALSE
Snp964351	rs6664148	SH2D1B	NM_053282	Lymphocyte_activation	-0.824155	-3.76606	0.000333145	0.84685	chr1	161777655	161777655	C	T	intronic	ATF6	.	.	.	.	.	.	.	.	.	60	16	1	0.116883	0.116883	0.792817	.	.	0	.	.	.	.	.	.	.	.	.	.	.	0.13013	chr1_161807865_C_T_b38		FALSE
Snp12564374	rs12640188	CD38	NM_001775	Adhesion,migration	0.559254	3.7656	0.000333661	0.84685	chr4	14927080	14927080	G	T	ncRNA_intronic	CPEB2-DT	.	.	.	.	.	.	.	.	.	23	40	14	0.441558	0.441558	0.732716	.	.	0.365	0.4847	0.3645	0.3655	0.349	.	0.4847	0.4343	0.35	0.4214	0.1759	0.3824	0.424925	chr4_14925456_G_T_b38	Skin_Not_Sun_Exposed_Suprapubic:LINC00504:-0.240255;Skin_Sun_Exposed_Lower_leg:LINC00504:-0.190926;Skin_Sun_Exposed_Lower_leg:CPEB2-AS1:-0.199422	FALSE
Snp12564377	rs80171168	CD38	NM_001775	Adhesion,migration	0.559254	3.7656	0.000333661	0.84685	chr4	14927364	14927364	G	-	ncRNA_intronic	CPEB2-DT	.	.	.	.	.	.	.	.	.	23	40	14	0.441558	0.441558	0.732716	.	.	0.3735	0.487	0.3734	0.3737	0.3805	.	0.487	0.4345	0.3493	0.4212	0.1793	0.3831	0.425425	chr4_14925740_GA_A_b38		FALSE
Snp12564381	rs6821393	CD38	NM_001775	Adhesion,migration	0.559254	3.7656	0.000333661	0.84685	chr4	14927828	14927828	G	A	ncRNA_intronic	CPEB2-DT	.	.	.	.	.	.	.	.	.	23	40	14	0.441558	0.441558	0.732716	.	.	0.374	0.4882	0.3747	0.3732	0.3924	.	0.4882	0.4354	0.3485	0.4004	0.1793	0.3782	0.425425	chr4_14926204_G_A_b38	Artery_Tibial:LINC00504:-0.163839;Skin_Not_Sun_Exposed_Suprapubic:LINC00504:-0.236512;Skin_Sun_Exposed_Lower_leg:LINC00504:-0.196433;Skin_Sun_Exposed_Lower_leg:CPEB2-AS1:-0.204326;Whole_Blood:CPEB2:0.0762824	FALSE
Snp247285	rs35301096	LCK	NM_001042771	TCR_coexpression	0.612049	3.76539	0.000333903	0.84685	chr1	32450141	32450141	A	-	intergenic	PTP4A2,KHDRBS1	dist=46172;dist=29328	.	.	.	.	.	.	.	.	59	12	6	0.155844	0.155844	0.000940139	.	.	0.3986	0.5271	0.3984	0.3989	0.4162	.	0.3846	0.5271	0.3721	0.3452	0.3934	0.375	0.242242	chr1_31984540_AA_A_b38		FALSE
Snp11859005	rs3762707	BTLA	NM_181780	Checkpoint_pathway	-0.524311	-3.76246	0.000337189	0.84685	chr3	111695885	111695885	A	T	downstream	PHLDB2	.	.	.	.	.	.	.	.	.	26	36	15	0.428571	0.428571	0.732519	.	.	0.1735	0.4019	0.1732	0.174	0.0452	.	0.2712	0.4019	0.2032	0.2218	0.2552	0.1998	0.398398	chr3_111977038_A_T_b38	Adipose_Subcutaneous:ABHD10:0.144031;Colon_Transverse:ABHD10:0.189606;Esophagus_Gastroesophageal_Junction:ABHD10:0.14942;Esophagus_Muscularis:ABHD10:0.180582;Heart_Atrial_Appendage:ABHD10:0.175888;Lung:ABHD10:0.149264;Muscle_Skeletal:ABHD10:0.0995392;Nerve_Tibial:ABHD10:0.1593;Testis:ABHD10:-0.386323;Thyroid:PHLDB2:0.13356;Thyroid:ABHD10:0.100409	FALSE
Snp3336247	rs33918539	JAML	NM_001098526	Lymphocyte_infiltrate	0.504811	3.76244	0.000337211	0.84685	chr11	117856411	117856411	-	AA	upstream	IL10RA	.	.	.	.	.	.	.	.	.	15	27	35	0.62987	0.37013	0.0216039	.	.	0.5802	0.6847	0.578	0.583	0.5338	.	0.6847	0.6831	0.6034	0.5064	0.5742	0.5818	0.621622	chr11_117985696_T_TAA_b38		FALSE
Snp912820	rs4845353	S100A8	NM_002964	Myeloid_marker,MDSC	0.529171	3.76214	0.000337545	0.84685	chr1	153683740	153683740	T	C	intergenic	NPR1,INTS3	dist=17272;dist=16786	.	.	.	.	.	.	.	.	29	33	15	0.409091	0.409091	0.293615	.	.	0.4109	0.6182	0.4073	0.4153	0.2327	.	0.6182	0.4593	0.4811	0.4617	0.3854	0.4566	0.471471	chr1_153711264_T_C_b38	Adipose_Subcutaneous:S100A1:-0.582508;Adipose_Subcutaneous:S100A13:-0.213656;Adipose_Subcutaneous:RP1-178F15.4:-0.649782;Adipose_Visceral_Omentum:S100A1:-0.442634;Adipose_Visceral_Omentum:RP1-178F15.4:-0.584871;Adrenal_Gland:S100A1:-0.285286;Adrenal_Gland:RP1-178F15.4:-0.464507;Artery_Aorta:S100A16:-0.105366;Artery_Aorta:S100A1:-0.406279;Artery_Aorta:S100A13:0.126617;Artery_Aorta:RP1-178F15.4:-0.…	FALSE
Snp207347	rs12567324	CD52	NM_001803	Lymphocyte_infiltrate	0.57372	3.76207	0.000337624	0.84685	chr1	26109237	26109237	A	G	intronic	MAN1C1	.	.	.	.	.	.	.	.	.	8	28	41	0.714286	0.285714	0.335548	.	.	0.6122	0.7397	0.6112	0.6134	0.5383	.	0.6241	0.7397	0.6422	0.5978	0.6	0.6347	0.739239	chr1_25782746_A_G_b38	Adipose_Subcutaneous:CEP85:-0.131862;Artery_Tibial:MAN1C1:0.135657;Artery_Tibial:SEPN1:0.0955728;Colon_Sigmoid:MAN1C1:0.34371;Colon_Transverse:MTFR1L:0.163384;Esophagus_Gastroesophageal_Junction:MAN1C1:0.146337;Esophagus_Mucosa:CEP85:-0.127994;Esophagus_Muscularis:MAN1C1:0.166503;Heart_Atrial_Appendage:MTFR1L:0.203945;Heart_Left_Ventricle:MTFR1L:0.15698;Muscle_Skeletal:MTFR1L:0.0989327;Skin_Not_S…	FALSE
Snp207348	rs2072746	CD52	NM_001803	Lymphocyte_infiltrate	0.57372	3.76207	0.000337624	0.84685	chr1	26109307	26109307	G	C	intronic	MAN1C1	.	.	.	.	.	.	.	.	.	8	28	41	0.714286	0.285714	0.335548	.	.	0.6121	0.7394	0.6113	0.6131	0.5388	.	0.6235	0.7394	0.6418	0.5975	0.6	0.6348	0.73974	chr1_25782816_G_C_b38	Adipose_Subcutaneous:CEP85:-0.131862;Artery_Tibial:MAN1C1:0.135657;Artery_Tibial:SEPN1:0.0955728;Colon_Sigmoid:MAN1C1:0.34371;Colon_Transverse:MTFR1L:0.163384;Esophagus_Gastroesophageal_Junction:MAN1C1:0.146337;Esophagus_Mucosa:CEP85:-0.127994;Esophagus_Muscularis:MAN1C1:0.166503;Heart_Atrial_Appendage:MTFR1L:0.203945;Heart_Left_Ventricle:MTFR1L:0.15698;Muscle_Skeletal:MTFR1L:0.0989327;Skin_Not_S…	FALSE
Snp4985097	rs1028724	TNFSF13B	NM_006573	B_cell_marker	-0.564674	-3.76177	0.000337962	0.84685	chr13	109832182	109832182	G	A	intronic	MYO16	.	.	.	.	.	.	.	.	.	13	38	26	0.584416	0.415584	0.90731	.	.	0.5735	0.7956	0.5733	0.5738	0.7956	.	0.4752	0.5721	0.4549	0.5885	0.4172	0.5496	0.553554	chr13_109179834_G_A_b38	Heart_Left_Ventricle:MYO16:-0.223534;Lung:MYO16-AS1:-0.289844;Nerve_Tibial:MYO16-AS1:-0.231307	FALSE
Snp19668280	.	IL2RG	NM_000206	Lymphocyte_infiltrate	-0.871847	-3.75976	0.000340252	0.84685	chrX	69435212	69435212	A	T	intergenic	DGAT2L6,AWAT1	dist=9658;dist=19293	.	.	.	.	.	.	.	.	53	23	1	0.162338	0.162338	0.80678	.	.	0.0006	0.0024	0	0.0009	0.0009	.	0.0024	0	0.0003	0.001	0	0	.	chrX_70215362_A_T_b38		FALSE
Snp6372349	rs13331764	TNFRSF17	NM_001192	B_cell_marker	0.620726	3.75955	0.000340487	0.84685	chr16	12914168	12914168	G	A	intergenic	CPPED1,SHISA9	dist=16424;dist=81287	.	.	.	.	.	.	.	.	44	29	4	0.24026	0.24026	0.87782	.	.	0.2432	0.4352	0.2472	0.2381	0.4352	.	0.2168	0.285	0.1632	0.1331	0.1862	0.1694	0.271271	chr16_12820311_G_A_b38	Brain_Caudate_basal_ganglia:CPPED1:0.229135;Esophagus_Mucosa:CPPED1:-0.147442;Whole_Blood:CPPED1:0.126475	FALSE
Snp6372357	rs7198963	TNFRSF17	NM_001192	B_cell_marker	0.620726	3.75955	0.000340487	0.84685	chr16	12915034	12915034	A	G	intergenic	CPPED1,SHISA9	dist=17290;dist=80421	.	.	.	.	.	.	.	.	44	29	4	0.24026	0.24026	0.87782	.	.	0.2888	0.5963	0.2944	0.2817	0.5963	.	0.2252	0.2871	0.1633	0.1336	0.1862	0.1817	0.270771	chr16_12821177_A_G_b38	Brain_Caudate_basal_ganglia:CPPED1:0.236952;Whole_Blood:CPPED1:0.115903	FALSE
Snp6048954	rs8024213	CD276	NM_001024736	Checkpoint_pathway	-0.494271	-3.75947	0.000340581	0.84685	chr15	74037364	74037364	A	G	intronic	INSYN1	.	.	.	.	.	.	.	.	.	15	14	48	0.714286	0.285714	1.29e-06	.	.	0.9074	0.9816	0.9014	0.915	0.7675	.	0.9015	0.7947	0.9816	0.9645	0.9437	0.9275	0.734234	chr15_73745023_A_G_b38	Testis:NA:0.532605	FALSE
Snp3850571	rs11833742	PMEL	NM_006928	Drug_target	0.998484	3.75889	0.000341234	0.84685	chr12	55355947	55355947	G	A	intronic	TESPA1	.	.	.	.	.	.	.	.	.	1	9	67	0.928571	0.0714286	0.178766	.	.	0.3431	0.921	0.3579	0.3244	0.5582	.	0.4267	0.921	0.1965	0.1916	0.3931	0.2836	0.923924	chr12_54962163_G_A_b38	Lung:TESPA1:-0.169436;Ovary:TESPA1:0.386273;Testis:TESPA1:0.433912;Whole_Blood:TESPA1:-0.112288	FALSE
Snp3850580	rs7973141	PMEL	NM_006928	Drug_target	0.998484	3.75889	0.000341234	0.84685	chr12	55357382	55357382	C	T	intronic	TESPA1	.	.	.	.	.	.	.	.	.	1	9	67	0.928571	0.0714286	0.178766	.	.	0.3421	0.9206	0.3573	0.323	0.5578	.	0.4252	0.9206	0.1958	0.191	0.3889	0.2791	0.922923	chr12_54963598_C_T_b38	Lung:TESPA1:-0.166053;Ovary:TESPA1:0.386273;Testis:TESPA1:0.433912;Whole_Blood:TESPA1:-0.108467	FALSE
Snp3850581	rs7973347	PMEL	NM_006928	Drug_target	0.998484	3.75889	0.000341234	0.84685	chr12	55357387	55357387	G	C	intronic	TESPA1	.	.	.	.	.	.	.	.	.	1	9	67	0.928571	0.0714286	0.178766	.	.	0.3425	0.9206	0.3577	0.3234	0.5585	.	0.4252	0.9206	0.1962	0.191	0.3931	0.2769	0.922923	chr12_54963603_G_C_b38	Lung:TESPA1:-0.167281;Ovary:TESPA1:0.381512;Testis:TESPA1:0.433912;Whole_Blood:TESPA1:-0.110036	FALSE
Snp3850591	rs1532052	PMEL	NM_006928	Drug_target	0.998484	3.75889	0.000341234	0.84685	chr12	55361314	55361314	A	G	intronic	TESPA1	.	.	.	.	.	.	.	.	.	1	9	67	0.928571	0.0714286	0.178766	.	.	0.343	0.9212	0.3579	0.3242	0.5588	.	0.4265	0.9212	0.1968	0.1905	0.3931	0.2827	0.923924	chr12_54967530_A_G_b38	Ovary:TESPA1:0.389461;Testis:TESPA1:0.435838;Whole_Blood:TESPA1:-0.110072	FALSE
Snp3850620	rs7954972	PMEL	NM_006928	Drug_target	0.998484	3.75889	0.000341234	0.84685	chr12	55362877	55362877	T	G	intronic	TESPA1	.	.	.	.	.	.	.	.	ID=COSV57261469;OCCURENCE=1(prostate)	1	9	67	0.928571	0.0714286	0.178766	.	.	0.3139	0.9143	0.3292	0.2943	0.5373	.	0.3457	0.9143	0.1699	0.1149	0.3548	0.255	0.917417	chr12_54969093_T_G_b38		FALSE
Snp3850621	rs7968620	PMEL	NM_006928	Drug_target	0.998484	3.75889	0.000341234	0.84685	chr12	55363069	55363069	G	A	intronic	TESPA1	.	.	.	.	.	.	.	.	.	1	9	67	0.928571	0.0714286	0.178766	.	.	0.3429	0.9205	0.3581	0.3238	0.5545	.	0.4218	0.9205	0.1967	0.1914	0.3881	0.2852	0.921421	chr12_54969285_G_A_b38	Brain_Cortex:TESPA1:-0.166769;Testis:TESPA1:0.469642;Whole_Blood:TESPA1:-0.0970294	FALSE
Snp3850622	rs7968860	PMEL	NM_006928	Drug_target	0.998484	3.75889	0.000341234	0.84685	chr12	55363213	55363213	G	A	intronic	TESPA1	.	.	.	.	.	.	.	.	.	1	9	67	0.928571	0.0714286	0.178766	.	.	0.3411	0.9205	0.3565	0.3218	0.5537	.	0.4248	0.9205	0.1956	0.1915	0.3897	0.2803	0.923924	chr12_54969429_G_A_b38	Ovary:TESPA1:0.389461;Testis:TESPA1:0.435838;Whole_Blood:TESPA1:-0.110072	FALSE
Snp3850625	rs10747731	PMEL	NM_006928	Drug_target	0.998484	3.75889	0.000341234	0.84685	chr12	55363475	55363475	C	T	intronic	TESPA1	.	.	.	.	.	.	.	.	.	1	9	67	0.928571	0.0714286	0.178766	.	.	0.3422	0.9216	0.3574	0.3231	0.5557	.	0.4228	0.9216	0.1963	0.1911	0.3881	0.284	0.923924	chr12_54969691_C_T_b38	Ovary:TESPA1:0.389461;Testis:TESPA1:0.435838;Whole_Blood:TESPA1:-0.110072	FALSE
Snp3850626	rs2046688	PMEL	NM_006928	Drug_target	0.998484	3.75889	0.000341234	0.84685	chr12	55363593	55363593	A	G	intronic	TESPA1	.	.	.	.	.	.	.	.	.	1	9	67	0.928571	0.0714286	0.178766	.	.	0.3423	0.9221	0.3575	0.3233	0.5552	.	0.4245	0.9221	0.1966	0.1914	0.3931	0.2827	0.923423	chr12_54969809_A_G_b38	Ovary:TESPA1:0.389461;Testis:TESPA1:0.435838;Whole_Blood:TESPA1:-0.110072	FALSE
Snp3850628	rs2046689	PMEL	NM_006928	Drug_target	0.998484	3.75889	0.000341234	0.84685	chr12	55363873	55363873	A	G	intronic	TESPA1	.	.	.	.	.	.	.	.	.	1	9	67	0.928571	0.0714286	0.178766	.	.	0.3426	0.921	0.3577	0.3238	0.5561	.	0.4264	0.921	0.1967	0.1918	0.3924	0.2828	0.923924	chr12_54970089_A_G_b38	Ovary:TESPA1:0.389461;Testis:TESPA1:0.435838;Whole_Blood:TESPA1:-0.110072	FALSE
Snp3850629	rs2046690	PMEL	NM_006928	Drug_target	0.998484	3.75889	0.000341234	0.84685	chr12	55363915	55363915	G	T	intronic	TESPA1	.	.	.	.	.	.	.	.	.	1	9	67	0.928571	0.0714286	0.178766	.	.	0.3421	0.9207	0.3569	0.3235	0.5549	.	0.4264	0.9207	0.1961	0.1909	0.3931	0.281	0.923924	chr12_54970131_G_T_b38	Ovary:TESPA1:0.389461;Testis:TESPA1:0.435838;Whole_Blood:TESPA1:-0.110072	FALSE
Snp3850633	rs4759125	PMEL	NM_006928	Drug_target	0.998484	3.75889	0.000341234	0.84685	chr12	55364480	55364480	T	C	intronic	TESPA1	.	.	.	.	.	.	.	.	.	1	9	67	0.928571	0.0714286	0.178766	.	.	0.342	0.921	0.3572	0.3228	0.5552	.	0.4218	0.921	0.1961	0.1912	0.3931	0.2827	0.923924	chr12_54970696_T_C_b38	Ovary:TESPA1:0.389461;Testis:TESPA1:0.435838;Whole_Blood:TESPA1:-0.110072	FALSE
Snp3850635	rs4759127	PMEL	NM_006928	Drug_target	0.998484	3.75889	0.000341234	0.84685	chr12	55364594	55364594	G	A	intronic	TESPA1	.	.	.	.	.	.	.	.	.	1	9	67	0.928571	0.0714286	0.178766	.	.	0.342	0.9208	0.357	0.3232	0.5543	.	0.4218	0.9208	0.1966	0.1912	0.3931	0.2832	0.923924	chr12_54970810_G_A_b38	Ovary:TESPA1:0.389461;Testis:TESPA1:0.435838;Whole_Blood:TESPA1:-0.110072	FALSE
Snp3850636	rs10747732	PMEL	NM_006928	Drug_target	0.998484	3.75889	0.000341234	0.84685	chr12	55364953	55364953	A	T	intronic	TESPA1	.	.	.	.	.	.	.	.	.	1	9	67	0.928571	0.0714286	0.178766	.	.	0.342	0.9203	0.3572	0.323	0.5549	.	0.4255	0.9203	0.1963	0.1914	0.3931	0.2814	0.923924	chr12_54971169_A_T_b38	Ovary:TESPA1:0.389461;Testis:TESPA1:0.435838;Whole_Blood:TESPA1:-0.110072	FALSE
Snp3850637	rs10747733	PMEL	NM_006928	Drug_target	0.998484	3.75889	0.000341234	0.84685	chr12	55364970	55364970	A	G	intronic	TESPA1	.	.	.	.	.	.	.	.	.	1	9	67	0.928571	0.0714286	0.178766	.	.	0.3421	0.9204	0.3572	0.3233	0.5553	.	0.4255	0.9204	0.1961	0.1913	0.3889	0.2827	0.923924	chr12_54971186_A_G_b38	Ovary:TESPA1:0.389461;Testis:TESPA1:0.435838;Whole_Blood:TESPA1:-0.110072	FALSE
Snp3850642	rs4759129	PMEL	NM_006928	Drug_target	0.998484	3.75889	0.000341234	0.84685	chr12	55365335	55365335	C	A	intronic	TESPA1	.	.	.	.	.	.	.	.	.	1	9	67	0.928571	0.0714286	0.178766	.	.	0.3423	0.9201	0.3574	0.3234	0.5558	.	0.4245	0.9201	0.1967	0.191	0.3889	0.2811	0.923924	chr12_54971551_C_A_b38	Ovary:TESPA1:0.389461;Testis:TESPA1:0.435838;Whole_Blood:TESPA1:-0.110072	FALSE
Snp3850643	rs4759130	PMEL	NM_006928	Drug_target	0.998484	3.75889	0.000341234	0.84685	chr12	55365358	55365358	A	G	intronic	TESPA1	.	.	.	.	.	.	.	.	.	1	9	67	0.928571	0.0714286	0.178766	.	.	0.3424	0.921	0.3575	0.3234	0.5555	.	0.424	0.921	0.1965	0.1912	0.3881	0.2845	0.923423	chr12_54971574_A_G_b38	Ovary:TESPA1:0.389461;Testis:TESPA1:0.435838;Whole_Blood:TESPA1:-0.110072	FALSE
Snp3850645	rs7312737	PMEL	NM_006928	Drug_target	0.998484	3.75889	0.000341234	0.84685	chr12	55365479	55365479	G	A	intronic	TESPA1	.	.	.	.	.	.	.	.	.	1	9	67	0.928571	0.0714286	0.178766	.	.	0.3459	0.921	0.361	0.3269	0.5598	.	0.4263	0.921	0.1976	0.1944	0.3931	0.2869	0.923924	chr12_54971695_G_A_b38	Ovary:TESPA1:0.389461;Testis:TESPA1:0.435838;Whole_Blood:TESPA1:-0.110072	FALSE
Snp3850651	rs1532053	PMEL	NM_006928	Drug_target	0.998484	3.75889	0.000341234	0.84685	chr12	55366175	55366175	T	A	intronic	TESPA1	.	.	.	.	.	.	.	.	.	1	9	67	0.928571	0.0714286	0.178766	.	.	0.3423	0.921	0.3574	0.3233	0.5549	.	0.4245	0.921	0.1966	0.1912	0.3931	0.2841	0.923924	chr12_54972391_T_A_b38	Ovary:TESPA1:0.389461;Testis:TESPA1:0.435838;Whole_Blood:TESPA1:-0.110072	FALSE
Snp3850652	rs3782414	PMEL	NM_006928	Drug_target	0.998484	3.75889	0.000341234	0.84685	chr12	55366303	55366303	G	T	intronic	TESPA1	.	.	.	.	.	.	.	.	.	1	9	67	0.928571	0.0714286	0.178766	.	.	0.3422	0.9202	0.3572	0.3235	0.5549	.	0.4242	0.9202	0.1967	0.1915	0.3958	0.2845	0.923924	chr12_54972519_G_T_b38	Ovary:TESPA1:0.389461;Testis:TESPA1:0.435838;Whole_Blood:TESPA1:-0.110072	FALSE
Snp3850653	rs3825196	PMEL	NM_006928	Drug_target	0.998484	3.75889	0.000341234	0.84685	chr12	55366692	55366692	T	C	intronic	TESPA1	.	.	.	.	.	.	.	.	.	1	9	67	0.928571	0.0714286	0.178766	.	.	0.3429	0.9211	0.3579	0.324	0.5555	.	0.4255	0.9211	0.1973	0.1914	0.3931	0.2832	0.923924	chr12_54972908_T_C_b38	Ovary:TESPA1:0.389461;Testis:TESPA1:0.435838;Whole_Blood:TESPA1:-0.110072	FALSE
Snp3850658	rs3759165	PMEL	NM_006928	Drug_target	0.998484	3.75889	0.000341234	0.84685	chr12	55367715	55367715	C	T	intronic	TESPA1	.	.	.	.	.	.	.	.	.	1	9	67	0.928571	0.0714286	0.178766	.	.	0.3391	0.9217	0.3532	0.3215	0.5429	.	0.4233	0.9217	0.1972	0.1905	0.3931	0.2818	0.923924	chr12_54973931_C_T_b38	Lung:TESPA1:-0.158166;Ovary:TESPA1:0.400521;Testis:TESPA1:0.435838;Whole_Blood:TESPA1:-0.110501	FALSE
Snp3850677	rs10876678	PMEL	NM_006928	Drug_target	0.998484	3.75889	0.000341234	0.84685	chr12	55369024	55369024	A	G	intronic	TESPA1	.	.	.	.	.	.	.	.	.	1	9	67	0.928571	0.0714286	0.178766	.	.	0.3249	0.9211	0.3398	0.3061	0.4929	.	0.419	0.9211	0.1967	0.1907	0.3958	0.2764	0.923924	chr12_54975240_A_G_b38	Ovary:TESPA1:0.475603;Testis:TESPA1:0.468347;Whole_Blood:TESPA1:-0.106961	FALSE
Snp3850687	rs7311161	PMEL	NM_006928	Drug_target	0.998484	3.75889	0.000341234	0.84685	chr12	55370479	55370479	A	G	intronic	TESPA1	.	.	.	.	.	.	.	.	.	1	9	67	0.928571	0.0714286	0.178766	.	.	0.3431	0.9211	0.358	0.3245	0.558	.	0.4265	0.9211	0.1965	0.1914	0.3958	0.2837	0.923924	chr12_54976695_A_G_b38	Ovary:TESPA1:0.389461;Testis:TESPA1:0.433512;Whole_Blood:TESPA1:-0.109369	FALSE
Snp3850721	rs2251055	PMEL	NM_006928	Drug_target	0.998484	3.75889	0.000341234	0.84685	chr12	55376736	55376736	T	C	intronic	TESPA1	.	.	.	.	.	.	.	.	.	1	9	67	0.928571	0.0714286	0.178766	.	.	0.381	0.9262	0.3957	0.3625	0.6788	.	0.4421	0.9262	0.2028	0.1924	0.4	0.2987	0.929429	chr12_54982952_T_C_b38	Brain_Cortex:TESPA1:-0.174563;Ovary:TESPA1:0.399374;Testis:TESPA1:0.440588;Whole_Blood:TESPA1:-0.107273	FALSE
Snp3850723	rs1386808	PMEL	NM_006928	Drug_target	0.998484	3.75889	0.000341234	0.84685	chr12	55377042	55377042	T	C	intronic	TESPA1	.	.	.	.	.	.	.	.	.	1	9	67	0.928571	0.0714286	0.178766	.	.	0.347	0.9267	0.3624	0.3277	0.57	.	0.4303	0.9267	0.1969	0.1916	0.3924	0.2873	0.929429	chr12_54983258_T_C_b38	Ovary:TESPA1:0.403823;Testis:TESPA1:0.435316;Whole_Blood:TESPA1:-0.106084	FALSE
Snp3850746	rs4082699	PMEL	NM_006928	Drug_target	0.998484	3.75889	0.000341234	0.84685	chr12	55381861	55381861	G	C	intergenic	TESPA1,NEUROD4	dist=3315;dist=31897	.	.	.	.	.	.	.	.	1	9	67	0.928571	0.0714286	0.178766	.	.	0.3746	0.9273	0.3889	0.3568	0.654	.	0.4372	0.9273	0.2041	0.192	0.4	0.298	0.92993	chr12_54988077_G_C_b38	Brain_Cortex:TESPA1:-0.171509;Ovary:TESPA1:0.409015;Testis:TESPA1:0.422488;Whole_Blood:TESPA1:-0.108537	FALSE
Snp3850750	rs3863363	PMEL	NM_006928	Drug_target	0.998484	3.75889	0.000341234	0.84685	chr12	55382583	55382583	G	T	intergenic	TESPA1,NEUROD4	dist=4037;dist=31175	.	.	.	.	.	.	.	.	1	9	67	0.928571	0.0714286	0.178766	.	.	0.3777	0.9268	0.3923	0.3594	0.6558	.	0.4406	0.9268	0.2059	0.1939	0.4	0.3007	0.929429	chr12_54988799_G_T_b38		FALSE
Snp3850758	rs2371098	PMEL	NM_006928	Drug_target	0.998484	3.75889	0.000341234	0.84685	chr12	55383055	55383055	A	G	intergenic	TESPA1,NEUROD4	dist=4509;dist=30703	.	.	.	.	.	.	.	.	1	9	67	0.928571	0.0714286	0.178766	.	.	0.375	0.9269	0.3896	0.3567	0.6547	.	0.4421	0.9269	0.2044	0.1917	0.3958	0.2985	0.92993	chr12_54989271_A_G_b38	Brain_Cortex:TESPA1:-0.171509;Ovary:TESPA1:0.409015;Testis:TESPA1:0.422488;Whole_Blood:TESPA1:-0.108537	FALSE
Snp3850778	rs2710695	PMEL	NM_006928	Drug_target	-0.998484	-3.75889	0.000341234	0.84685	chr12	55386681	55386681	C	T	intergenic	TESPA1,NEUROD4	dist=8135;dist=27077	.	.	.	.	.	.	.	.	67	9	1	0.0714286	0.0714286	0.178766	.	.	0.6203	0.7964	0.6063	0.638	0.3279	.	0.5674	0.0724	0.7964	0.8048	0.5909	0.7063	0.071572	chr12_54992897_C_T_b38	Ovary:TESPA1:-0.410438;Testis:TESPA1:-0.383182;Whole_Blood:TESPA1:0.102431	FALSE
Snp3850926	rs2371096	PMEL	NM_006928	Drug_target	0.998484	3.75889	0.000341234	0.84685	chr12	55406310	55406310	T	C	intergenic	TESPA1,NEUROD4	dist=27764;dist=7448	.	.	.	.	.	.	.	.	1	9	67	0.928571	0.0714286	0.178766	.	.	0.3474	0.9352	0.3619	0.3293	0.5835	.	0.4245	0.9352	0.1909	0.1884	0.3966	0.2717	0.935435	chr12_55012526_T_C_b38	Ovary:TESPA1:0.389486;Testis:TESPA1:0.43178;Whole_Blood:TESPA1:-0.104875	FALSE
Snp3850947	rs1565169	PMEL	NM_006928	Drug_target	0.998484	3.75889	0.000341234	0.84685	chr12	55408335	55408335	T	C	intergenic	TESPA1,NEUROD4	dist=29789;dist=5423	.	.	.	.	.	.	.	.	1	9	67	0.928571	0.0714286	0.178766	.	.	0.3469	0.9353	0.3618	0.3283	0.5795	.	0.4232	0.9353	0.192	0.1892	0.3966	0.2721	0.935435	chr12_55014551_T_C_b38	Ovary:TESPA1:0.389486;Testis:TESPA1:0.427691;Whole_Blood:TESPA1:-0.101948	FALSE
Snp14636802	rs36057060	IRF1	NM_002198	Type_II_interferon_signaling	0.483359	3.75819	0.000342034	0.84685	chr5	130961504	130961504	-	A	intronic	RAPGEF6	.	.	.	.	.	.	.	.	.	43	19	15	0.318182	0.318182	0.000116112	.	.	0.4959	0.63	0.4972	0.4942	0.178	.	0.5625	0.4746	0.63	0.5041	0.5815	0.5511	0.306807	chr5_131625811_C_CA_b38		FALSE
Snp97001	rs198386	MTOR	NM_004958	PD-1_signaling,tumor_marker	0.609155	3.75814	0.000342098	0.84685	chr1	11916233	11916233	C	T	intergenic	NPPA,NPPB	dist=8393;dist=1288	.	.	.	.	.	.	.	.	6	35	36	0.694805	0.305195	0.694923	.	.	0.8166	0.9231	0.8182	0.8146	0.9231	.	0.6604	0.7622	0.7765	0.8092	0.6399	0.8022	0.750751	chr1_11856176_C_T_b38	Cells_Cultured_fibroblasts:MTHFR:0.0922238;Cells_Cultured_fibroblasts:MFN2:-0.0884085;Colon_Sigmoid:NPPA-AS1:-0.361806;Heart_Atrial_Appendage:MFN2:-0.12419;Lung:NPPA-AS1:-0.274513;Muscle_Skeletal:NPPA-AS1:-0.243144;Skin_Sun_Exposed_Lower_leg:MTHFR:0.126631;Skin_Sun_Exposed_Lower_leg:NPPA-AS1:-0.231639;Testis:RNU5E-1:0.447745;Testis:MFN2:-0.289075;Thyroid:NPPA-AS1:-0.229593;Whole_Blood:KIAA2013:-0…	FALSE
Snp9075296	rs199846374	CD8B	NM_172213	TCR_coexpression	0.776498	3.75476	0.000345986	0.84685	chr2	87299472	87299472	C	G	ncRNA_intronic	LOC285074	.	.	.	.	.	.	.	.	.	25	51	1	0.344156	0.344156	1.79e-05	.	.	0.3056	0.3452	0.3017	0.3107	0.2021	.	0.252	0.3061	0.3452	0.3923	0.3125	0.3605	0.3003	chr2_87072349_C_G_b38		FALSE
Snp14642527	rs803145	IL13	NM_002188	Cytokine_signaling	0.555452	3.7539	0.000346976	0.84685	chr5	132105733	132105733	A	G	intronic	SEPTIN8	.	.	.	.	.	.	.	.	ID=COSV51523240;OCCURENCE=2(prostate)	30	37	10	0.37013	0.37013	0.904984	.	.	0.1612	0.32	0.1599	0.163	0.32	.	0.127	0.2235	0.0687	0.2872	0.0714	0.0703	0.410911	chr5_132770041_A_G_b38		FALSE
Snp7155025	rs28573110	CCL18	NM_002988	Lymphocyte_infiltrate	-0.512038	-3.75274	0.000348322	0.84685	chr17	34914365	34914365	A	G	intronic	GGNBP2	.	.	.	.	.	.	.	.	.	28	32	17	0.428571	0.428571	0.207142	Body mass index	30108127	0.3858	0.4432	0.3836	0.3886	0.2898	.	0.31	0.3452	0.4432	0.4112	0.3566	0.3951	0.352853	chr17_36558525_A_G_b38	Adipose_Subcutaneous:NA:-0.248858;Adipose_Subcutaneous:NA:0.279344;Adipose_Subcutaneous:NA:0.199465;Adipose_Subcutaneous:NA:0.188898;Adipose_Visceral_Omentum:NA:-0.0803634;Adipose_Visceral_Omentum:NA:-0.270208;Adipose_Visceral_Omentum:NA:0.213138;Adipose_Visceral_Omentum:NA:0.150578;Adipose_Visceral_Omentum:NA:0.206821;Adrenal_Gland:NA:0.260312;Artery_Aorta:NA:-0.108192;Artery_Aorta:NA:-0.274059;…	FALSE
Snp7155251	rs3744593	CCL18	NM_002988	Lymphocyte_infiltrate	-0.512038	-3.75274	0.000348322	0.84685	chr17	34943719	34943719	C	T	intronic	GGNBP2	.	.	.	.	.	.	.	.	ID=COSV52149169;OCCURENCE=3(lung)	28	32	17	0.428571	0.428571	0.207142	Intelligence (MTAG)	29326435	0.3867	0.4433	0.3848	0.3892	0.2914	.	0.316	0.3499	0.4433	0.4069	0.3552	0.4006	0.353353	chr17_36587289_C_T_b38	Adipose_Subcutaneous:NA:-0.250811;Adipose_Subcutaneous:NA:0.279614;Adipose_Subcutaneous:NA:0.202082;Adipose_Subcutaneous:NA:0.187536;Adipose_Visceral_Omentum:NA:-0.0834777;Adipose_Visceral_Omentum:NA:-0.273507;Adipose_Visceral_Omentum:NA:0.208595;Adipose_Visceral_Omentum:NA:0.154264;Adipose_Visceral_Omentum:NA:0.204963;Artery_Aorta:NA:-0.111061;Artery_Aorta:NA:-0.2723;Artery_Aorta:NA:0.273307;Art…	FALSE
Snp7155283	rs1005552	CCL18	NM_002988	Lymphocyte_infiltrate	-0.512038	-3.75274	0.000348322	0.84685	chr17	34949598	34949598	T	C	intronic	DHRS11	.	.	.	.	.	.	.	.	.	28	32	17	0.428571	0.428571	0.207142	.	.	0.3843	0.4441	0.3818	0.3874	0.2812	.	0.3149	0.3488	0.4441	0.4067	0.3586	0.4007	0.353353	chr17_36593168_T_C_b38	Adipose_Subcutaneous:NA:-0.250195;Adipose_Subcutaneous:NA:0.280704;Adipose_Subcutaneous:NA:0.204806;Adipose_Subcutaneous:NA:0.184129;Adipose_Visceral_Omentum:NA:-0.0815628;Adipose_Visceral_Omentum:NA:-0.274947;Adipose_Visceral_Omentum:NA:0.220056;Adipose_Visceral_Omentum:NA:0.157094;Adipose_Visceral_Omentum:NA:0.203487;Adrenal_Gland:NA:0.267234;Artery_Aorta:NA:-0.11095;Artery_Aorta:NA:-0.271502;A…	FALSE
Snp7155291	rs35230968	CCL18	NM_002988	Lymphocyte_infiltrate	-0.512038	-3.75274	0.000348322	0.84685	chr17	34950837	34950837	T	C	intronic	DHRS11	.	.	.	.	.	.	.	.	.	28	32	17	0.428571	0.428571	0.207142	.	.	0.3841	0.4444	0.3815	0.3874	0.2798	.	0.3149	0.3481	0.4444	0.4067	0.3586	0.4007	0.353854	chr17_36594407_T_C_b38	Adipose_Subcutaneous:NA:-0.250195;Adipose_Subcutaneous:NA:0.280704;Adipose_Subcutaneous:NA:0.204806;Adipose_Subcutaneous:NA:0.184129;Adipose_Visceral_Omentum:NA:-0.0815628;Adipose_Visceral_Omentum:NA:-0.274947;Adipose_Visceral_Omentum:NA:0.220056;Adipose_Visceral_Omentum:NA:0.157094;Adipose_Visceral_Omentum:NA:0.203487;Adrenal_Gland:NA:0.267234;Artery_Aorta:NA:-0.11095;Artery_Aorta:NA:-0.271502;A…	FALSE
Snp7155294	rs2285641	CCL18	NM_002988	Lymphocyte_infiltrate	-0.512038	-3.75274	0.000348322	0.84685	chr17	34951091	34951091	C	T	intronic	DHRS11	.	.	.	.	.	.	.	.	.	28	32	17	0.428571	0.428571	0.207142	.	.	0.3879	0.4457	0.3856	0.3908	0.292	.	0.316	0.349	0.4457	0.4064	0.3576	0.3993	0.352853	chr17_36594661_C_T_b38	Adipose_Subcutaneous:NA:-0.251121;Adipose_Subcutaneous:NA:0.283158;Adipose_Subcutaneous:NA:0.202659;Adipose_Subcutaneous:NA:0.1869;Adipose_Visceral_Omentum:NA:-0.0815628;Adipose_Visceral_Omentum:NA:-0.274947;Adipose_Visceral_Omentum:NA:0.220056;Adipose_Visceral_Omentum:NA:0.157094;Adipose_Visceral_Omentum:NA:0.203487;Adrenal_Gland:NA:0.271327;Artery_Aorta:NA:-0.11095;Artery_Aorta:NA:-0.271502;Art…	FALSE
Snp7155304	rs35258073	CCL18	NM_002988	Lymphocyte_infiltrate	-0.512038	-3.75274	0.000348322	0.84685	chr17	34952789	34952789	T	C	intronic	DHRS11	.	.	.	.	.	.	.	.	.	28	32	17	0.428571	0.428571	0.207142	Cognitive performance	30038396	0.3872	0.4445	0.3847	0.3903	0.2912	.	0.3172	0.3501	0.4445	0.4069	0.3586	0.3957	0.352853	chr17_36596360_T_C_b38	Adipose_Subcutaneous:NA:-0.249363;Adipose_Subcutaneous:NA:0.278465;Adipose_Subcutaneous:NA:0.204168;Adipose_Subcutaneous:NA:0.190219;Adipose_Visceral_Omentum:NA:-0.08115;Adipose_Visceral_Omentum:NA:-0.27236;Adipose_Visceral_Omentum:NA:0.214897;Adipose_Visceral_Omentum:NA:0.155953;Adipose_Visceral_Omentum:NA:0.205042;Adrenal_Gland:NA:0.258054;Artery_Aorta:NA:-0.11095;Artery_Aorta:NA:-0.271502;Arte…	FALSE
Snp7155305	rs8069331	CCL18	NM_002988	Lymphocyte_infiltrate	-0.512038	-3.75274	0.000348322	0.84685	chr17	34952964	34952964	A	T	intronic	DHRS11	.	.	.	.	.	.	.	.	.	28	32	17	0.428571	0.428571	0.207142	.	.	0.3896	0.4449	0.3877	0.3921	0.2992	.	0.3168	0.3481	0.4449	0.4067	0.3586	0.3989	0.352853	chr17_36596535_A_T_b38	Adipose_Subcutaneous:NA:-0.247457;Adipose_Subcutaneous:NA:0.2778;Adipose_Subcutaneous:NA:0.205394;Adipose_Subcutaneous:NA:0.194693;Adipose_Visceral_Omentum:NA:-0.0805644;Adipose_Visceral_Omentum:NA:-0.271512;Adipose_Visceral_Omentum:NA:0.214105;Adipose_Visceral_Omentum:NA:0.158078;Adipose_Visceral_Omentum:NA:0.202067;Adrenal_Gland:NA:0.258054;Artery_Aorta:NA:-0.11095;Artery_Aorta:NA:-0.271502;Art…	FALSE
Snp18565291	rs7869822	SIT1	NM_014450	Lymphocyte_infiltrate	0.552767	3.7527	0.00034837	0.84685	chr9	35567413	35567413	C	T	intergenic	FAM166B,TESK1	dist=3538;dist=37846	.	.	.	.	.	.	.	.	12	35	30	0.616883	0.383117	0.72146	.	.	0.5432	0.6149	0.5386	0.549	0.3842	.	0.5203	0.6149	0.6046	0.6228	0.6354	0.584	0.587588	chr9_35567416_C_T_b38	Adipose_Subcutaneous:RP11-331F9.3:0.228056;Adipose_Subcutaneous:TMEM8B:-0.094121;Artery_Aorta:FAM166B:-0.207445;Artery_Aorta:RP11-112J3.16:-0.152755;Artery_Coronary:FAM166B:-0.245875;Artery_Coronary:TMEM8B:-0.151151;Brain_Cerebellar_Hemisphere:CD72:0.366591;Cells_Cultured_fibroblasts:FAM166B:-0.249741;Esophagus_Mucosa:FAM166B:-0.194048;Muscle_Skeletal:TMEM8B:-0.0949174;Skin_Sun_Exposed_Lower_leg:…	FALSE
Snp8068026	rs11670960	CD70	NM_001252	Drug_target	1.11733	3.75257	0.000348519	0.84685	chr19	7185504	7185504	C	T	intronic	INSR	.	.	.	.	.	.	.	.	.	67	10	0	0.0649351	0.0649351	0.633877	.	.	0.1402	0.2128	0.1388	0.1419	0.0407	.	0.2128	0.0724	0.1773	0.2159	0.1862	0.1971	0.064565	chr19_7185493_C_T_b38	Artery_Aorta:INSR:0.1861;Nerve_Tibial:INSR:-0.120647	FALSE
Snp5085573	rs60059373	GZMH	NM_033423	Lymphocyte_infiltrate	1.05886	3.75119	0.000350132	0.84685	chr14	24125424	24125424	G	A	intergenic	DHRS2,DHRS4-AS1	dist=10576;dist=282516	.	.	.	.	.	.	.	.	69	7	1	0.0584416	0.0584416	0.117466	.	.	0.0985	0.1963	0.1014	0.0949	0.1963	.	0.1285	0.0583	0.0629	0.0349	0.0448	0.072	0.057057	chr14_23656215_G_A_b38		FALSE
Snp5085576	rs59923338	GZMH	NM_033423	Lymphocyte_infiltrate	1.05886	3.75119	0.000350132	0.84685	chr14	24125646	24125646	G	T	intergenic	DHRS2,DHRS4-AS1	dist=10798;dist=282294	.	.	.	.	.	.	.	.	69	7	1	0.0584416	0.0584416	0.117466	.	.	0.0809	0.1339	0.0838	0.0772	0.1339	.	0.1262	0.0578	0.0626	0.0348	0.0483	0.0691	0.057057	chr14_23656437_G_T_b38		FALSE
Snp5085590	rs200958422	GZMH	NM_033423	Lymphocyte_infiltrate	1.05886	3.75119	0.000350132	0.84685	chr14	24126289	24126291	GGG	-	intergenic	DHRS2,DHRS4-AS1	dist=11441;dist=281649	.	.	.	.	.	.	.	.	69	7	1	0.0584416	0.0584416	0.117466	.	.	0.1257	0.2545	0.1294	0.121	0.2545	.	0.1724	0.0784	0.077	0.0475	0.052	0.091	0.057057	chr14_23657080_GGGG_G_b38		FALSE
Snp5085596	rs113035431	GZMH	NM_033423	Lymphocyte_infiltrate	1.05886	3.75119	0.000350132	0.84685	chr14	24126389	24126389	G	A	intergenic	DHRS2,DHRS4-AS1	dist=11541;dist=281551	.	.	.	.	.	.	.	.	69	7	1	0.0584416	0.0584416	0.117466	.	.	0.0987	0.1983	0.102	0.0944	0.1983	.	0.1277	0.0587	0.0626	0.0339	0.0493	0.0691	0.057558	chr14_23657180_G_A_b38		FALSE
Snp5085601	rs111550049	GZMH	NM_033423	Lymphocyte_infiltrate	1.05886	3.75119	0.000350132	0.84685	chr14	24126633	24126633	G	A	intergenic	DHRS2,DHRS4-AS1	dist=11785;dist=281307	.	.	.	.	.	.	.	.	69	7	1	0.0584416	0.0584416	0.117466	.	.	0.0992	0.1995	0.1019	0.0959	0.1995	.	0.1285	0.0578	0.0628	0.0346	0.0483	0.0718	0.057057	chr14_23657424_G_A_b38		FALSE
Snp5085604	rs76905290	GZMH	NM_033423	Lymphocyte_infiltrate	1.05886	3.75119	0.000350132	0.84685	chr14	24126901	24126901	C	T	intergenic	DHRS2,DHRS4-AS1	dist=12053;dist=281039	.	.	.	.	.	.	.	.	69	7	1	0.0584416	0.0584416	0.117466	.	.	0.083	0.1421	0.086	0.0793	0.1421	.	0.1262	0.0583	0.0624	0.0346	0.0483	0.0683	0.057057	chr14_23657692_C_T_b38		FALSE
Snp5085607	rs17095687	GZMH	NM_033423	Lymphocyte_infiltrate	1.05886	3.75119	0.000350132	0.84685	chr14	24127064	24127064	G	A	intergenic	DHRS2,DHRS4-AS1	dist=12216;dist=280876	.	.	.	.	.	.	.	.	69	7	1	0.0584416	0.0584416	0.117466	.	.	0.0831	0.1419	0.0862	0.0793	0.1419	.	0.1262	0.0583	0.0627	0.0349	0.0483	0.0689	0.057057	chr14_23657855_G_A_b38		FALSE
Snp5085608	rs74414324	GZMH	NM_033423	Lymphocyte_infiltrate	1.05886	3.75119	0.000350132	0.84685	chr14	24127441	24127441	G	A	intergenic	DHRS2,DHRS4-AS1	dist=12593;dist=280499	.	.	.	.	.	.	.	.	69	7	1	0.0584416	0.0584416	0.117466	.	.	0.0827	0.1402	0.0855	0.0791	0.1402	.	0.1265	0.0585	0.0626	0.0348	0.0486	0.0691	0.057057	chr14_23658232_G_A_b38		FALSE
Snp97395	rs34425394	MTOR	NM_004958	PD-1_signaling,tumor_marker	0.49814	3.75091	0.000350464	0.84685	chr1	11957779	11957779	A	-	intergenic	NPPB,RNU5E-1	dist=38777;dist=10432	.	.	.	.	.	.	.	.	20	31	26	0.538961	0.461039	0.0878439	.	.	0.5359	0.6096	0.5423	0.5278	0.5979	.	0.468	0.6096	0.5003	0.5051	0.4762	0.5038	0.54955	chr1_11897722_AA_A_b38		FALSE
Snp12357216	rs12486076	TP63	NM_003722	Tumor_marker	-0.514205	-3.74986	0.000351689	0.84685	chr3	189576600	189576600	T	G	intronic	TP63	.	.	.	.	.	.	.	.	.	26	38	13	0.415584	0.415584	0.90731	.	.	0.4916	0.5989	0.4888	0.495	0.3088	.	0.4076	0.3977	0.5989	0.5196	0.6084	0.5093	0.385886	chr3_189858811_T_G_b38		FALSE
Snp18565676	rs10972536	SIT1	NM_014450	Lymphocyte_infiltrate	-0.590278	-3.74961	0.000351984	0.84685	chr9	35638863	35638863	G	A	intergenic	CD72,LOC101926948	dist=20453;dist=7404	.	.	.	.	.	.	.	.	38	32	7	0.298701	0.298701	0.893961	.	.	0.0464	0.2829	0.0504	0.0414	0.0516	.	0.0532	0.2829	0.0165	0.0554	0.0448	0.0583	0.294795	chr9_35638866_G_A_b38	Adipose_Subcutaneous:TMEM8B:0.297731;Esophagus_Gastroesophageal_Junction:CD72:0.67197	FALSE
Snp18565705	rs12684943	SIT1	NM_014450	Lymphocyte_infiltrate	-0.590278	-3.74961	0.000351984	0.84685	chr9	35642473	35642473	A	G	intergenic	CD72,LOC101926948	dist=24063;dist=3794	.	.	.	.	.	.	.	.	38	32	7	0.298701	0.298701	0.893961	.	.	0.0462	0.2893	0.0501	0.0412	0.0481	.	0.0542	0.2893	0.017	0.0564	0.0448	0.0597	0.301301	chr9_35642476_A_G_b38	Adipose_Subcutaneous:TMEM8B:0.297731;Esophagus_Gastroesophageal_Junction:CD72:0.67197	FALSE
Snp18565707	rs78616042	SIT1	NM_014450	Lymphocyte_infiltrate	-0.590278	-3.74961	0.000351984	0.84685	chr9	35643211	35643211	T	C	intergenic	CD72,LOC101926948	dist=24801;dist=3056	.	.	.	.	.	.	.	.	38	32	7	0.298701	0.298701	0.893961	.	.	0.0458	0.2877	0.0496	0.041	0.0468	.	0.0542	0.2877	0.017	0.0567	0.0448	0.0597	0.301301	chr9_35643214_T_C_b38	Adipose_Subcutaneous:TMEM8B:0.297731;Esophagus_Gastroesophageal_Junction:CD72:0.67197	FALSE
Snp12398553	rs73890670	TFRC	NM_001128148	Housekeeping	0.829227	3.74837	0.000353452	0.84685	chr3	194816029	194816029	G	A	ncRNA_exonic	XXYLT1-AS1	.	.	.	.	.	.	.	.	ID=COSV59980769;OCCURENCE=1(lung)	59	17	1	0.123377	0.123377	0.795685	.	.	0.0564	0.1191	0.0598	0.052	0.1191	.	0.0814	0.115	0.026	0.0115	0.0276	0.0331	0.128629	chr3_195095300_G_A_b38		FALSE
Snp7193197	rs2305218	STAT5A	NM_003152	Cytokine_signaling	-0.904042	-3.74701	0.000355061	0.84685	chr17	40926695	40926695	A	T	exonic	VPS25	.	synonymous SNV	VPS25:NM_032353:exon3:c.A231T:p.V77V	.	.	.	.	.	ID=COSV53821448;OCCURENCE=1(lung)	59	18	0	0.116883	0.116883	0.423138	.	.	0.0602	0.1744	0.0619	0.0581	0.098	.	0.0307	0.1744	0.0324	0.0521	0.0172	0.0481	0.165666	chr17_42774677_A_T_b38	Esophagus_Mucosa:WNK4:0.400118	FALSE
Snp6354347	rs4780336	CIITA	NM_000246	Type_II_interferon_signaling	-0.812712	-3.74695	0.000355129	0.84685	chr16	11017728	11017728	G	C	intronic	CIITA	.	.	.	341801	Bare_lymphocyte_syndrome_2	MedGen:C2931418,OMIM:209920,Orphanet:ORPHA572	criteria_provided,_single_submitter	Likely_benign	ID=COSV60859634;OCCURENCE=1(lung)	60	15	2	0.123377	0.123377	0.193612	.	.	0.0629	0.1486	0.0635	0.0621	0.0484	.	0.0849	0.1486	0.0649	0.0487	0.0724	0.0533	0.149149	chr16_10923871_G_C_b38	Adipose_Subcutaneous:NA:-0.771078;Adipose_Subcutaneous:RP11-876N24.4:-0.777864;Adipose_Visceral_Omentum:NA:-0.427277;Adipose_Visceral_Omentum:RP11-876N24.4:-0.482431;Artery_Tibial:NA:-0.45626;Artery_Tibial:RP11-876N24.4:-0.381581;Brain_Hypothalamus:NA:-0.55512;Brain_Nucleus_accumbens_basal_ganglia:NA:-0.646651;Brain_Spinal_cord_cervical_c-1:NA:-0.696167;Brain_Spinal_cord_cervical_c-1:RP11-876N24.…	TRUE	Esophagus_Mucosa;Lung;Thyroid
Snp9754668	rs368453082	STAT4	NM_003151	Helper_T_cells	-0.917619	-3.74661	0.000355534	0.84685	chr2	192532296	192532296	-	AT	intergenic	MYO1B,NABP1	dist=242184;dist=10502	.	.	.	.	.	.	.	.	59	18	0	0.116883	0.116883	0.423138	.	.	0.0076	0.111	0.0089	0.0059	0.0001	.	0	0.111	0.0011	0.0077	0	0.009	0.083083	chr2_191667570_G_GAT_b38		FALSE
Snp11858502	rs10934122	BTLA	NM_181780	Checkpoint_pathway	-0.607911	-3.74614	0.000356088	0.84685	chr3	111617861	111617861	C	A	intronic	PHLDB2	.	.	.	.	.	.	.	.	.	8	43	26	0.616883	0.383117	0.120582	.	.	0.4664	0.6446	0.4673	0.4653	0.2567	.	0.5578	0.6446	0.5446	0.5112	0.6146	0.5286	0.651151	chr3_111899014_C_A_b38		FALSE
Snp11858510	rs1587455	BTLA	NM_181780	Checkpoint_pathway	-0.607911	-3.74614	0.000356088	0.84685	chr3	111618571	111618571	G	C	intronic	PHLDB2	.	.	.	.	.	.	.	.	.	8	43	26	0.616883	0.383117	0.120582	.	.	0.4962	0.6462	0.4985	0.4934	0.3604	.	0.5638	0.6462	0.5456	0.5106	0.6172	0.5386	0.651652	chr3_111899724_G_C_b38		FALSE
Snp11858511	rs6796290	BTLA	NM_181780	Checkpoint_pathway	-0.607911	-3.74614	0.000356088	0.84685	chr3	111618993	111618993	C	T	intronic	PHLDB2	.	.	.	.	.	.	.	.	.	8	43	26	0.616883	0.383117	0.120582	.	.	0.4959	0.6433	0.4978	0.4934	0.3595	.	0.5626	0.6433	0.5454	0.5112	0.6172	0.5386	0.651652	chr3_111900146_C_T_b38		FALSE
Snp11858516	rs7621455	BTLA	NM_181780	Checkpoint_pathway	-0.607911	-3.74614	0.000356088	0.84685	chr3	111619961	111619961	A	G	intronic	PHLDB2	.	.	.	.	.	.	.	.	.	8	43	26	0.616883	0.383117	0.120582	.	.	0.4875	0.6451	0.4906	0.4835	0.3567	.	0.5531	0.6451	0.534	0.502	0.6103	0.5234	0.65015	chr3_111901114_A_G_b38		FALSE
Snp11858517	rs7621473	BTLA	NM_181780	Checkpoint_pathway	-0.607911	-3.74614	0.000356088	0.84685	chr3	111620029	111620029	A	G	intronic	PHLDB2	.	.	.	.	.	.	.	.	.	8	43	26	0.616883	0.383117	0.120582	.	.	0.4707	0.6466	0.4716	0.4696	0.2887	.	0.5476	0.6466	0.5367	0.5076	0.6138	0.5236	0.65015	chr3_111901182_A_G_b38		FALSE
Snp11858525	rs11353893	BTLA	NM_181780	Checkpoint_pathway	-0.607911	-3.74614	0.000356088	0.84685	chr3	111620380	111620380	A	-	intronic	PHLDB2	.	.	.	.	.	.	.	.	.	8	43	26	0.616883	0.383117	0.120582	.	.	0.477	0.6411	0.4802	0.473	0.3475	.	0.5415	0.6411	0.5201	0.4997	0.5979	0.5101	0.647147	chr3_111901533_AA_A_b38		FALSE
Snp3294809	rs374315853	IL18	NM_001562	T_cell_regulation	1.05437	3.74569	0.000356622	0.84685	chr11	111424440	111424440	-	AC	intronic	LAYN	.	.	.	.	.	.	.	.	.	65	12	0	0.0779221	0.0779221	0.68551	.	.	0.1252	0.1769	0.1314	0.1172	0.1769	.	0.1184	0.1306	0.1016	0.1001	0.1708	0.093	0.115616	chr11_111553715_T_TAC_b38		FALSE
Snp13271292	rs11098504	MAD2L1	NM_002358	Proliferation	0.757772	3.74503	0.000357406	0.84685	chr4	120252307	120252307	T	C	intergenic	FABP2,LINC01061	dist=9014;dist=74371	.	.	.	.	.	.	.	.	56	19	2	0.149351	0.149351	0.511345	.	.	0.3181	0.3862	0.3217	0.3135	0.3598	.	0.2494	0.3862	0.3064	0.2715	0.1888	0.2705	0.15966	chr4_119331152_T_C_b38	Adipose_Subcutaneous:KLHL2P1:0.320816;Adipose_Subcutaneous:RP11-548H18.2:0.431903;Adipose_Subcutaneous:RP11-33B1.1:-0.78309;Adipose_Visceral_Omentum:KLHL2P1:0.312967;Adipose_Visceral_Omentum:NA:0.217322;Adipose_Visceral_Omentum:RP11-33B1.1:-0.652319;Adrenal_Gland:FABP2:0.813229;Adrenal_Gland:KLHL2P1:0.421802;Adrenal_Gland:RP11-548H18.2:0.373149;Adrenal_Gland:NA:-0.46288;Adrenal_Gland:RP11-33B1.1:…	FALSE
Snp8413937	rs7508746	CD33	NM_001772	Myeloid_marker	-0.662765	-3.7427	0.000360202	0.84685	chr19	52493499	52493499	A	G	intergenic	ZNF350,ZNF615	dist=3406;dist=1086	.	.	.	.	.	.	.	.	58	14	5	0.155844	0.155844	0.00802826	.	.	0.1357	0.2148	0.1375	0.1334	0.0868	.	0.1587	0.2148	0.1463	0.1633	0.1469	0.156	0.208208	chr19_51990246_A_G_b38	Adipose_Subcutaneous:ZNF613:0.218855;Adipose_Subcutaneous:ZNF432:-0.143352;Adipose_Subcutaneous:NA:-0.56942;Adipose_Subcutaneous:CTC-471J1.2:-0.24682;Adipose_Visceral_Omentum:ZNF432:-0.272602;Adipose_Visceral_Omentum:NA:-0.470909;Adrenal_Gland:NA:-0.609773;Artery_Tibial:ZNF649:-0.214223;Artery_Tibial:HCCAT3:-0.291356;Artery_Tibial:NA:-0.400102;Brain_Frontal_Cortex_BA9:NA:-0.376132;Brain_Frontal_C…	FALSE
Snp7193585	rs76675909	STAT5A	NM_003152	Cytokine_signaling	-0.919616	-3.74005	0.000363397	0.84685	chr17	41023371	41023371	G	A	intergenic	AOC4P,LINC00671	dist=2137;dist=3320	.	.	.	.	.	.	.	.	60	17	0	0.11039	0.11039	0.400872	.	.	0.072	0.1701	0.0733	0.0703	0.1282	.	0.033	0.1701	0.0342	0.0735	0.0172	0.0589	0.163664	chr17_42871354_G_A_b38	Esophagus_Mucosa:WNK4:0.287898	FALSE
Snp7193613	rs77386381	STAT5A	NM_003152	Cytokine_signaling	-0.919616	-3.74005	0.000363397	0.84685	chr17	41028844	41028844	T	C	ncRNA_intronic	LINC00671	.	.	.	.	.	.	.	.	.	60	17	0	0.11039	0.11039	0.400872	.	.	0.0614	0.1703	0.0623	0.0604	0.0902	.	0.0318	0.1703	0.0343	0.0734	0.0172	0.057	0.166667	chr17_42876827_T_C_b38	Esophagus_Mucosa:WNK4:0.408693;Muscle_Skeletal:TUBG2:-0.259377	FALSE
Snp5030413	.	LAMP1	NM_005561	Lymphocyte_infiltrate	-1.0542	-3.73982	0.000363671	0.84685	chr13	114965221	114965221	C	T	intergenic	RASA3,CDC16	dist=67123;dist=35099	.	.	.	.	.	.	.	.	65	12	0	0.0779221	0.0779221	0.68551	.	.	0.0009	0.0009	0.0009	0.0008	0.0009	.	0	0	0.0009	0.0011	0.0052	0	0.061562	chr13_114199746_C_T_b38		FALSE
Snp961407	rs541924230	FCGR3A	NM_000569	Macrophage	-0.71695	-3.73927	0.000364346	0.84685	chr1	161410809	161410809	C	A	intergenic	SDHC,FCGR2A	dist=65679;dist=64438	.	.	.	.	.	.	.	.	63	11	3	0.11039	0.11039	0.0221702	.	.	0.0072	0.0185	0.0092	0.0045	0.0051	.	0.0185	0	0.0104	0	0	0.02	0.140641	chr1_161441019_C_A_b38		FALSE
Snp10379736	rs6094218	MMP9	NM_004994	Tumor_marker	-0.491499	-3.73799	0.000365903	0.84685	chr20	44493995	44493995	C	T	intronic	ZSWIM3	.	.	.	.	.	.	.	.	.	28	31	18	0.435065	0.435065	0.0861565	.	.	0.5242	0.6283	0.5184	0.5315	0.404	.	0.6283	0.4488	0.5735	0.6186	0.458	0.5431	0.45045	chr20_45865356_C_T_b38	Adipose_Subcutaneous:WFDC3:0.441019;Adipose_Subcutaneous:DNTTIP1:0.217737;Adipose_Subcutaneous:SNX21:0.128485;Adipose_Subcutaneous:PLTP:0.11664;Adipose_Visceral_Omentum:WFDC3:0.421325;Adipose_Visceral_Omentum:DNTTIP1:0.303182;Adrenal_Gland:WFDC3:0.416067;Adrenal_Gland:DNTTIP1:0.281484;Artery_Aorta:WFDC3:0.461287;Artery_Aorta:DNTTIP1:0.246498;Artery_Aorta:SNX21:0.254244;Artery_Coronary:WFDC3:0.580…	FALSE
Snp81849	rs111811970	PIK3CD	NM_005026	PD-1_signaling,tumor_marker	0.747103	3.73714	0.00036694	0.84685	chr1	9767859	9767859	T	-	intronic	PIK3CD	.	.	.	.	.	.	.	.	.	57	18	2	0.142857	0.142857	0.492812	.	.	0.2469	0.543	0.2514	0.2412	0.543	.	0.2642	0.1642	0.1003	0.1608	0.1575	0.2014	0.132633	chr1_9707801_TT_T_b38		FALSE
Snp3336349	rs11216666	JAML	NM_001098526	Lymphocyte_infiltrate	-0.519718	-3.73572	0.000368685	0.84685	chr11	117876035	117876035	T	C	intergenic	IL10RA,SMIM35	dist=3837;dist=8428	.	.	.	.	.	.	.	.	29	33	15	0.409091	0.409091	0.293615	.	.	0.3044	0.5904	0.3062	0.3022	0.5904	.	0.2364	0.3739	0.1731	0.183	0.2483	0.2371	0.413914	chr11_118005320_T_C_b38		FALSE
Snp3336351	rs11216667	JAML	NM_001098526	Lymphocyte_infiltrate	-0.519718	-3.73572	0.000368685	0.84685	chr11	117876198	117876198	C	A	intergenic	IL10RA,SMIM35	dist=4000;dist=8265	.	.	.	.	.	.	.	.	29	33	15	0.409091	0.409091	0.293615	.	.	0.2644	0.45	0.2654	0.2631	0.45	.	0.2329	0.3739	0.1721	0.183	0.2379	0.2269	0.413413	chr11_118005483_C_A_b38		FALSE
Snp7152069	rs200657610	CCL3	NM_002983	Lymphocyte_infiltrate	0.524194	3.7357	0.000368704	0.84685	chr17	34429160	34429160	C	T	intergenic	CCL3,CCL4	dist=11671;dist=2060	.	.	.	.	.	.	.	.	39	26	12	0.324675	0.324675	0.0532932	.	.	0.1577	0.398	0.1547	0.1616	0.0344	.	0.184	0.398	0.2422	0.1892	0.119	0.2185	0.283283	chr17_36101767_C_T_b38	Adipose_Subcutaneous:NA:0.371702;Artery_Aorta:NA:0.269991;Breast_Mammary_Tissue:NA:0.317625;Colon_Sigmoid:NA:0.328931;Colon_Transverse:NA:0.306842;Heart_Atrial_Appendage:NA:0.324463;Lung:NA:0.228522;Lung:NA:0.214267;Lung:NA:0.310665;Minor_Salivary_Gland:NA:0.56083;Muscle_Skeletal:NA:0.260205;Nerve_Tibial:NA:0.287186;Skin_Not_Sun_Exposed_Suprapubic:NA:0.283433;Skin_Sun_Exposed_Lower_leg:NA:0.33708…	FALSE
Snp7152070	rs201953323	CCL3	NM_002983	Lymphocyte_infiltrate	0.524194	3.7357	0.000368704	0.84685	chr17	34429161	34429161	A	G	intergenic	CCL3,CCL4	dist=11672;dist=2059	.	.	.	.	.	.	.	.	39	26	12	0.324675	0.324675	0.0532932	.	.	0.1535	0.4022	0.151	0.1569	0.0323	.	0.1716	0.4022	0.2402	0.188	0.1136	0.2	0.28028	chr17_36101768_A_G_b38	Adipose_Subcutaneous:NA:0.371702;Artery_Aorta:NA:0.269991;Breast_Mammary_Tissue:NA:0.317625;Colon_Sigmoid:NA:0.328931;Colon_Transverse:NA:0.306842;Heart_Atrial_Appendage:NA:0.324463;Lung:NA:0.228522;Lung:NA:0.214267;Lung:NA:0.310665;Minor_Salivary_Gland:NA:0.56083;Muscle_Skeletal:NA:0.260205;Nerve_Tibial:NA:0.287186;Skin_Not_Sun_Exposed_Suprapubic:NA:0.283433;Skin_Sun_Exposed_Lower_leg:NA:0.33708…	FALSE
Snp17537869	rs876888	EGR3	NM_004430	Tumor_marker	-0.52207	-3.73545	0.000369013	0.84685	chr8	22634290	22634290	C	G	intronic	PEBP4	.	.	.	.	.	.	.	.	.	33	31	13	0.37013	0.37013	0.184563	.	.	0.2288	0.3329	0.2344	0.2217	0.2816	.	0.247	0.3329	0.1921	0.2286	0.1866	0.1841	0.331832	chr8_22776777_C_G_b38		FALSE
Snp7152077	rs199929054	CCL3	NM_002983	Lymphocyte_infiltrate	0.568356	3.73534	0.000369143	0.84685	chr17	34429516	34429516	T	C	intergenic	CCL3,CCL4	dist=12027;dist=1704	.	.	.	.	.	.	.	.	37	31	9	0.318182	0.318182	0.517984	.	.	0.2859	0.4521	0.2858	0.2861	0.292	.	0.288	0.4521	0.2981	0.2013	0.1967	0.2562	0.309309	chr17_36102123_T_C_b38		FALSE
Snp15177475	rs1466650	HLA-DPA1	NM_033554	Antigen_processing	-0.583366	-3.73528	0.00036922	0.84685	chr6	34030296	34030296	T	A	intronic	GRM4	.	.	.	.	.	.	.	.	.	11	42	24	0.584416	0.415584	0.296306	.	.	0.3398	0.5433	0.3438	0.3347	0.5216	.	0.344	0.5433	0.2528	0.2219	0.2359	0.2636	0.571071	chr6_34062519_T_A_b38	Brain_Cerebellum:GRM4:-0.287224	FALSE
Snp11872515	rs183832048	TIGIT	NM_173799	TCR_coexpression	1.05259	3.73516	0.000369368	0.84685	chr3	113606346	113606346	G	C	intronic	GRAMD1C	.	.	.	.	.	.	.	.	.	65	12	0	0.0779221	0.0779221	0.68551	.	.	0.0032	0.0631	0.0031	0.0033	0	.	0	0.0631	0	0	0	0.0009	0.062563	chr3_113887499_G_C_b38		FALSE
Snp5021683	rs116575109	LAMP1	NM_005561	Lymphocyte_infiltrate	1.16597	3.73443	0.000370272	0.84685	chr13	114047159	114047159	C	T	intergenic	GRTP1,LOC101928841	dist=28696;dist=6766	.	.	.	.	.	.	.	.	67	10	0	0.0649351	0.0649351	0.633877	.	.	0.281	0.3691	0.2794	0.2831	0.3691	.	0.1754	0.0865	0.256	0.2943	0.2622	0.2623	0.091091	chr13_113392844_C_T_b38	Artery_Tibial:GRTP1:-0.21611	FALSE
Snp8387757	rs868086871	CD37	NM_001774	Lymphocyte_infiltrate	-1.09136	-3.73354	0.000371364	0.84685	chr19	49172470	49172470	C	T	ncRNA_intronic	SEC1P	.	.	.	.	.	.	.	.	.	70	6	1	0.0519481	0.0519481	0.0914425	.	.	0.1835	0.2913	0.1793	0.1885	0.2403	.	0.2913	0.0299	0.117	0.2996	0.0938	0.1829	0.09009	chr19_48669213_C_T_b38		FALSE
Snp3522631	rs72006146	M6PR	NM_002355	T_cell_regulation	-0.550731	-3.73209	0.000373167	0.84685	chr12	8901155	8901155	-	AT	intronic	RIMKLB	.	.	.	.	.	.	.	.	.	52	16	9	0.220779	0.220779	0.000618039	.	.	0.5539	0.6221	0.5479	0.5616	0.4241	.	0.5616	0.5482	0.6221	0.5594	0.6532	0.5511	0.298799	chr12_8748559_C_CAT_b38		FALSE
Snp3514556	rs11367142	CLEC4C	NM_130441	Dendridic_cell	-0.667503	-3.7309	0.000374651	0.84685	chr12	8059964	8059964	T	-	intergenic	SLC2A14,SLC2A3	dist=16172;dist=11862	.	.	.	.	.	.	.	.	63	10	4	0.116883	0.116883	0.00373981	.	.	0.4567	0.5087	0.4501	0.4653	0.4559	.	0.5087	0.3041	0.4808	0.3579	0.5439	0.4119	0.123123	chr12_7907368_TT_T_b38		FALSE
Snp3859901	rs67530204	LRP1	NM_002332	Housekeeping	0.442262	3.73088	0.00037467	0.84685	chr12	56823452	56823453	TT	-	intronic	TIMELESS	.	.	.	.	.	.	.	.	.	20	17	40	0.62987	0.37013	3.03e-06	.	.	0.4302	0.7614	0.4278	0.4334	0.2745	.	0.6188	0.7614	0.4659	0.4508	0.5197	0.4759	0.682683	chr12_56429668_TTT_T_b38		FALSE
Snp6637004	rs7205550	MMP2	NM_004530	Tumor_marker	-0.589161	-3.7303	0.000375397	0.84685	chr16	55938138	55938138	C	T	intronic	CES5A	.	.	.	.	.	.	.	.	.	43	28	6	0.25974	0.25974	0.468926	.	.	0.4466	0.4977	0.4423	0.4521	0.3487	.	0.4452	0.2996	0.4977	0.5231	0.4828	0.4651	0.266767	chr16_55904226_C_T_b38	Skin_Not_Sun_Exposed_Suprapubic:CES5A:0.213282;Skin_Sun_Exposed_Lower_leg:CES5A:0.173054	FALSE
Snp8081355	rs968501	CD209	NM_021155	Dendridic_cell,macrophage	0.687114	3.7299	0.000375902	0.84685	chr19	8567500	8567500	G	A	UTR5	PRAM1	NM_032152:c.-25C>T	.	.	.	.	.	.	.	ID=COSV55313162;OCCURENCE=3(lung)	53	21	3	0.175325	0.175325	0.566604	.	.	0.2794	0.5712	0.2841	0.2734	0.5712	.	0.2045	0.1731	0.1675	0.1459	0.1793	0.2196	0.19019	chr19_8502616_G_A_b38	Adipose_Subcutaneous:PRAM1:0.167639;Adipose_Subcutaneous:ZNF414:0.263885;Adipose_Subcutaneous:MYO1F:0.111677;Artery_Aorta:MARCH2:-0.251247;Artery_Aorta:ZNF414:0.169539;Artery_Aorta:MYO1F:0.108089;Artery_Tibial:PRAM1:0.221939;Artery_Tibial:ZNF414:0.218547;Brain_Cerebellum:ZNF414:0.257823;Brain_Cortex:ZNF414:0.231297;Brain_Putamen_basal_ganglia:ZNF414:0.323969;Breast_Mammary_Tissue:ZNF414:0.258141;…	FALSE
Snp18564089	rs4419897	SIT1	NM_014450	Lymphocyte_infiltrate	0.84349	3.72867	0.000377442	0.84685	chr9	35290205	35290205	A	G	intronic	UNC13B	.	.	.	.	.	.	.	.	.	60	16	1	0.116883	0.116883	0.792817	.	.	0.2047	0.2358	0.2046	0.2048	0.1632	.	0.1742	0.1392	0.2358	0.2043	0.2292	0.2066	0.124124	chr9_35290208_A_G_b38	Cells_Cultured_fibroblasts:FAM214B:0.170734;Esophagus_Muscularis:ATP8B5P:-0.289422;Lung:ATP8B5P:-0.157337;Muscle_Skeletal:ATP8B5P:-0.186111;Thyroid:UNC13B:-0.155668;Whole_Blood:RUSC2:-0.138614	FALSE
Snp18564091	rs10814221	SIT1	NM_014450	Lymphocyte_infiltrate	0.84349	3.72867	0.000377442	0.84685	chr9	35291473	35291473	T	C	intronic	UNC13B	.	.	.	.	.	.	.	.	.	60	16	1	0.116883	0.116883	0.792817	.	.	0.2308	0.278	0.2306	0.2311	0.1704	.	0.1991	0.1399	0.278	0.2192	0.2448	0.2339	0.124625	chr9_35291476_T_C_b38	Artery_Tibial:HRCT1:0.143241;Brain_Hippocampus:ATP8B5P:-0.549981;Cells_Cultured_fibroblasts:FAM214B:0.14986;Esophagus_Muscularis:ATP8B5P:-0.268245;Muscle_Skeletal:ATP8B5P:-0.194489;Thyroid:UNC13B:-0.167651	FALSE
Snp18564140	rs10972428	SIT1	NM_014450	Lymphocyte_infiltrate	0.84349	3.72867	0.000377442	0.84685	chr9	35302950	35302950	C	T	exonic	UNC13B	.	synonymous SNV	UNC13B:NM_001371189:exon9:c.C3549T:p.I1183I	.	.	.	.	.	.	60	16	1	0.116883	0.116883	0.792817	.	.	0.2036	0.2343	0.2034	0.204	0.1623	.	0.1789	0.1384	0.2343	0.2034	0.2276	0.2074	0.123123	chr9_35302953_C_T_b38	Cells_Cultured_fibroblasts:FAM214B:0.170734;Esophagus_Muscularis:ATP8B5P:-0.289422;Lung:ATP8B5P:-0.157529;Muscle_Skeletal:ATP8B5P:-0.190061;Thyroid:UNC13B:-0.154357;Whole_Blood:RUSC2:-0.140124	FALSE
Snp18564143	rs10814223	SIT1	NM_014450	Lymphocyte_infiltrate	0.84349	3.72867	0.000377442	0.84685	chr9	35303732	35303732	G	A	exonic	UNC13B	.	nonsynonymous SNV	UNC13B:NM_001371189:exon9:c.G4331A:p.G1444D	.	.	.	.	.	.	60	16	1	0.116883	0.116883	0.792817	.	.	0.2	0.2341	0.2004	0.1994	0.1496	.	0.1785	0.1372	0.2341	0.2041	0.2276	0.2066	0.123123	chr9_35303735_G_A_b38	Cells_Cultured_fibroblasts:FAM214B:0.171588;Esophagus_Muscularis:ATP8B5P:-0.280926;Lung:ATP8B5P:-0.159353;Muscle_Skeletal:ATP8B5P:-0.185523;Thyroid:UNC13B:-0.154468;Whole_Blood:RUSC2:-0.137082	FALSE
Snp18564152	rs2770151	SIT1	NM_014450	Lymphocyte_infiltrate	0.84349	3.72867	0.000377442	0.84685	chr9	35306487	35306487	C	G	exonic	UNC13B	.	nonsynonymous SNV	UNC13B:NM_001371189:exon9:c.C7086G:p.F2362L	.	.	.	.	.	ID=COSV65939990;OCCURENCE=1(lung)	60	16	1	0.116883	0.116883	0.792817	.	.	0.2833	0.4428	0.2882	0.2772	0.4428	.	0.1927	0.1502	0.2349	0.204	0.2326	0.2238	0.141141	chr9_35306490_C_G_b38	Artery_Aorta:ATP8B5P:-0.244165;Brain_Hippocampus:ATP8B5P:-0.533912;Cells_Cultured_fibroblasts:PIGO:-0.0983342;Cells_Cultured_fibroblasts:FAM214B:0.145459;Esophagus_Muscularis:ATP8B5P:-0.278625;Heart_Atrial_Appendage:ATP8B5P:-0.292811;Lung:ATP8B5P:-0.161736;Muscle_Skeletal:ATP8B5P:-0.155555;Skin_Not_Sun_Exposed_Suprapubic:UNC13B:0.126887;Thyroid:UNC13B:-0.157946;Whole_Blood:RUSC2:-0.120951	FALSE
Snp18564178	rs1930358	SIT1	NM_014450	Lymphocyte_infiltrate	0.84349	3.72867	0.000377442	0.84685	chr9	35312364	35312364	G	A	intronic	UNC13B	.	.	.	.	.	.	.	.	.	60	16	1	0.116883	0.116883	0.792817	.	.	0.1835	0.2332	0.1836	0.1835	0.0932	.	0.1714	0.1364	0.2332	0.2038	0.2276	0.202	0.124625	chr9_35312367_G_A_b38	Cells_Cultured_fibroblasts:FAM214B:0.178448;Esophagus_Mucosa:UNC13B:0.134981;Esophagus_Muscularis:ATP8B5P:-0.304395;Lung:ATP8B5P:-0.168122;Muscle_Skeletal:ATP8B5P:-0.199502;Thyroid:UNC13B:-0.147264;Whole_Blood:RUSC2:-0.143808	FALSE
Snp18564182	rs17361814	SIT1	NM_014450	Lymphocyte_infiltrate	0.84349	3.72867	0.000377442	0.84685	chr9	35313054	35313054	G	A	intronic	UNC13B	.	.	.	.	.	.	.	.	.	60	16	1	0.116883	0.116883	0.792817	.	.	0.2308	0.278	0.2307	0.2311	0.1705	.	0.2005	0.1382	0.278	0.2198	0.2448	0.2329	0.124625	chr9_35313057_G_A_b38	Brain_Hippocampus:ATP8B5P:-0.549981;Cells_Cultured_fibroblasts:FAM214B:0.14879;Esophagus_Muscularis:ATP8B5P:-0.268245;Muscle_Skeletal:ATP8B5P:-0.19195;Thyroid:UNC13B:-0.168977	FALSE
Snp18564231	rs62543216	SIT1	NM_014450	Lymphocyte_infiltrate	0.84349	3.72867	0.000377442	0.84685	chr9	35322134	35322134	T	C	intronic	UNC13B	.	.	.	.	.	.	.	.	.	60	16	1	0.116883	0.116883	0.792817	.	.	0.1841	0.2341	0.1843	0.1837	0.0933	.	0.1694	0.1395	0.2341	0.2041	0.2276	0.2011	0.128629	chr9_35322137_T_C_b38	Cells_Cultured_fibroblasts:FAM214B:0.178448;Esophagus_Mucosa:UNC13B:0.134981;Esophagus_Muscularis:ATP8B5P:-0.304395;Lung:ATP8B5P:-0.168122;Muscle_Skeletal:ATP8B5P:-0.199502;Thyroid:UNC13B:-0.147264;Whole_Blood:RUSC2:-0.143808	FALSE
Snp18564238	rs10814226	SIT1	NM_014450	Lymphocyte_infiltrate	0.84349	3.72867	0.000377442	0.84685	chr9	35324818	35324818	T	C	intronic	UNC13B	.	.	.	.	.	.	.	.	.	60	16	1	0.116883	0.116883	0.792817	.	.	0.2311	0.278	0.2311	0.2311	0.1713	.	0.2009	0.1399	0.278	0.2193	0.2448	0.2325	0.129129	chr9_35324821_T_C_b38	Brain_Hippocampus:ATP8B5P:-0.549981;Cells_Cultured_fibroblasts:FAM214B:0.14879;Esophagus_Muscularis:ATP8B5P:-0.268245;Muscle_Skeletal:ATP8B5P:-0.19195;Thyroid:UNC13B:-0.168977	FALSE
Snp18564277	rs10972434	SIT1	NM_014450	Lymphocyte_infiltrate	0.84349	3.72867	0.000377442	0.84685	chr9	35329331	35329331	G	A	intronic	UNC13B	.	.	.	.	.	.	.	.	.	60	16	1	0.116883	0.116883	0.792817	.	.	0.2026	0.2335	0.2029	0.2023	0.1606	.	0.1738	0.1392	0.2335	0.2032	0.2276	0.2053	0.124124	chr9_35329334_G_A_b38	Cells_Cultured_fibroblasts:FAM214B:0.174761;Esophagus_Muscularis:ATP8B5P:-0.29076;Lung:ATP8B5P:-0.15772;Muscle_Skeletal:ATP8B5P:-0.184967;Thyroid:UNC13B:-0.150814;Whole_Blood:RUSC2:-0.139882	FALSE
Snp18564280	rs62543217	SIT1	NM_014450	Lymphocyte_infiltrate	0.84349	3.72867	0.000377442	0.84685	chr9	35329686	35329686	A	G	intronic	UNC13B	.	.	.	.	.	.	.	.	.	60	16	1	0.116883	0.116883	0.792817	.	.	0.2033	0.234	0.2037	0.2027	0.1617	.	0.1749	0.1407	0.234	0.203	0.2276	0.2061	0.124124	chr9_35329689_A_G_b38	Cells_Cultured_fibroblasts:FAM214B:0.174761;Esophagus_Muscularis:ATP8B5P:-0.29076;Lung:ATP8B5P:-0.15772;Muscle_Skeletal:ATP8B5P:-0.184967;Thyroid:UNC13B:-0.150814;Whole_Blood:RUSC2:-0.139882	FALSE
Snp18564286	rs12376673	SIT1	NM_014450	Lymphocyte_infiltrate	0.84349	3.72867	0.000377442	0.84685	chr9	35331131	35331131	A	G	intronic	UNC13B	.	.	.	.	.	.	.	.	.	60	16	1	0.116883	0.116883	0.792817	.	.	0.203	0.2338	0.2034	0.2025	0.1609	.	0.1745	0.1405	0.2338	0.2031	0.2276	0.2076	0.124124	chr9_35331134_A_G_b38	Cells_Cultured_fibroblasts:FAM214B:0.174761;Esophagus_Muscularis:ATP8B5P:-0.29076;Lung:ATP8B5P:-0.15772;Muscle_Skeletal:ATP8B5P:-0.184967;Thyroid:UNC13B:-0.150814;Whole_Blood:RUSC2:-0.139882	FALSE
Snp8139006	rs4239620	NOTCH3	NM_000435	Tumor_marker	-0.523815	-3.72761	0.000378771	0.84685	chr19	15756762	15756762	G	A	intronic	CYP4F3	.	.	.	.	.	.	.	.	ID=COSV55409363;OCCURENCE=2(lung)	19	36	22	0.519481	0.480519	0.572886	.	.	0.0836	0.4987	0.0865	0.08	0.0294	.	0.2712	0.4987	0.0635	0.0815	0.0517	0.081	0.483483	chr19_15645952_G_A_b38	Adipose_Subcutaneous:CYP4F12:0.283152;Esophagus_Mucosa:CYP4F12:0.405101;Skin_Not_Sun_Exposed_Suprapubic:CYP4F12:0.364224;Skin_Sun_Exposed_Lower_leg:CYP4F12:0.38252;Testis:CYP4F22:-0.422516	FALSE
Snp14637808	rs34459901	IRF1	NM_002198	Type_II_interferon_signaling	0.526811	3.72737	0.000379079	0.84685	chr5	131200918	131200918	T	-	intronic	MEIKIN	.	.	.	.	.	.	.	.	.	28	34	15	0.415584	0.415584	0.41693	.	.	0.7559	0.8036	0.7564	0.7553	0.8036	.	0.701	0.5336	0.7741	0.6279	0.7165	0.7306	0.473473	chr5_131865225_TT_T_b38		FALSE
Snp3004324	rs374059167	PTPRCAP	NM_005608	TCR_coexpression	0.781862	3.72725	0.000379232	0.84685	chr11	67547552	67547552	A	G	intergenic	ALDH3B2,FAM86C2P	dist=98857;dist=11686	.	.	.	.	.	.	.	.	56	21	0	0.136364	0.136364	0.237347	.	.	0.0417	0.1696	0.0368	0.0485	0.0581	.	0.0423	0.1696	0.0322	0.023	0.0133	0.0356	0.181682	chr11_67780081_A_G_b38		FALSE
Snp963107	rs115810687	FCGR3B	NM_000570	NK_activation	1.08594	3.72693	0.000379635	0.84685	chr1	161613962	161613962	T	C	intergenic	FCGR3B,FCGR2B	dist=12209;dist=18943	.	.	.	.	.	.	.	.	66	11	0	0.0714286	0.0714286	0.659302	.	.	0.1281	0.2051	0.1305	0.125	0.1236	.	0.2051	0.0904	0.1255	0.1424	0.1986	0.1297	0.104605	chr1_161644172_T_C_b38		FALSE
Snp232576	rs12139992	LAPTM5	NM_006762	Lymphocyte_infiltrate	-0.63795	-3.72672	0.000379897	0.84685	chr1	30638641	30638641	G	C	intergenic	LINC01648,MATN1	dist=128182;dist=545483	.	.	.	.	.	.	.	.	38	34	5	0.285714	0.285714	0.492263	.	.	0.216	0.2648	0.2155	0.2167	0.1936	.	0.1442	0.2648	0.2265	0.2245	0.1966	0.2113	0.24975	chr1_30165794_G_C_b38		FALSE
Snp8430732	rs36117540	LILRB2	NM_001080978	Lymphocyte_infiltrate	0.704162	3.72463	0.000382553	0.84685	chr19	54165813	54165813	T	C	intergenic	DPRX,MIR512-2	dist=25550;dist=4114	.	.	.	.	.	.	.	.	47	28	2	0.207792	0.207792	0.397162	.	.	0.0939	0.1821	0.0943	0.0934	0.1158	.	0.1434	0.1821	0.0733	0.0725	0.1493	0.0987	0.194194	chr19_53662559_T_C_b38		FALSE
Snp1017730	rs2179172	SELL	NM_000655	Leukocyte_migration	-0.632855	-3.72457	0.000382628	0.84685	chr1	169700155	169700155	A	C	intronic	SELE	.	.	.	.	.	.	.	.	.	47	25	5	0.227273	0.227273	0.424057	.	.	0.0391	0.1873	0.0383	0.0401	0.0622	.	0.0483	0.1873	0.0069	0.0579	0.0035	0.0404	0.221722	chr1_169731014_A_C_b38		FALSE
Snp1017773	rs72637234	SELL	NM_000655	Leukocyte_migration	-0.632855	-3.72457	0.000382628	0.84685	chr1	169705407	169705407	T	A	intergenic	SELE,METTL18	dist=2187;dist=56263	.	.	.	.	.	.	.	.	47	25	5	0.227273	0.227273	0.424057	.	.	0.0399	0.1865	0.0396	0.0403	0.0648	.	0.0532	0.1865	0.0069	0.058	0.0034	0.0414	0.220721	chr1_169736266_T_A_b38		FALSE
Snp1017785	rs72637235	SELL	NM_000655	Leukocyte_migration	-0.632855	-3.72457	0.000382628	0.84685	chr1	169707652	169707652	C	T	intergenic	SELE,METTL18	dist=4432;dist=54018	.	.	.	.	.	.	.	.	47	25	5	0.227273	0.227273	0.424057	.	.	0.0369	0.1857	0.0366	0.0373	0.0544	.	0.0519	0.1857	0.0069	0.0579	0.0034	0.0404	0.221221	chr1_169738511_C_T_b38		FALSE
Snp5095837	rs9323605	IRF9	NM_006084	Type_II_interferon_signaling	-0.880219	-3.72434	0.000382921	0.84685	chr14	25616536	25616536	G	A	intergenic	STXBP6,NOVA1	dist=97033;dist=1295760	.	.	.	.	.	.	.	.	60	17	0	0.11039	0.11039	0.400872	.	.	0.122	0.1586	0.1196	0.1249	0.1586	.	0.0569	0.0547	0.1144	0.1119	0.1448	0.1079	0.051051	chr14_25147330_G_A_b38		FALSE
Snp6637008	rs368761640	MMP2	NM_004530	Tumor_marker	-0.789844	-3.72321	0.000384363	0.84685	chr16	55939282	55939282	-	TT	intronic	CES5A	.	.	.	.	.	.	.	.	ID=COSV72953581;OCCURENCE=1(biliary_tract)	69	4	4	0.0779221	0.0779221	5.01e-05	.	.	0.2292	0.3045	0.2269	0.2322	0.0865	.	0.2398	0.1224	0.3045	0.3311	0.2769	0.2681	0.039039	chr16_55905370_A_ATT_b38		FALSE
Snp186057	rs112325922	C1QB	NM_000491	Innate_immune_response	-0.678955	-3.72255	0.000385208	0.84685	chr1	22720608	22720608	G	A	intergenic	MIR4418,ZBTB40	dist=127815;dist=57736	.	.	.	.	.	.	.	.	53	21	3	0.175325	0.175325	0.566604	.	.	0.1646	0.1816	0.1597	0.1707	0.165	.	0.1816	0.1488	0.1595	0.1985	0.0704	0.157	0.146146	chr1_22394115_G_A_b38	Thyroid:WNT4:-0.344934	FALSE
Snp186085	rs61393655	C1QB	NM_000491	Innate_immune_response	-0.678955	-3.72255	0.000385208	0.84685	chr1	22721147	22721147	T	G	intergenic	MIR4418,ZBTB40	dist=128354;dist=57197	.	.	.	.	.	.	.	.	53	21	3	0.175325	0.175325	0.566604	.	.	0.2315	0.3045	0.2291	0.2344	0.3045	.	0.2134	0.1483	0.2085	0.2094	0.1469	0.2007	0.150651	chr1_22394654_T_G_b38	Cells_Cultured_fibroblasts:ZBTB40:-0.141372;Thyroid:WNT4:-0.235901	FALSE
Snp186089	rs72649463	C1QB	NM_000491	Innate_immune_response	-0.678955	-3.72255	0.000385208	0.84685	chr1	22722158	22722158	G	T	intergenic	MIR4418,ZBTB40	dist=129365;dist=56186	.	.	.	.	.	.	.	.	53	21	3	0.175325	0.175325	0.566604	.	.	0.2264	0.2898	0.2248	0.2285	0.2898	.	0.2062	0.1476	0.2076	0.2065	0.1493	0.1993	0.148649	chr1_22395665_G_T_b38		FALSE
Snp186090	rs72649464	C1QB	NM_000491	Innate_immune_response	-0.678955	-3.72255	0.000385208	0.84685	chr1	22722167	22722167	A	G	intergenic	MIR4418,ZBTB40	dist=129374;dist=56177	.	.	.	.	.	.	.	.	53	21	3	0.175325	0.175325	0.566604	.	.	0.2276	0.2916	0.2257	0.2299	0.2916	.	0.2104	0.149	0.208	0.2088	0.1483	0.1998	0.148649	chr1_22395674_A_G_b38		FALSE
Snp186092	rs6702748	C1QB	NM_000491	Innate_immune_response	-0.678955	-3.72255	0.000385208	0.84685	chr1	22722251	22722251	C	T	intergenic	MIR4418,ZBTB40	dist=129458;dist=56093	.	.	.	.	.	.	.	.	53	21	3	0.175325	0.175325	0.566604	.	.	0.1986	0.2079	0.1962	0.2016	0.1888	.	0.2033	0.1468	0.2079	0.2091	0.1483	0.1952	0.148649	chr1_22395758_C_T_b38	Thyroid:WNT4:-0.233191	FALSE
Snp186095	rs6677957	C1QB	NM_000491	Innate_immune_response	-0.678955	-3.72255	0.000385208	0.84685	chr1	22722374	22722374	G	T	intergenic	MIR4418,ZBTB40	dist=129581;dist=55970	.	.	.	.	.	.	.	.	53	21	3	0.175325	0.175325	0.566604	.	.	0.1987	0.2081	0.1962	0.2018	0.1885	.	0.2057	0.1461	0.2081	0.2091	0.1483	0.1956	0.148649	chr1_22395881_G_T_b38	Thyroid:WNT4:-0.231333	FALSE
Snp186096	rs6677981	C1QB	NM_000491	Innate_immune_response	-0.678955	-3.72255	0.000385208	0.84685	chr1	22722442	22722442	G	A	intergenic	MIR4418,ZBTB40	dist=129649;dist=55902	.	.	.	.	.	.	.	.	53	21	3	0.175325	0.175325	0.566604	.	.	0.1947	0.2076	0.1927	0.1971	0.1754	.	0.204	0.1459	0.2076	0.2091	0.1483	0.1949	0.148649	chr1_22395949_G_A_b38	Thyroid:WNT4:-0.243483	FALSE
Snp186099	rs6667212	C1QB	NM_000491	Innate_immune_response	-0.678955	-3.72255	0.000385208	0.84685	chr1	22722694	22722694	A	G	intergenic	MIR4418,ZBTB40	dist=129901;dist=55650	.	.	.	.	.	.	.	.	53	21	3	0.175325	0.175325	0.566604	.	.	0.1981	0.2075	0.1957	0.2012	0.1878	.	0.2052	0.1463	0.2075	0.209	0.1483	0.1952	0.149149	chr1_22396201_A_G_b38	Thyroid:WNT4:-0.231333	FALSE
Snp2962488	rs117654059	CD6	NM_006725	TCR_coexpression	-1.12809	-3.72194	0.000385981	0.84685	chr11	60643408	60643408	T	C	downstream	ZP1	.	.	.	.	.	.	.	.	.	68	9	0	0.0584416	0.0584416	0.609648	.	.	0.0059	0.1028	0.0066	0.0051	0.0001	.	0	0.1028	0.0012	0.0003	0.0034	0.0046	0.092593	chr11_60875935_T_C_b38		FALSE
Snp2962589	rs200123473	CD6	NM_006725	TCR_coexpression	-1.12809	-3.72194	0.000385981	0.84685	chr11	60672870	60672870	-	TCCCTC	intronic	PRPF19	.	.	.	.	.	.	.	.	.	68	9	0	0.0584416	0.0584416	0.609648	.	.	0	.	.	.	.	.	.	.	.	.	.	.	0.069069	chr11_60905398_T_TTCCCTC_b38		FALSE
Snp2962590	rs201971389	CD6	NM_006725	TCR_coexpression	-1.12809	-3.72194	0.000385981	0.84685	chr11	60672871	60672871	C	A	intronic	PRPF19	.	.	.	.	.	.	.	.	.	68	9	0	0.0584416	0.0584416	0.609648	.	.	0	.	.	.	.	.	.	.	.	.	.	.	0.06957	chr11_60905399_C_A_b38		FALSE
Snp69323	rs151323868	TNFRSF9	NM_001561	Drug_target	1.00926	3.72147	0.000386587	0.84685	chr1	7978015	7978015	-	AT	UTR3	TNFRSF9	NM_001561:c.*2879_*2880insAT	.	.	.	.	.	.	.	.	63	14	0	0.0909091	0.0909091	0.738632	.	.	0.1738	0.205	0.1712	0.1771	0.1202	.	0.1836	0.1376	0.205	0.1667	0.1138	0.1733	0.112112	chr1_7917955_G_GAT_b38		FALSE
Snp11858524	rs6775272	BTLA	NM_181780	Checkpoint_pathway	-0.611758	-3.71887	0.00038994	0.84685	chr3	111620226	111620226	A	G	intronic	PHLDB2	.	.	.	.	.	.	.	.	.	8	44	25	0.61039	0.38961	0.0759349	.	.	0.46	0.6452	0.4619	0.4575	0.296	.	0.5397	0.6452	0.5182	0.4908	0.6028	0.503	0.649149	chr3_111901379_A_G_b38		FALSE
Snp11858526	rs6785402	BTLA	NM_181780	Checkpoint_pathway	-0.611758	-3.71887	0.00038994	0.84685	chr3	111621365	111621365	G	A	intronic	PHLDB2	.	.	.	.	.	.	.	.	.	8	44	25	0.61039	0.38961	0.0759349	.	.	0.4772	0.6258	0.4801	0.4737	0.3499	.	0.544	0.6258	0.521	0.4994	0.6034	0.5092	0.634134	chr3_111902518_G_A_b38		FALSE
Snp11858528	rs6785554	BTLA	NM_181780	Checkpoint_pathway	-0.611758	-3.71887	0.00038994	0.84685	chr3	111621542	111621542	G	A	intronic	PHLDB2	.	.	.	.	.	.	.	.	.	8	44	25	0.61039	0.38961	0.0759349	.	.	0.3239	0.6218	0.328	0.3188	0.2625	.	0.4286	0.6218	0.3186	0.3278	0.4375	0.3395	0.634134	chr3_111902695_G_A_b38	Artery_Aorta:ABHD10:0.148125;Testis:ABHD10:-0.226607	FALSE
Snp11858530	rs13065448	BTLA	NM_181780	Checkpoint_pathway	-0.611758	-3.71887	0.00038994	0.84685	chr3	111622025	111622025	T	C	intronic	PHLDB2	.	.	.	.	.	.	.	.	.	8	44	25	0.61039	0.38961	0.0759349	.	.	0.3395	0.6218	0.3451	0.3326	0.3173	.	0.4328	0.6218	0.3191	0.328	0.4345	0.3407	0.633634	chr3_111903178_T_C_b38	Artery_Aorta:ABHD10:0.144897;Testis:ABHD10:-0.232595	FALSE
Snp11858534	rs12495997	BTLA	NM_181780	Checkpoint_pathway	-0.611758	-3.71887	0.00038994	0.84685	chr3	111622732	111622732	G	T	intronic	PHLDB2	.	.	.	.	.	.	.	.	.	8	44	25	0.61039	0.38961	0.0759349	.	.	0.2698	0.6228	0.2718	0.2672	0.0921	.	0.4149	0.6228	0.308	0.3248	0.431	0.3115	0.631632	chr3_111903885_G_T_b38	Artery_Aorta:ABHD10:0.143577;Testis:ABHD10:-0.291189	FALSE
Snp11858539	rs62277591	BTLA	NM_181780	Checkpoint_pathway	-0.611758	-3.71887	0.00038994	0.84685	chr3	111623526	111623526	G	A	intronic	PHLDB2	.	.	.	.	.	.	.	.	.	8	44	25	0.61039	0.38961	0.0759349	.	.	0.3161	0.6227	0.3207	0.3102	0.2453	.	0.4691	0.6227	0.3114	0.3237	0.4345	0.337	0.634134	chr3_111904679_G_A_b38	Artery_Aorta:ABHD10:0.153021;Testis:ABHD10:-0.260593	FALSE
Snp11858554	rs6802150	BTLA	NM_181780	Checkpoint_pathway	-0.611758	-3.71887	0.00038994	0.84685	chr3	111625997	111625997	G	A	intronic	PHLDB2	.	.	.	.	.	.	.	.	.	8	44	25	0.61039	0.38961	0.0759349	.	.	0.2734	0.6205	0.2758	0.2705	0.0938	.	0.461	0.6205	0.3121	0.3239	0.431	0.3192	0.632132	chr3_111907150_G_A_b38	Artery_Aorta:ABHD10:0.140327;Testis:ABHD10:-0.291718	FALSE
Snp11858555	rs62277592	BTLA	NM_181780	Checkpoint_pathway	-0.611758	-3.71887	0.00038994	0.84685	chr3	111626293	111626293	G	A	intronic	PHLDB2	.	.	.	.	.	.	.	.	.	8	44	25	0.61039	0.38961	0.0759349	.	.	0.321	0.6212	0.3255	0.3154	0.2582	.	0.468	0.6212	0.3143	0.3238	0.4306	0.3352	0.632633	chr3_111907446_G_A_b38	Artery_Aorta:ABHD10:0.153434;Testis:ABHD10:-0.251296	FALSE
Snp11858556	rs4608659	BTLA	NM_181780	Checkpoint_pathway	-0.611758	-3.71887	0.00038994	0.84685	chr3	111626325	111626325	C	T	intronic	PHLDB2	.	.	.	.	.	.	.	.	.	8	44	25	0.61039	0.38961	0.0759349	.	.	0.2744	0.6206	0.2767	0.2714	0.0942	.	0.4623	0.6206	0.3136	0.3238	0.4306	0.3199	0.632132	chr3_111907478_C_T_b38	Artery_Aorta:ABHD10:0.140327;Testis:ABHD10:-0.291718	FALSE
Snp11858566	rs35227133	BTLA	NM_181780	Checkpoint_pathway	-0.611758	-3.71887	0.00038994	0.84685	chr3	111627718	111627718	C	-	intronic	PHLDB2	.	.	.	.	.	.	.	.	.	8	44	25	0.61039	0.38961	0.0759349	.	.	0.3171	0.62	0.3215	0.3115	0.2475	.	0.4705	0.62	0.3123	0.3241	0.4306	0.3361	0.632633	chr3_111908871_CT_T_b38		FALSE
Snp11858573	rs10934123	BTLA	NM_181780	Checkpoint_pathway	-0.611758	-3.71887	0.00038994	0.84685	chr3	111629392	111629392	C	T	intronic	PHLDB2	.	.	.	.	.	.	.	.	.	8	44	25	0.61039	0.38961	0.0759349	.	.	0.3172	0.6213	0.3215	0.3118	0.2475	.	0.4704	0.6213	0.3125	0.3242	0.4207	0.337	0.632633	chr3_111910545_C_T_b38	Artery_Aorta:ABHD10:0.153842;Testis:ABHD10:-0.250127	FALSE
Snp11858575	rs60821969	BTLA	NM_181780	Checkpoint_pathway	-0.611758	-3.71887	0.00038994	0.84685	chr3	111629505	111629505	G	A	intronic	PHLDB2	.	.	.	.	.	.	.	.	.	8	44	25	0.61039	0.38961	0.0759349	.	.	0.3152	0.6215	0.3198	0.3093	0.2461	.	0.4693	0.6215	0.3095	0.3236	0.4167	0.3346	0.632633	chr3_111910658_G_A_b38	Artery_Aorta:ABHD10:0.152898;Testis:ABHD10:-0.258869	FALSE
Snp11858607	rs6784285	BTLA	NM_181780	Checkpoint_pathway	-0.611758	-3.71887	0.00038994	0.84685	chr3	111633835	111633835	A	G	intronic	PHLDB2	.	.	.	.	.	.	.	.	.	8	44	25	0.61039	0.38961	0.0759349	.	.	0.342	0.6181	0.3451	0.3381	0.2525	.	0.4774	0.6181	0.3527	0.3464	0.4414	0.3667	0.627628	chr3_111914988_A_G_b38	Testis:ABHD10:-0.225732	FALSE
Snp11858612	rs12491508	BTLA	NM_181780	Checkpoint_pathway	-0.611758	-3.71887	0.00038994	0.84685	chr3	111634902	111634902	A	G	intronic	PHLDB2	.	.	.	.	.	.	.	.	.	8	44	25	0.61039	0.38961	0.0759349	.	.	0.2715	0.6175	0.2737	0.2687	0.0933	.	0.4633	0.6175	0.3088	0.3238	0.4207	0.3195	0.627628	chr3_111916055_A_G_b38	Artery_Aorta:ABHD10:0.142172;Testis:ABHD10:-0.29907	FALSE
Snp11858616	rs1282944	BTLA	NM_181780	Checkpoint_pathway	-0.611758	-3.71887	0.00038994	0.84685	chr3	111635403	111635403	G	A	intronic	PHLDB2	.	.	.	.	.	.	.	.	.	8	44	25	0.61039	0.38961	0.0759349	.	.	0.3622	0.6202	0.3686	0.3541	0.412	.	0.4811	0.6202	0.3102	0.324	0.4207	0.3428	0.62963	chr3_111916556_G_A_b38	Adipose_Subcutaneous:SLC35A5:-0.132195;Artery_Aorta:ABHD10:0.158211;Testis:ABHD10:-0.264727	FALSE
Snp11858635	rs16858868	BTLA	NM_181780	Checkpoint_pathway	-0.611758	-3.71887	0.00038994	0.84685	chr3	111637816	111637816	A	G	intronic	PHLDB2	.	.	.	.	.	.	.	.	.	8	44	25	0.61039	0.38961	0.0759349	Lobe attachment (rater-scored or self-reported)	29198719	0.2713	0.6173	0.2735	0.2685	0.0935	.	0.4623	0.6173	0.3086	0.3235	0.4167	0.3189	0.629129	chr3_111918969_A_G_b38	Artery_Aorta:ABHD10:0.142172;Testis:ABHD10:-0.29907	FALSE
Snp3363248	rs200000989	CRTAM	NM_019604	TCR_coexpression	0.55875	3.71876	0.000390083	0.84685	chr11	121888077	121888077	A	G	intergenic	SORL1,MIR100HG	dist=383605;dist=10960	.	.	.	.	.	.	.	.	39	30	8	0.298701	0.298701	0.50252	.	.	0	.	.	.	.	.	.	.	.	.	.	.	0.242743	chr11_122017369_A_G_b38		FALSE
Snp9967975	rs200256309	IRS1	NM_005544	Tumor_marker	-0.525039	-3.71871	0.000390146	0.84685	chr2	228068218	228068218	T	C	intronic	COL4A3	.	.	.	.	.	.	.	.	ID=COSV67418234;OCCURENCE=1(liver),1(skin)	53	14	10	0.220779	0.220779	6.53e-05	.	.	0.0006	0.0194	0.0011	0	0	.	0	0.0194	0	0	0	0	0.125626	chr2_227203502_T_C_b38		FALSE
Snp9083139	rs199741819	CD8B	NM_172213	TCR_coexpression	0.784658	3.71868	0.000390193	0.84685	chr2	88056128	88056128	G	A	UTR3	RGPD1	NM_001024457:c.*783C>T	.	.	.	.	.	.	.	.	28	49	0	0.318182	0.318182	6.63e-06	.	.	0.2562	0.3801	0.2499	0.2642	0.115	.	0.2702	0.3801	0.3046	0.35	0.3125	0.3292	0.306807	chr2_87756609_G_A_b38		FALSE
Snp14060762	rs551897116	IL7R	NM_002185	TCR_coexpression	-0.52837	-3.71845	0.000390486	0.84685	chr5	35830357	35830364	TATATATA	-	intergenic	SPEF2,IL7R	dist=15644;dist=26629	.	.	.	.	.	.	.	.	35	30	12	0.350649	0.350649	0.173089	.	.	0.2257	0.435	0.2228	0.2299	0.1367	.	0.2302	0.435	0.2223	0.2222	0.1724	0.2526	0.315315	chr5_35830255_TATATATAT_T_b38		FALSE
Snp8353675	rs397753117	PVR	NM_006505	Checkpoint_pathway	0.541774	3.71732	0.00039196	0.84685	chr19	44847481	44847481	A	-	intronic	ZNF112	.	.	.	.	.	.	.	.	.	19	40	18	0.493507	0.493507	0.735034	.	.	0.3888	0.5598	0.3836	0.3954	0.1336	.	0.434	0.5598	0.4945	0.4427	0.4826	0.4596	0.566567	chr19_44343329_AA_A_b38		FALSE
Snp8549603	rs1862650	ID2	NM_002166	T_cell_regulation	1.16181	3.71729	0.000392	0.84685	chr2	8164230	8164230	G	C	ncRNA_intronic	LINC00299	.	.	.	.	.	.	.	.	.	67	10	0	0.0649351	0.0649351	0.633877	.	.	0.0839	0.2402	0.0865	0.0806	0.2402	.	0.1415	0.0456	0.0189	0.0037	0.0207	0.0414	0.046046	chr2_8024100_G_C_b38		FALSE
Snp8549606	rs13408166	ID2	NM_002166	T_cell_regulation	1.16181	3.71729	0.000392	0.84685	chr2	8165272	8165272	T	A	ncRNA_intronic	LINC00299	.	.	.	.	.	.	.	.	.	67	10	0	0.0649351	0.0649351	0.633877	.	.	0.1418	0.4442	0.1468	0.1356	0.4442	.	0.1675	0.0443	0.0196	0.0037	0.0207	0.0552	0.047047	chr2_8025142_T_A_b38		FALSE
Snp8549608	rs6757012	ID2	NM_002166	T_cell_regulation	1.16181	3.71729	0.000392	0.84685	chr2	8165881	8165881	G	A	ncRNA_intronic	LINC00299	.	.	.	.	.	.	.	.	.	67	10	0	0.0649351	0.0649351	0.633877	.	.	0.1203	0.3686	0.1237	0.1161	0.3686	.	0.1571	0.0456	0.0194	0.0037	0.0207	0.0508	0.047047	chr2_8025751_G_A_b38		FALSE
Snp8549610	rs11890679	ID2	NM_002166	T_cell_regulation	1.16181	3.71729	0.000392	0.84685	chr2	8165943	8165943	T	C	ncRNA_intronic	LINC00299	.	.	.	.	.	.	.	.	.	67	10	0	0.0649351	0.0649351	0.633877	.	.	0.0581	0.2147	0.0604	0.0552	0.2147	.	0.1587	0.0816	0.001	0	0	0.0202	0.046046	chr2_8025813_T_C_b38		FALSE
Snp8549616	rs7608144	ID2	NM_002166	T_cell_regulation	1.16181	3.71729	0.000392	0.84685	chr2	8166382	8166382	G	A	ncRNA_intronic	LINC00299	.	.	.	.	.	.	.	.	.	67	10	0	0.0649351	0.0649351	0.633877	.	.	0.12	0.3679	0.1232	0.116	0.3679	.	0.1568	0.0443	0.0192	0.0037	0.0207	0.0506	0.047047	chr2_8026252_G_A_b38		FALSE
Snp8549617	rs6431918	ID2	NM_002166	T_cell_regulation	1.16181	3.71729	0.000392	0.84685	chr2	8166518	8166518	G	A	ncRNA_intronic	LINC00299	.	.	.	.	.	.	.	.	.	67	10	0	0.0649351	0.0649351	0.633877	.	.	0.0835	0.2383	0.0856	0.0809	0.2383	.	0.1427	0.045	0.0189	0.0037	0.0207	0.0423	0.046547	chr2_8026388_G_A_b38		FALSE
Snp8549619	rs7608354	ID2	NM_002166	T_cell_regulation	1.16181	3.71729	0.000392	0.84685	chr2	8166541	8166541	G	A	ncRNA_intronic	LINC00299	.	.	.	.	.	.	.	.	.	67	10	0	0.0649351	0.0649351	0.633877	.	.	0.0835	0.2384	0.0857	0.0807	0.2384	.	0.1427	0.0449	0.0187	0.0037	0.0207	0.0423	0.047047	chr2_8026411_G_A_b38		FALSE
Snp8549622	rs11892377	ID2	NM_002166	T_cell_regulation	1.16181	3.71729	0.000392	0.84685	chr2	8167387	8167387	T	C	ncRNA_intronic	LINC00299	.	.	.	.	.	.	.	.	.	67	10	0	0.0649351	0.0649351	0.633877	.	.	0.0872	0.2518	0.0893	0.0845	0.2518	.	0.1427	0.045	0.0189	0.0037	0.0207	0.0432	0.046547	chr2_8027257_T_C_b38		FALSE
Snp8549623	rs11676064	ID2	NM_002166	T_cell_regulation	1.16181	3.71729	0.000392	0.84685	chr2	8167628	8167628	C	A	ncRNA_intronic	LINC00299	.	.	.	.	.	.	.	.	.	67	10	0	0.0649351	0.0649351	0.633877	.	.	0.1666	0.4543	0.1717	0.1601	0.4543	.	0.1722	0.0455	0.0494	0.0561	0.0312	0.0904	0.046547	chr2_8027498_C_A_b38		FALSE
Snp8549629	rs28377233	ID2	NM_002166	T_cell_regulation	1.16181	3.71729	0.000392	0.84685	chr2	8168074	8168074	C	A	ncRNA_intronic	LINC00299	.	.	.	.	.	.	.	.	.	67	10	0	0.0649351	0.0649351	0.633877	.	.	0.09	0.2542	0.092	0.0874	0.2542	.	0.1442	0.0485	0.0201	0.0039	0.0214	0.0447	0.05005	chr2_8027944_C_A_b38		FALSE
Snp8549630	rs11684291	ID2	NM_002166	T_cell_regulation	1.16181	3.71729	0.000392	0.84685	chr2	8168088	8168088	T	C	ncRNA_intronic	LINC00299	.	.	.	.	.	.	.	.	.	67	10	0	0.0649351	0.0649351	0.633877	.	.	0.0997	0.2919	0.1025	0.0962	0.2919	.	0.1501	0.0444	0.0195	0.0038	0.0208	0.0489	0.046547	chr2_8027958_T_C_b38		FALSE
Snp8549636	rs28478274	ID2	NM_002166	T_cell_regulation	1.16181	3.71729	0.000392	0.84685	chr2	8168260	8168260	T	C	ncRNA_intronic	LINC00299	.	.	.	.	.	.	.	.	.	67	10	0	0.0649351	0.0649351	0.633877	.	.	0.0342	0.1314	0.0363	0.0314	0.0968	.	0.1314	0.0429	0.0007	0	0	0.0126	0.046547	chr2_8028130_T_C_b38		FALSE
Snp8549677	rs10803692	ID2	NM_002166	T_cell_regulation	1.16181	3.71729	0.000392	0.84685	chr2	8171695	8171695	C	A	ncRNA_intronic	LINC00299	.	.	.	.	.	.	.	.	.	67	10	0	0.0649351	0.0649351	0.633877	.	.	0.0785	0.2204	0.0808	0.0756	0.2204	.	0.138	0.0437	0.0192	0.0037	0.0243	0.0434	0.046547	chr2_8031565_C_A_b38		FALSE
Snp8081527	rs142230509	CD209	NM_021155	Dendridic_cell,macrophage	0.683805	3.71652	0.000393007	0.84685	chr19	8584622	8584622	T	-	intergenic	ZNF414,MYO1F	dist=5571;dist=1050	.	.	.	.	.	.	.	.	52	22	3	0.181818	0.181818	0.572758	.	.	0.2157	0.3075	0.2179	0.213	0.3075	.	0.2076	0.1773	0.1718	0.1865	0.1836	0.2226	0.178178	chr19_8519738_TT_T_b38		FALSE
Snp3513280	rs2377095	PTPN6	NM_080548	T_cell_receptor_signaling	0.618909	3.71608	0.000393582	0.84685	chr12	7955052	7955052	C	A	intergenic	NANOG,SLC2A14	dist=3310;dist=10058	.	.	.	.	.	.	.	.	39	33	5	0.279221	0.279221	0.67638	.	.	0.32	0.3791	0.3199	0.3201	0.3791	.	0.1909	0.237	0.3095	0.2889	0.3517	0.2992	0.247748	chr12_7802456_C_A_b38	Artery_Tibial:GDF3:-0.177131;Testis:SLC2A3:-0.345219	FALSE
Snp3513284	rs58529449	PTPN6	NM_080548	T_cell_receptor_signaling	0.618909	3.71608	0.000393582	0.84685	chr12	7955132	7955133	GG	-	intergenic	NANOG,SLC2A14	dist=3390;dist=9977	.	.	.	.	.	.	.	.	39	33	5	0.279221	0.279221	0.67638	.	.	0.32	0.3763	0.3193	0.3207	0.3763	.	0.2137	0.2415	0.3079	0.2949	0.3369	0.2869	0.248248	chr12_7802536_GGT_T_b38		FALSE
Snp3513285	rs11055860	PTPN6	NM_080548	T_cell_receptor_signaling	0.618909	3.71608	0.000393582	0.84685	chr12	7955193	7955193	A	G	intergenic	NANOG,SLC2A14	dist=3451;dist=9917	.	.	.	.	.	.	.	.	39	33	5	0.279221	0.279221	0.67638	.	.	0.3222	0.3784	0.3218	0.3228	0.3784	.	0.1971	0.24	0.3117	0.297	0.3517	0.3088	0.252252	chr12_7802597_A_G_b38	Artery_Tibial:GDF3:-0.181879;Testis:SLC2A3:-0.345219	FALSE
Snp3513286	rs11055861	PTPN6	NM_080548	T_cell_receptor_signaling	0.618909	3.71608	0.000393582	0.84685	chr12	7955263	7955263	A	G	intergenic	NANOG,SLC2A14	dist=3521;dist=9847	.	.	.	.	.	.	.	.	39	33	5	0.279221	0.279221	0.67638	.	.	0.3237	0.3802	0.3236	0.3239	0.3802	.	0.1969	0.2413	0.3133	0.2982	0.3517	0.3097	0.251752	chr12_7802667_A_G_b38	Artery_Tibial:GDF3:-0.18285;Testis:SLC2A3:-0.343501	FALSE
Snp97103	rs474859	MTOR	NM_004958	PD-1_signaling,tumor_marker	0.603993	3.71572	0.000394043	0.84685	chr1	11929172	11929172	C	G	intergenic	NPPB,RNU5E-1	dist=10170;dist=39039	.	.	.	.	.	.	.	.	6	36	35	0.688312	0.311688	0.512797	.	.	0.8163	0.9231	0.8175	0.8147	0.9231	.	0.6604	0.7655	0.7765	0.8073	0.6146	0.8002	0.755255	chr1_11869115_C_G_b38		FALSE
Snp11436842	rs4683051	CXCR6	NM_006564	Lymphocyte_infiltrate	-0.561911	-3.71334	0.000397177	0.84685	chr3	45160679	45160679	T	C	intronic	CDCP1	.	.	.	.	.	.	.	.	.	10	36	31	0.636364	0.363636	0.902511	.	.	0.8078	0.8467	0.8072	0.8086	0.7739	.	0.8467	0.6256	0.8397	0.8074	0.9069	0.8318	0.63964	chr3_45119187_T_C_b38		FALSE
Snp10889079	rs367569723	MAPK1	NM_002745	Tumor_marker	-0.560238	-3.71309	0.000397511	0.84685	chr22	21187944	21187945	TG	-	intronic	PI4KA	.	.	.	.	.	.	.	.	.	56	12	9	0.194805	0.194805	3.48e-05	.	.	0.3345	0.4455	0.3343	0.3348	0.4455	.	0.4052	0.399	0.3014	0.1316	0.3953	0.291	0.269269	chr22_20833656_TGT_T_b38		FALSE
Snp2032831	rs35560146	CDK1	NM_001786	Proliferation	0.468985	3.71294	0.000397698	0.84685	chr10	62048647	62048647	-	AC	intronic	ANK3	.	.	.	.	.	.	.	.	.	44	16	17	0.324675	0.324675	2.82e-06	.	.	0.3033	0.4248	0.3102	0.2946	0.2536	.	0.2611	0.4248	0.3276	0.2562	0.3707	0.3214	0.333834	chr10_60288889_A_AAC_b38		FALSE
Snp11871533	rs200019558	TIGIT	NM_173799	TCR_coexpression	0.945884	3.712	0.000398946	0.84685	chr3	113443641	113443641	-	T	intronic	NAA50	.	.	.	.	.	.	.	.	.	66	10	1	0.0779221	0.0779221	0.213775	.	.	0.0035	0.0411	0.0036	0.0034	0.0005	.	0.0389	0.0411	0	0	0	0.0074	0.04004	chr3_113724794_A_AT_b38		FALSE
Snp97585	rs926270	MTOR	NM_004958	PD-1_signaling,tumor_marker	0.487346	3.71161	0.00039946	0.84685	chr1	11969786	11969786	T	G	intergenic	RNU5E-1,KIAA2013	dist=1457;dist=9862	.	.	.	.	.	.	.	.	18	29	30	0.577922	0.422078	0.0487094	.	.	0.5642	0.6484	0.5674	0.5601	0.6484	.	0.4751	0.5951	0.5116	0.608	0.4138	0.5607	0.573073	chr1_11909729_T_G_b38	Cells_Cultured_fibroblasts:MFN2:-0.0625805;Esophagus_Mucosa:MFN2:-0.130985;Heart_Atrial_Appendage:MFN2:-0.0829026;Lung:NPPA-AS1:-0.218995;Muscle_Skeletal:RP5-934G17.6:-0.124836;Testis:RNU5E-1:0.548394;Testis:KIAA2013:-0.242438;Testis:MFN2:-0.347249;Thyroid:NPPA-AS1:-0.183496;Whole_Blood:KIAA2013:-0.0673659;Whole_Blood:PLOD1:-0.128037;Whole_Blood:MFN2:-0.166528;Whole_Blood:MIIP:-0.0847475	FALSE
Snp97588	rs926271	MTOR	NM_004958	PD-1_signaling,tumor_marker	0.487346	3.71161	0.00039946	0.84685	chr1	11969917	11969917	A	G	intergenic	RNU5E-1,KIAA2013	dist=1588;dist=9731	.	.	.	.	.	.	.	.	18	29	30	0.577922	0.422078	0.0487094	.	.	0.5641	0.6487	0.5674	0.56	0.6487	.	0.4764	0.5955	0.5111	0.6088	0.4034	0.5617	0.574575	chr1_11909860_A_G_b38	Cells_Cultured_fibroblasts:MFN2:-0.0610478;Esophagus_Mucosa:MFN2:-0.133185;Heart_Atrial_Appendage:MFN2:-0.0853706;Lung:NPPA-AS1:-0.22121;Muscle_Skeletal:RP5-934G17.6:-0.125654;Testis:RNU5E-1:0.553638;Testis:KIAA2013:-0.243791;Testis:MFN2:-0.349147;Whole_Blood:NPPA-AS1:-0.177113;Whole_Blood:KIAA2013:-0.0672875;Whole_Blood:PLOD1:-0.128057;Whole_Blood:MFN2:-0.166552;Whole_Blood:MIIP:-0.085036	FALSE
Snp97609	rs4845888	MTOR	NM_004958	PD-1_signaling,tumor_marker	0.487346	3.71161	0.00039946	0.84685	chr1	11971003	11971003	C	G	intergenic	RNU5E-1,KIAA2013	dist=2674;dist=8645	.	.	.	.	.	.	.	.	18	29	30	0.577922	0.422078	0.0487094	.	.	0.5642	0.6487	0.5675	0.56	0.6487	.	0.4752	0.5953	0.5111	0.6086	0.4138	0.5609	0.574575	chr1_11910946_C_G_b38	Cells_Cultured_fibroblasts:MFN2:-0.0610478;Esophagus_Mucosa:MFN2:-0.133185;Heart_Atrial_Appendage:MFN2:-0.0853706;Lung:NPPA-AS1:-0.22121;Muscle_Skeletal:RP5-934G17.6:-0.125654;Testis:RNU5E-1:0.553638;Testis:KIAA2013:-0.243791;Testis:MFN2:-0.349147;Whole_Blood:NPPA-AS1:-0.177113;Whole_Blood:KIAA2013:-0.0672875;Whole_Blood:PLOD1:-0.128057;Whole_Blood:MFN2:-0.166552;Whole_Blood:MIIP:-0.085036	FALSE
Snp97631	rs7554547	MTOR	NM_004958	PD-1_signaling,tumor_marker	0.487346	3.71161	0.00039946	0.84685	chr1	11973888	11973888	A	G	intergenic	RNU5E-1,KIAA2013	dist=5559;dist=5760	.	.	.	.	.	.	.	.	18	29	30	0.577922	0.422078	0.0487094	Nonsyndromic cleft lip with cleft palate	28232668	0.5645	0.65	0.5675	0.5607	0.65	.	0.4716	0.5931	0.5107	0.611	0.4172	0.5639	0.574575	chr1_11913831_A_G_b38	Cells_Cultured_fibroblasts:MFN2:-0.0621008;Esophagus_Mucosa:MFN2:-0.133185;Heart_Atrial_Appendage:MFN2:-0.0853706;Lung:NPPA-AS1:-0.22121;Muscle_Skeletal:RP5-934G17.6:-0.125196;Testis:RNU5E-1:0.55485;Testis:KIAA2013:-0.241671;Testis:MFN2:-0.356149;Whole_Blood:NPPA-AS1:-0.176567;Whole_Blood:KIAA2013:-0.0687039;Whole_Blood:PLOD1:-0.12883;Whole_Blood:MFN2:-0.167134;Whole_Blood:MIIP:-0.0847949	FALSE
Snp97657	rs12723884	MTOR	NM_004958	PD-1_signaling,tumor_marker	0.487346	3.71161	0.00039946	0.84685	chr1	11976327	11976327	A	G	intergenic	RNU5E-1,KIAA2013	dist=7998;dist=3321	.	.	.	.	.	.	.	.	18	29	30	0.577922	0.422078	0.0487094	.	.	0.5635	0.641	0.5671	0.5589	0.641	.	0.4775	0.6012	0.5124	0.6108	0.4207	0.5659	0.588589	chr1_11916270_A_G_b38	Cells_Cultured_fibroblasts:MFN2:-0.0636564;Esophagus_Mucosa:MFN2:-0.131323;Heart_Atrial_Appendage:MFN2:-0.0817267;Lung:NPPA-AS1:-0.224264;Muscle_Skeletal:RP5-934G17.6:-0.137112;Testis:RNU5E-1:0.5395;Testis:KIAA2013:-0.234651;Testis:MFN2:-0.347584;Thyroid:NPPA-AS1:-0.191429;Thyroid:RP5-934G17.6:0.176239;Whole_Blood:KIAA2013:-0.0661819;Whole_Blood:PLOD1:-0.12371;Whole_Blood:MFN2:-0.159267	FALSE
Snp8549976	rs200617411	ID2	NM_002166	T_cell_regulation	0.567703	3.70929	0.000402548	0.84685	chr2	8227185	8227194	GCACACACAA	-	ncRNA_intronic	LINC00299	.	.	.	.	.	.	.	.	.	38	30	9	0.311688	0.311688	0.358481	.	.	0.3238	0.3532	0.3249	0.3224	0.3044	.	0.3243	0.3038	0.3532	0.2524	0.3071	0.319	0.295295	chr2_8087055_GCACACACAAA_A_b38		FALSE
Snp7152025	rs1634504	CCL3	NM_002983	Lymphocyte_infiltrate	0.57921	3.70717	0.000405391	0.84685	chr17	34424375	34424375	C	T	intergenic	CCL3,CCL4	dist=6886;dist=6845	.	.	.	.	.	.	.	.	18	44	15	0.480519	0.480519	0.214035	.	.	0.6004	0.6494	0.6	0.6009	0.6494	.	0.4739	0.4878	0.6054	0.5432	0.5312	0.5987	0.471471	chr17_36096981_C_T_b38		FALSE
Snp7152033	rs1634506	CCL3	NM_002983	Lymphocyte_infiltrate	0.57921	3.70717	0.000405391	0.84685	chr17	34425363	34425363	T	C	intergenic	CCL3,CCL4	dist=7874;dist=5857	.	.	.	.	.	.	.	.	18	44	15	0.480519	0.480519	0.214035	.	.	0.6261	0.739	0.6272	0.6248	0.739	.	0.481	0.489	0.6057	0.5434	0.5312	0.6081	0.470971	chr17_36097969_T_C_b38		FALSE
Snp191008	.	C1QB	NM_000491	Innate_immune_response	-1.17276	-3.70631	0.000406556	0.84685	chr1	23496466	23496466	-	ACAC	intergenic	LUZP1,HTR1D	dist=1115;dist=21922	.	.	.	.	.	.	.	.	68	9	0	0.0584416	0.0584416	0.609648	.	.	0	.	.	.	.	.	.	.	.	.	.	.	0.078579	chr1_23169973_C_CACAC_b38		FALSE
Snp6948839	rs745726042	ITGAE	NM_002208	Adhesion,migration	-0.471376	-3.70326	0.00041069	0.84685	chr17	4220234	4220235	AA	-	intronic	UBE2G1	.	.	.	.	.	.	.	.	.	30	26	21	0.441558	0.441558	0.0040816	.	.	0.5172	0.7824	0.5159	0.5188	0.2237	.	0.5147	0.7824	0.6478	0.516	0.6712	0.5704	0.506006	chr17_4316939_AAA_A_b38		FALSE
Snp14636893	rs10625130	IRF1	NM_002198	Type_II_interferon_signaling	0.461945	3.70309	0.000410918	0.84685	chr5	130983109	130983109	-	TT	intronic	FNIP1	.	.	.	.	.	.	.	.	.	35	22	20	0.402597	0.402597	0.000237887	.	.	0.7381	0.7789	0.7394	0.7365	0.7789	.	0.6362	0.5258	0.765	0.5782	0.68	0.6865	0.436436	chr5_131647416_C_CTT_b38		FALSE
Snp14751619	rs870407	CD74	NM_001025159	Antigen_processing	-0.732153	-3.70195	0.000412475	0.84685	chr5	150400587	150400587	A	G	intronic	GPX3	.	.	.	.	.	.	.	.	.	55	20	2	0.155844	0.155844	0.839999	.	.	0.2086	0.3715	0.2074	0.2101	0.3715	.	0.0991	0.1871	0.1527	0.1093	0.1276	0.1513	0.177177	chr5_151021026_A_G_b38		FALSE
Snp17649810	rs2589879	IDO1	NM_002164	Drug_target	-1.09572	-3.70055	0.000414396	0.84685	chr8	40470771	40470771	A	G	intronic	ZMAT4	.	.	.	.	.	.	.	.	.	1	6	70	0.948052	0.0519481	0.0914425	.	.	0.7727	0.9735	0.7735	0.7716	0.7092	.	0.8411	0.9735	0.7675	0.8355	0.8077	0.8007	0.974975	chr8_40613252_A_G_b38		FALSE
Snp17650204	rs762704994	IDO1	NM_002164	Drug_target	1.09572	3.70055	0.000414396	0.84685	chr8	40516139	40516148	ACACACACAC	-	intronic	ZMAT4	.	.	.	.	.	.	.	.	.	70	6	1	0.0519481	0.0519481	0.0914425	.	.	0.099	0.1302	0.0967	0.1019	0.0482	.	0.0778	0.0275	0.1302	0.1098	0.0859	0.088	0.023023	chr8_40658620_ACACACACACA_A_b38		FALSE
Snp10379684	rs34910222	MMP9	NM_004994	Tumor_marker	-0.494145	-3.69729	0.000418884	0.84685	chr20	44487418	44487418	T	-	intronic	ZSWIM3	.	.	.	.	.	.	.	.	.	29	31	17	0.422078	0.422078	0.132844	.	.	0.5204	0.625	0.5127	0.5301	0.3857	.	0.625	0.4468	0.5755	0.6172	0.4621	0.5451	0.453954	chr20_45858779_TT_T_b38		FALSE
Snp10379779	rs6104375	MMP9	NM_004994	Tumor_marker	-0.494145	-3.69729	0.000418884	0.84685	chr20	44498449	44498449	T	C	intronic	ZSWIM3	.	.	.	.	.	.	.	.	.	29	31	17	0.422078	0.422078	0.132844	.	.	0.5196	0.6223	0.5121	0.529	0.386	.	0.6223	0.4454	0.5747	0.6162	0.465	0.5419	0.453453	chr20_45869810_T_C_b38	Adipose_Subcutaneous:WFDC3:0.441889;Adipose_Subcutaneous:DNTTIP1:0.217393;Adipose_Subcutaneous:SNX21:0.129532;Adipose_Subcutaneous:PLTP:0.11351;Adipose_Visceral_Omentum:WFDC3:0.430135;Adipose_Visceral_Omentum:DNTTIP1:0.306789;Adrenal_Gland:WFDC3:0.416067;Adrenal_Gland:DNTTIP1:0.281484;Artery_Aorta:WFDC3:0.467178;Artery_Aorta:DNTTIP1:0.246985;Artery_Aorta:SNX21:0.255475;Artery_Coronary:WFDC3:0.581…	FALSE
Snp12564375	rs12640213	CD38	NM_001775	Adhesion,migration	0.544571	3.69685	0.000419502	0.84685	chr4	14927179	14927179	G	A	ncRNA_intronic	CPEB2-DT	.	.	.	.	.	.	.	.	.	24	39	14	0.435065	0.435065	0.910009	.	.	0.3542	0.4811	0.353	0.3558	0.3123	.	0.4811	0.4302	0.3497	0.4217	0.1793	0.3771	0.424925	chr4_14925555_G_A_b38	Skin_Not_Sun_Exposed_Suprapubic:LINC00504:-0.239056;Skin_Sun_Exposed_Lower_leg:LINC00504:-0.188191;Whole_Blood:CPEB2:0.0789921	FALSE
Snp10928697	rs62231417	ADORA2A	NM_000675	Checkpoint_pathway	0.56641	3.6963	0.000420263	0.84685	chr22	25604942	25604942	A	G	intergenic	CRYBB3,CRYBB2	dist=1616;dist=10664	.	.	.	.	.	.	.	.	42	28	7	0.272727	0.272727	0.482567	.	.	0.1075	0.4048	0.1111	0.1029	0.1856	.	0.3562	0.4048	0.0411	0.039	0.1059	0.1048	0.24975	chr22_25208975_A_G_b38		FALSE
Snp7152030	rs397856374	CCL3	NM_002983	Lymphocyte_infiltrate	0.54792	3.69479	0.000422366	0.84685	chr17	34425011	34425011	T	-	intergenic	CCL3,CCL4	dist=7522;dist=6209	.	.	.	.	.	.	.	.	41	27	9	0.292208	0.292208	0.135479	.	.	0.2408	0.3255	0.2428	0.2384	0.2268	.	0.259	0.3255	0.2418	0.2237	0.2	0.2463	0.25976	chr17_36097617_TT_T_b38		FALSE
Snp14642380	rs2277065	IL4	NM_000589	Cytokine_signaling	0.543977	3.69339	0.000424338	0.84685	chr5	132073002	132073002	A	G	intronic	KIF3A	.	.	.	.	.	.	.	.	.	5	22	50	0.792208	0.207792	0.230831	.	.	0.2361	0.7822	0.2427	0.2278	0.4268	.	0.1813	0.7822	0.0893	0.2017	0.1414	0.1866	0.770771	chr5_132737310_A_G_b38	Adipose_Subcutaneous:KIF3A:-0.380582;Adipose_Visceral_Omentum:KIF3A:-0.322315;Adrenal_Gland:KIF3A:-0.363862;Artery_Aorta:KIF3A:-0.518716;Artery_Coronary:KIF3A:-0.48644;Artery_Tibial:KIF3A:-0.411492;Brain_Caudate_basal_ganglia:CCNI2:-0.568211;Breast_Mammary_Tissue:KIF3A:-0.320229;Cells_Cultured_fibroblasts:KIF3A:-0.505625;Cells_Cultured_fibroblasts:SEPT8:-0.287104;Colon_Sigmoid:KIF3A:-0.445695;Col…	FALSE
Snp3443580	rs12221971	B3GAT1	NM_018644	NK_activation	-0.606477	-3.69223	0.000425964	0.84685	chr11	133682831	133682831	A	T	intergenic	LINC02743,SPATA19	dist=2560;dist=27695	.	.	.	.	.	.	.	.	40	32	5	0.272727	0.272727	0.672261	.	.	0.0504	0.2806	0.0534	0.0466	0.0687	.	0.125	0.2806	0.0201	0.0193	0.0172	0.0552	0.275776	chr11_133812936_A_T_b38		FALSE
Snp10817223	rs36036871	ITGB2	NM_000211	Lymphocyte_infiltrate	0.567576	3.69182	0.000426547	0.84685	chr21	46358018	46358018	T	-	ncRNA_intronic	LINC01547	.	.	.	.	.	.	.	.	.	14	43	20	0.538961	0.461039	0.306835	.	.	0.4164	0.6018	0.4114	0.4226	0.1308	.	0.5	0.6018	0.5179	0.5491	0.4929	0.5309	0.583083	chr21_44938103_TT_T_b38		FALSE
Snp1017477	.	SELL	NM_000655	Leukocyte_migration	-0.759827	-3.69105	0.000427634	0.84685	chr1	169667622	169667622	T	A	intronic	SELL	.	.	.	.	.	.	.	.	.	50	26	1	0.181818	0.181818	0.348769	.	.	0	.	.	.	.	.	.	.	.	.	.	.	0.17968	chr1_169698481_T_A_b38		FALSE
Snp1017479	.	SELL	NM_000655	Leukocyte_migration	-0.759827	-3.69105	0.000427634	0.84685	chr1	169667623	169667623	C	A	intronic	SELL	.	.	.	.	.	.	.	.	.	50	26	1	0.181818	0.181818	0.348769	.	.	0	.	.	.	.	.	.	.	.	.	.	.	0.179179	chr1_169698482_C_A_b38		FALSE
Snp2441396	rs12260391	DMBT1	NM_007329	Innate_immune_response	-0.713676	-3.69068	0.000428158	0.84685	chr10	124859468	124859468	C	A	intergenic	ACADSB,HMX3	dist=41637;dist=36018	.	.	.	.	.	.	.	.	68	4	5	0.0909091	0.0909091	6.27e-06	.	.	0.1048	0.1378	0.108	0.1004	0.1009	.	0.1378	0.0188	0.1113	0.2219	0.1849	0.1763	0.07007	chr10_123099952_C_A_b38		FALSE
Snp8050637	rs10403403	LRG1	NM_052972	Neutrophil	-0.623177	-3.68956	0.000429752	0.84685	chr19	5315362	5315362	G	C	intronic	PTPRS	.	.	.	.	.	.	.	.	.	33	39	5	0.318182	0.318182	0.153122	.	.	0.1773	0.2917	0.1772	0.1774	0.1998	.	0.2917	0.0973	0.1482	0.3111	0.2238	0.216	0.284284	chr19_5315351_G_C_b38		FALSE
Snp961771	rs4657042	FCGR2B	NM_004001	B_cell_marker	-0.799973	-3.68405	0.000437649	0.84685	chr1	161482520	161482520	T	C	intronic	FCGR2A	.	.	.	.	.	.	.	.	.	1	19	57	0.863636	0.136364	0.810143	.	.	0.817	0.9562	0.8217	0.8112	0.9562	.	0.8012	0.912	0.7514	0.7388	0.8472	0.7398	0.896897	chr1_161512730_T_C_b38	Adipose_Subcutaneous:FCGR2C:-0.211009;Adipose_Subcutaneous:HSPA7:-0.218482;Artery_Aorta:FCGR2C:-0.295985;Artery_Tibial:FCGR2C:-0.234778;Artery_Tibial:HSPA7:-0.199153;Brain_Caudate_basal_ganglia:FCGR2C:-0.324499;Breast_Mammary_Tissue:FCGR2C:-0.230466;Esophagus_Muscularis:FCGR2C:-0.258879;Heart_Left_Ventricle:FCGR2C:-0.258835;Lung:FCGR2C:-0.28601;Lung:HSPA7:-0.215098;Muscle_Skeletal:FCGR2C:-0.22028…	FALSE
Snp6223387	rs2684777	IGF1R	NM_000875	Adhesion,migration	-0.572036	-3.68367	0.000438203	0.84685	chr15	99396694	99396694	T	C	intronic	IGF1R	.	.	.	.	.	.	.	.	ID=COSV51269315;OCCURENCE=1(pancreas)	17	42	18	0.506494	0.493507	0.430172	.	.	0.2248	0.4994	0.2216	0.2289	0.108	.	0.3097	0.4994	0.2448	0.2801	0.1897	0.2495	0.491491	chr15_98853465_T_C_b38		FALSE
Snp12569611	rs1052876215	CD38	NM_001775	Adhesion,migration	0.758844	3.68313	0.000438983	0.84685	chr4	15730072	15730072	C	T	intronic	BST1	.	.	.	.	.	.	.	.	.	46	31	0	0.201299	0.201299	0.0205709	.	.	0.0266	0.0441	0.0274	0.0256	0.0054	.	0.0441	0	0.0349	0.0851	0.0917	0.0623	0.109109	chr4_15728449_C_T_b38		FALSE
Snp955809	rs1503847	CD48	NM_001778	Checkpoint_pathway	-0.62589	-3.68268	0.000439643	0.84685	chr1	160674571	160674571	T	C	intronic	CD48	.	.	.	.	.	.	.	.	.	53	19	5	0.188312	0.188312	0.0919091	.	.	0.0455	0.1751	0.0467	0.044	0.046	.	0.0436	0.1751	0.0348	0.0354	0.0621	0.0377	0.155656	chr1_160704781_T_C_b38		FALSE
Snp11436872	rs35405744	CXCR6	NM_006564	Lymphocyte_infiltrate	-0.519544	-3.68222	0.000440306	0.84685	chr3	45164495	45164495	-	T	intronic	CDCP1	.	.	.	.	.	.	.	.	.	18	36	23	0.532467	0.467533	0.571441	.	.	0.5827	0.6571	0.5857	0.579	0.4629	.	0.5875	0.5451	0.6571	0.5516	0.6705	0.6256	0.521522	chr3_45123003_A_AT_b38		FALSE
Snp97595	rs4993564	MTOR	NM_004958	PD-1_signaling,tumor_marker	0.490566	3.68182	0.000440886	0.84685	chr1	11969991	11969991	C	T	intergenic	RNU5E-1,KIAA2013	dist=1662;dist=9657	.	.	.	.	.	.	.	.	17	30	30	0.584416	0.415584	0.0806759	.	.	0.5181	0.6076	0.521	0.5145	0.6076	.	0.4177	0.5487	0.4549	0.5809	0.3419	0.5118	0.575576	chr1_11909934_C_T_b38	Cells_Cultured_fibroblasts:MFN2:-0.083203;Colon_Sigmoid:NPPA-AS1:-0.324015;Esophagus_Mucosa:MFN2:-0.173608;Heart_Atrial_Appendage:MFN2:-0.0916337;Lung:NPPA-AS1:-0.284811;Muscle_Skeletal:RP5-934G17.6:-0.12882;Pancreas:NPPA-AS1:-0.416773;Spleen:NPPA-AS1:-0.392538;Stomach:NPPA-AS1:-0.34977;Testis:RNU5E-1:0.511042;Testis:KIAA2013:-0.226146;Testis:MFN2:-0.357911;Thyroid:NPPA-AS1:-0.235267;Whole_Blood:…	FALSE
Snp17886177	rs2440630	IL7	NM_000880	Cytokine_signaling	0.6869	3.68151	0.000441334	0.84685	chr8	80612189	80612189	A	C	intergenic	STMN2,HEY1	dist=33796;dist=64056	.	.	.	.	.	.	.	.	54	20	3	0.168831	0.168831	0.322382	.	.	0.2906	0.3634	0.2867	0.2954	0.166	.	0.2387	0.1377	0.3634	0.3444	0.4103	0.3112	0.154154	chr8_79699954_A_C_b38	Pancreas:HEY1:-0.338302	FALSE
Snp17886183	rs2467802	IL7	NM_000880	Cytokine_signaling	0.6869	3.68151	0.000441334	0.84685	chr8	80613324	80613324	A	G	intergenic	STMN2,HEY1	dist=34931;dist=62921	.	.	.	.	.	.	.	.	54	20	3	0.168831	0.168831	0.322382	.	.	0.2907	0.3634	0.2873	0.2951	0.1664	.	0.2382	0.1396	0.3634	0.3444	0.4103	0.31	0.154154	chr8_79701089_A_G_b38	Pancreas:HEY1:-0.338302	FALSE
Snp17886219	rs1550734	IL7	NM_000880	Cytokine_signaling	0.6869	3.68151	0.000441334	0.84685	chr8	80619879	80619879	A	G	intergenic	STMN2,HEY1	dist=41486;dist=56366	.	.	.	.	.	.	.	.	54	20	3	0.168831	0.168831	0.322382	.	.	0.3008	0.3789	0.2971	0.3054	0.1692	.	0.2435	0.1397	0.3789	0.3532	0.4276	0.3208	0.154154	chr8_79707644_A_G_b38		FALSE
Snp9904971	rs11691095	CXCR2	NM_001557	Chemokine_signaling	-0.819881	-3.68081	0.00044237	0.84685	chr2	218211185	218211185	T	C	ncRNA_intronic	DIRC3	.	.	.	.	.	.	.	.	.	61	15	1	0.11039	0.11039	0.793195	.	.	0.0898	0.1602	0.0924	0.0866	0.1602	.	0.0884	0.1288	0.0587	0.0446	0.069	0.0616	0.141642	chr2_217346462_T_C_b38		FALSE
Snp9904974	rs71430270	CXCR2	NM_001557	Chemokine_signaling	-0.819881	-3.68081	0.00044237	0.84685	chr2	218211485	218211485	A	T	ncRNA_intronic	DIRC3	.	.	.	.	.	.	.	.	.	61	15	1	0.11039	0.11039	0.793195	.	.	0.0898	0.1604	0.0924	0.0866	0.1604	.	0.0887	0.1284	0.0587	0.0446	0.069	0.0616	0.141642	chr2_217346762_A_T_b38		FALSE
Snp9904981	rs71430271	CXCR2	NM_001557	Chemokine_signaling	-0.819881	-3.68081	0.00044237	0.84685	chr2	218211806	218211806	T	C	ncRNA_intronic	DIRC3	.	.	.	.	.	.	.	.	.	61	15	1	0.11039	0.11039	0.793195	.	.	0.0897	0.1604	0.0923	0.0866	0.1604	.	0.0884	0.129	0.0585	0.0446	0.069	0.0616	0.141642	chr2_217347083_T_C_b38		FALSE
Snp9904996	rs56358504	CXCR2	NM_001557	Chemokine_signaling	-0.819881	-3.68081	0.00044237	0.84685	chr2	218213126	218213126	G	A	ncRNA_intronic	DIRC3	.	.	.	.	.	.	.	.	.	61	15	1	0.11039	0.11039	0.793195	.	.	0.0944	0.1743	0.0968	0.0912	0.1743	.	0.0904	0.1297	0.0592	0.0448	0.0694	0.0625	0.141642	chr2_217348403_G_A_b38		FALSE
Snp9904999	rs113990041	CXCR2	NM_001557	Chemokine_signaling	-0.819881	-3.68081	0.00044237	0.84685	chr2	218213312	218213312	G	C	ncRNA_intronic	DIRC3	.	.	.	.	.	.	.	.	.	61	15	1	0.11039	0.11039	0.793195	.	.	0.0788	0.1288	0.0805	0.0766	0.12	.	0.0853	0.1288	0.0593	0.0446	0.066	0.0612	0.141642	chr2_217348589_G_C_b38		FALSE
Snp9905001	rs55920533	CXCR2	NM_001557	Chemokine_signaling	-0.819881	-3.68081	0.00044237	0.84685	chr2	218213431	218213431	G	C	ncRNA_intronic	DIRC3	.	.	.	.	.	.	.	.	.	61	15	1	0.11039	0.11039	0.793195	.	.	0.0897	0.1603	0.0922	0.0866	0.1603	.	0.0884	0.1271	0.0588	0.0444	0.069	0.0616	0.141642	chr2_217348708_G_C_b38		FALSE
Snp9905002	rs116536587	CXCR2	NM_001557	Chemokine_signaling	-0.819881	-3.68081	0.00044237	0.84685	chr2	218213444	218213444	T	C	ncRNA_intronic	DIRC3	.	.	.	.	.	.	.	.	.	61	15	1	0.11039	0.11039	0.793195	.	.	0.0559	0.1266	0.057	0.0544	0.0834	.	0.0792	0.1266	0.0392	0.0282	0.0586	0.0405	0.141642	chr2_217348721_T_C_b38		FALSE
Snp9905033	rs73990978	CXCR2	NM_001557	Chemokine_signaling	-0.819881	-3.68081	0.00044237	0.84685	chr2	218216388	218216388	C	T	ncRNA_intronic	DIRC3	.	.	.	.	.	.	.	.	.	61	15	1	0.11039	0.11039	0.793195	.	.	0.0818	0.1321	0.0837	0.0793	0.1321	.	0.0861	0.1295	0.0584	0.0449	0.069	0.0597	0.141642	chr2_217351665_C_T_b38		FALSE
Snp9905044	rs13036150	CXCR2	NM_001557	Chemokine_signaling	-0.819881	-3.68081	0.00044237	0.84685	chr2	218217654	218217654	C	T	ncRNA_intronic	DIRC3	.	.	.	.	.	.	.	.	.	61	15	1	0.11039	0.11039	0.793195	.	.	0.0821	0.1331	0.0842	0.0795	0.1331	.	0.0873	0.1277	0.0586	0.0449	0.069	0.061	0.141642	chr2_217352931_C_T_b38		FALSE
Snp9905045	rs57642483	CXCR2	NM_001557	Chemokine_signaling	-0.819881	-3.68081	0.00044237	0.84685	chr2	218217737	218217737	G	C	ncRNA_intronic	DIRC3	.	.	.	.	.	.	.	.	.	61	15	1	0.11039	0.11039	0.793195	.	.	0.0832	0.1785	0.0866	0.0788	0.1785	.	0.0896	0.1255	0.04	0.0285	0.0655	0.047	0.141141	chr2_217353014_G_C_b38		FALSE
Snp9905068	rs34448298	CXCR2	NM_001557	Chemokine_signaling	-0.819881	-3.68081	0.00044237	0.84685	chr2	218221144	218221144	T	C	ncRNA_intronic	DIRC3	.	.	.	.	.	.	.	.	.	61	15	1	0.11039	0.11039	0.793195	.	.	0.089	0.1568	0.0909	0.0866	0.1568	.	0.0825	0.1297	0.0587	0.0449	0.069	0.0691	0.141642	chr2_217356421_T_C_b38		FALSE
Snp9905077	rs35849939	CXCR2	NM_001557	Chemokine_signaling	-0.819881	-3.68081	0.00044237	0.84685	chr2	218222831	218222831	C	T	ncRNA_intronic	DIRC3	.	.	.	.	.	.	.	.	.	61	15	1	0.11039	0.11039	0.793195	.	.	0.0803	0.129	0.0822	0.0779	0.1271	.	0.0802	0.129	0.0586	0.0449	0.069	0.0597	0.141141	chr2_217358108_C_T_b38		FALSE
Snp9905078	rs4674159	CXCR2	NM_001557	Chemokine_signaling	-0.819881	-3.68081	0.00044237	0.84685	chr2	218223023	218223023	T	C	ncRNA_intronic	DIRC3	.	.	.	.	.	.	.	.	.	61	15	1	0.11039	0.11039	0.793195	.	.	0.1058	0.1899	0.1071	0.1042	0.1388	.	0.1899	0.1311	0.09	0.0685	0.0759	0.091	0.143143	chr2_217358300_T_C_b38	Skin_Sun_Exposed_Lower_leg:DIRC3:0.35219;Testis:DIRC3:0.431197	FALSE
Snp9905087	rs34508273	CXCR2	NM_001557	Chemokine_signaling	-0.819881	-3.68081	0.00044237	0.84685	chr2	218223781	218223781	-	CA	ncRNA_intronic	DIRC3	.	.	.	.	.	.	.	.	.	61	15	1	0.11039	0.11039	0.793195	.	.	0.1057	0.1881	0.1071	0.104	0.1388	.	0.1881	0.1303	0.0902	0.0678	0.0799	0.0896	0.141141	chr2_217359058_G_GCA_b38		FALSE
Snp9905091	rs16857388	CXCR2	NM_001557	Chemokine_signaling	-0.819881	-3.68081	0.00044237	0.84685	chr2	218224630	218224630	A	C	ncRNA_intronic	DIRC3	.	.	.	.	.	.	.	.	.	61	15	1	0.11039	0.11039	0.793195	.	.	0.1217	0.1956	0.1234	0.1197	0.1956	.	0.1922	0.1298	0.0899	0.0679	0.0759	0.0993	0.143143	chr2_217359907_A_C_b38	Skin_Sun_Exposed_Lower_leg:DIRC3:0.338353;Testis:DIRC3:0.372976	FALSE
Snp14751781	rs7734456	CD74	NM_001025159	Antigen_processing	0.593548	3.68018	0.000443281	0.84685	chr5	150427172	150427172	G	C	intronic	TNIP1	.	.	.	.	.	.	.	.	.	6	27	44	0.746753	0.253247	0.457775	.	.	0.3868	0.7117	0.3904	0.3822	0.1927	.	0.6381	0.7117	0.4348	0.4388	0.4345	0.4246	0.719219	chr5_151047611_G_C_b38	Adrenal_Gland:SLC36A1:-0.250808;Nerve_Tibial:ANXA6:0.1048;Skin_Sun_Exposed_Lower_leg:ZNF300P1:-0.216908	FALSE
Snp885069	.	FCGR1A	NM_000566	B_cell_marker	-1.04886	-3.68004	0.000443485	0.84685	chr1	149260546	149260546	C	A	intergenic	LOC105369140,LOC644634	dist=9232;dist=27689	.	.	.	.	.	.	.	.	65	12	0	0.0779221	0.0779221	0.68551	.	.	0.0368	0.0717	0.0366	0.037	0.0717	.	0.0319	0.0586	0.0229	0.0068	0.049	0.0292	0.077578	chr1_143765898_C_A_b38		FALSE
Snp5085666	rs12432821	IRF9	NM_006084	Type_II_interferon_signaling	0.538759	3.67993	0.000443655	0.84685	chr14	24135489	24135489	C	T	intergenic	DHRS2,DHRS4-AS1	dist=20641;dist=272451	.	.	.	.	.	.	.	.	13	40	24	0.571429	0.428571	0.566688	.	.	0.1099	0.2261	0.1136	0.1053	0.2261	.	0.0537	0.0245	0.0664	0.0804	0.1029	0.084	0.613614	chr14_23666280_C_T_b38		FALSE
Snp7138899	rs12938546	CCL2	NM_002982	Lymphocyte_infiltrate	0.676069	3.67955	0.00044421	0.84685	chr17	32506449	32506449	T	G	ncRNA_intronic	LINC01989	.	.	.	.	.	.	.	.	.	50	24	3	0.194805	0.194805	0.860917	.	.	0.0985	0.2551	0.103	0.093	0.2551	.	0.033	0.1697	0.0311	0.0083	0.069	0.0487	0.17968	chr17_34179430_T_G_b38		FALSE
Snp1215739	rs113840962	PTPN7	NM_001199797	Lymphocyte_infiltrate	0.819851	3.67897	0.000445053	0.84685	chr1	201239715	201239715	-	TT	intergenic	IGFN1,PKP1	dist=41635;dist=12865	.	.	.	.	.	.	.	.	62	13	2	0.11039	0.11039	0.127797	.	.	0.1121	0.2334	0.1137	0.1101	0.0272	.	0.1654	0.2334	0.1418	0.1417	0.1504	0.1365	0.155656	chr1_201270587_C_CTT_b38		FALSE
Snp5089862	rs201208645	IRF9	NM_006084	Type_II_interferon_signaling	0.52773	3.67846	0.000445815	0.84685	chr14	24790463	24790463	A	T	intronic	ADCY4	.	.	.	.	.	.	.	.	.	31	35	11	0.37013	0.37013	0.717182	.	.	0.0035	0.0062	0.0037	0.0032	0.0027	.	0.0062	0	0.0043	0.0023	0.0035	0.0049	0.32983	chr14_24321257_A_T_b38		FALSE
Snp4180433	rs11113549	CMKLR1	NM_001142345	Dendridic_cell,macrophage	0.722903	3.67776	0.000446848	0.84685	chr12	108246856	108246856	T	C	intergenic	ASCL4,LOC728739	dist=76435;dist=50071	.	.	.	.	.	.	.	.	57	17	3	0.149351	0.149351	0.277415	.	.	0.0088	0.1418	0.0104	0.0067	0.0011	.	0.0366	0.1418	0.0006	0	0	0.0046	0.153654	chr12_107853079_T_C_b38		FALSE
Snp4180447	rs74360741	CMKLR1	NM_001142345	Dendridic_cell,macrophage	0.722903	3.67776	0.000446848	0.84685	chr12	108248738	108248738	T	C	intergenic	ASCL4,LOC728739	dist=78317;dist=48189	.	.	.	.	.	.	.	.	57	17	3	0.149351	0.149351	0.277415	.	.	0.0494	0.1445	0.0494	0.0495	0.1445	.	0.0436	0.1427	0.0008	0	0	0.0193	0.153654	chr12_107854961_T_C_b38		FALSE
Snp4180468	rs80086229	CMKLR1	NM_001142345	Dendridic_cell,macrophage	0.722903	3.67776	0.000446848	0.84685	chr12	108251609	108251609	G	T	intergenic	ASCL4,LOC728739	dist=81188;dist=45318	.	.	.	.	.	.	.	.	57	17	3	0.149351	0.149351	0.277415	.	.	0.0494	0.1446	0.0493	0.0495	0.1446	.	0.0436	0.1431	0.0008	0	0	0.0185	0.153153	chr12_107857832_G_T_b38		FALSE
Snp4180522	rs12229252	CMKLR1	NM_001142345	Dendridic_cell,macrophage	0.722903	3.67776	0.000446848	0.84685	chr12	108254776	108254776	G	T	intergenic	ASCL4,LOC728739	dist=84355;dist=42151	.	.	.	.	.	.	.	.	57	17	3	0.149351	0.149351	0.277415	.	.	0.0088	0.1418	0.0104	0.0068	0.0011	.	0.0366	0.1418	0.0006	0	0	0.0046	0.153654	chr12_107860999_G_T_b38		FALSE
Snp4180535	rs116553806	CMKLR1	NM_001142345	Dendridic_cell,macrophage	0.722903	3.67776	0.000446848	0.84685	chr12	108257158	108257158	G	C	intergenic	ASCL4,LOC728739	dist=86737;dist=39769	.	.	.	.	.	.	.	.	57	17	3	0.149351	0.149351	0.277415	.	.	0.0493	0.1445	0.049	0.0497	0.1445	.	0.0436	0.1425	0.0008	0	0	0.0193	0.153654	chr12_107863381_G_C_b38		FALSE
Snp4180545	rs12049950	CMKLR1	NM_001142345	Dendridic_cell,macrophage	0.722903	3.67776	0.000446848	0.84685	chr12	108258911	108258911	C	T	intergenic	ASCL4,LOC728739	dist=88490;dist=38016	.	.	.	.	.	.	.	.	57	17	3	0.149351	0.149351	0.277415	.	.	0.0086	0.1382	0.0101	0.0066	0.0011	.	0.0366	0.1382	0.0006	0	0	0.0046	0.153153	chr12_107865134_C_T_b38		FALSE
Snp4180546	rs12049993	CMKLR1	NM_001142345	Dendridic_cell,macrophage	0.722903	3.67776	0.000446848	0.84685	chr12	108258912	108258912	A	T	intergenic	ASCL4,LOC728739	dist=88491;dist=38015	.	.	.	.	.	.	.	.	57	17	3	0.149351	0.149351	0.277415	.	.	0.0086	0.1384	0.0101	0.0066	0.0011	.	0.0366	0.1384	0.0006	0	0	0.0046	0.153153	chr12_107865135_A_T_b38		FALSE
Snp4180548	rs10861824	CMKLR1	NM_001142345	Dendridic_cell,macrophage	0.722903	3.67776	0.000446848	0.84685	chr12	108259350	108259350	A	G	intergenic	ASCL4,LOC728739	dist=88929;dist=37577	.	.	.	.	.	.	.	.	57	17	3	0.149351	0.149351	0.277415	.	.	0.0493	0.1443	0.0491	0.0496	0.1443	.	0.0436	0.1423	0.0008	0	0	0.0193	0.153654	chr12_107865573_A_G_b38		FALSE
Snp4180566	rs11113554	CMKLR1	NM_001142345	Dendridic_cell,macrophage	0.722903	3.67776	0.000446848	0.84685	chr12	108261994	108261994	A	T	intergenic	ASCL4,LOC728739	dist=91573;dist=34933	.	.	.	.	.	.	.	.	57	17	3	0.149351	0.149351	0.277415	.	.	0.0088	0.142	0.0104	0.0067	0.0011	.	0.0366	0.142	0.0006	0	0	0.0046	0.154655	chr12_107868217_A_T_b38		FALSE
Snp4180570	rs11113555	CMKLR1	NM_001142345	Dendridic_cell,macrophage	0.722903	3.67776	0.000446848	0.84685	chr12	108262436	108262436	G	T	intergenic	ASCL4,LOC728739	dist=92015;dist=34491	.	.	.	.	.	.	.	.	57	17	3	0.149351	0.149351	0.277415	.	.	0.0088	0.1425	0.0105	0.0067	0.0011	.	0.0366	0.1425	0.0006	0	0	0.0046	0.152653	chr12_107868659_G_T_b38		FALSE
Snp3183633	rs397933122	FUT4	NM_002033	Myeloid_marker,stem_cell	0.581577	3.67601	0.000449426	0.84685	chr11	94557048	94557048	-	T	intronic	AMOTL1	.	.	.	.	.	.	.	.	.	23	42	12	0.428571	0.428571	0.302809	.	.	0.2336	0.4928	0.2378	0.2282	0.1998	.	0.4928	0.4855	0.2072	0.2594	0.3135	0.2422	0.464965	chr11_94823882_A_AT_b38		FALSE
Snp8352468	rs117208592	NECTIN2	NM_001042724	Adhesion,migration	-0.565607	-3.67568	0.000449925	0.84685	chr19	44607852	44607852	T	C	intronic	ZNF224	.	.	.	.	.	.	.	.	.	41	29	7	0.279221	0.279221	0.485129	.	.	0.0629	0.1811	0.0595	0.0673	0.0121	.	0.0672	0.1811	0.0656	0.1203	0.0241	0.0876	0.187688	chr19_44103699_T_C_b38		FALSE
Snp8352477	rs78773417	NECTIN2	NM_001042724	Adhesion,migration	-0.565607	-3.67568	0.000449925	0.84685	chr19	44609333	44609333	G	C	intronic	ZNF224	.	.	.	.	.	.	.	.	.	41	29	7	0.279221	0.279221	0.485129	.	.	0.0629	0.1829	0.0597	0.0669	0.0119	.	0.0662	0.1829	0.0655	0.1209	0.0172	0.0867	0.187688	chr19_44105180_G_C_b38	Lung:ZNF112:0.258014;Testis:ZNF234:0.547463;Thyroid:ZNF112:0.331862;Whole_Blood:ZNF223:0.309748	FALSE
Snp3450920	rs149928180	B3GAT1	NM_018644	NK_activation	-0.544337	-3.6751	0.00045079	0.84685	chr11	134669937	134669953	TATGTATGTATATATAT	-	intergenic	LINC02714,LOC100507548	dist=36232;dist=185293	.	.	.	.	.	.	.	.	32	36	9	0.350649	0.350649	0.902076	.	.	0.2344	0.3824	0.2369	0.2313	0.3824	.	0.1937	0.3283	0.163	0.1263	0.1727	0.1853	0.375375	chr11_134800043_TATGTATGTATATATATT_T_b38		FALSE
Snp3450927	rs56334892	B3GAT1	NM_018644	NK_activation	-0.544337	-3.6751	0.00045079	0.84685	chr11	134670203	134670203	-	G	intergenic	LINC02714,LOC100507548	dist=36498;dist=185043	.	.	.	.	.	.	.	.	32	36	9	0.350649	0.350649	0.902076	.	.	0.3977	0.5166	0.3984	0.3969	0.5166	.	0.2755	0.3379	0.3706	0.2913	0.5034	0.3253	0.38038	chr11_134800309_A_AG_b38		FALSE
Snp3450928	rs55844842	B3GAT1	NM_018644	NK_activation	-0.544337	-3.6751	0.00045079	0.84685	chr11	134670204	134670204	T	C	intergenic	LINC02714,LOC100507548	dist=36499;dist=185042	.	.	.	.	.	.	.	.	32	36	9	0.350649	0.350649	0.902076	.	.	0.2578	0.3511	0.2599	0.2552	0.3511	.	0.1815	0.3355	0.2336	0.1499	0.3086	0.1998	0.382382	chr11_134800310_T_C_b38		FALSE
Snp8353558	rs12974099	NECTIN2	NM_001042724	Adhesion,migration	0.517239	3.67492	0.000451051	0.84685	chr19	44826140	44826140	G	A	intergenic	ZNF235,ZNF112	dist=16962;dist=4566	.	.	.	.	.	.	.	.	13	33	31	0.616883	0.383117	0.404368	.	.	0.6109	0.7593	0.6119	0.6095	0.5774	.	0.7593	0.7079	0.6183	0.5722	0.6748	0.6055	0.71972	chr19_44321987_G_A_b38	Adipose_Subcutaneous:ZNF155:0.23184;Adipose_Subcutaneous:ZNF112:-0.165814;Adipose_Visceral_Omentum:ZNF155:0.229303;Adrenal_Gland:ZNF112:-0.299405;Artery_Aorta:ZNF112:-0.261754;Artery_Coronary:ZNF155:0.291625;Artery_Coronary:ZNF112:-0.343923;Artery_Tibial:ZNF155:0.201647;Artery_Tibial:ZNF112:-0.237323;Brain_Caudate_basal_ganglia:ZNF235:-0.271769;Brain_Caudate_basal_ganglia:ZNF112:-0.27239;Brain_Ce…	FALSE
Snp8132970	rs58664234	NOTCH3	NM_000435	Tumor_marker	0.580362	3.67489	0.000451102	0.84685	chr19	15034392	15034395	TTTT	-	intergenic	OR7A17,OR7C2	dist=42225;dist=17906	.	.	.	.	.	.	.	.	62	7	8	0.149351	0.149351	1.07e-06	.	.	0.37	0.4489	0.3664	0.3747	0.2068	.	0.4341	0.2897	0.4489	0.4651	0.2575	0.4335	0.153654	chr19_14923580_TTTTT_T_b38		FALSE
[truncated: 93,372 more rows]

## Sheet: Table S3
Table S3. Prognosis analysis, functional significance and eQTL-probability of eVariants
[truncated: 2,086 more rows]

## Sheet: Table S4
Table S4. 41 differentially expressed genes
[truncated: 42 more rows]

## Sheet: Table S5
Table S5. Prognostic significance genes
[truncated: 379 more rows]

[truncated: 2 more sheets: Table S6, Table S7]
